# Supplementary material for: Functional stratification of cancer drugs through integrated network similarity
Source: NPJ Syst Biol Appl. 2022 Apr 19;8:11. doi: 10.1038/s41540-022-00219-8 (PMC9018743; doi:10.1038/s41540-022-00219-8)
Supplement: Supplementary file 2 — Dataset 3 [file 41540_2022_219_MOESM2_ESM.txt]

Cell-Drug Couples	MCF7_dinaciclib	A375_etoposide	YAPC_selumetinib	YAPC_PD-0325901	MCF7_JQ1	PC3_BIX-01338	PC3_trichostatin-a	PC3_UNC-0321	PC3_UNC-1215	PC3_geldanamycin	PC3_EX-527	PC3_resveratrol	PC3_EPZ-005687	PC3_decitabine	PC3_salermide	PC3_belinostat	PC3_entinostat	PC3_tacedinaline	PC3_OSI-027	PC3_zebularine	PC3_methylstat	PC3_GSK-J4	PC3_BIX-01294	PC3_JQ1	PC3_I-BET-151	PC3_I-BET-762	A375_zebularine	PC3_epz004777	A375_sirolimus	A375_belinostat	A375_resveratrol	A375_decitabine	A375_geldanamycin	A375_GSK-J4	A375_entinostat	A375_salermide	A375_EX-527	A375_UNC-1215	A375_methylstat	A375_EPZ-005687	A375_trichostatin-a	A375_OSI-027	A375_BIX-01294	A375_UNC-0321	A375_tacedinaline	A375_BIX-01338	A375_epz004777	A375_JQ1	A375_I-BET-762
MCF7_dinaciclib	-1.0	-0.348314606741573	-0.3319502074688797	-0.2616033755274262	-0.40637450199203184	-0.22137404580152675	-0.2708872281306889	-0.14352889150943393	-0.20699300699300704	-0.33458646616541354	-0.30740740740740746	-0.3249097472924187	-0.32259721203228164	-0.3142097507848035	-0.29452054794520544	-0.3394833948339483	-0.3576339497392129	-0.3465317173800928	-0.3238434163701067	-0.3281733746130031	-0.36	-0.31034482758620685	-0.278312059217812	-0.31818181818181823	-0.278169014084507	-0.35521097046413497	-0.42553191489361697	-0.464	-0.4440298507462687	-0.3304362968591693	-0.3147540983606557	-0.3639344262295082	-0.37676056338028174	-0.3571428571428571	-0.3393393393393393	-0.3533333333333334	-0.319620253164557	-0.3863636363636364	-0.3015873015873016	-0.2679738562091504	-0.2857142857142857	-0.30000000000000004	-0.26190476190476186	-0.3603896103896104	-0.21897810218978095	-0.3345454545454546	-0.28758890469416803	-0.32432432432432434	-0.29736483416628806
A375_etoposide	-0.348314606741573	-1.0	-0.3632478632478633	-0.4347826086956522	-0.3073770491803278	-0.1098039215686275	-0.2053586777671358	-0.20545663759689925	-0.13886113886113893	-0.3667953667953669	-0.4220532319391636	-0.3851851851851852	-0.3743573667711597	-0.3467617134766717	-0.30175438596491233	-0.30681818181818177	-0.3233035193466849	-0.28875661375661377	-0.3138686131386861	-0.3829113924050633	-0.3651877133105802	-0.3639575971731449	-0.2123701774864566	-0.25680933852140075	-0.2382671480144405	-0.4006521739130434	-0.4072727272727272	-0.4855967078189301	-0.4521072796934866	-0.3126617494824018	-0.4093959731543624	-0.4261744966442953	-0.2490974729241877	-0.3554817275747508	-0.34355828220858897	-0.33788395904436863	-0.3656957928802589	-0.3056478405315615	-0.275974025974026	-0.21739130434782605	-0.20454545454545456	-0.3281733746130031	-0.24041811846689895	-0.2259136212624585	-0.13857677902621726	-0.2873134328358209	-0.19402586039276706	-0.32871972318339104	-0.1614540182270091
YAPC_selumetinib	-0.3319502074688797	-0.3632478632478633	-1.0	-0.6372549019607843	-0.30733944954128445	-0.1353711790393013	-0.20998997208445136	-0.1763200431034483	-0.2499079867500921	-0.296137339055794	-0.3502109704641351	-0.29508196721311475	-0.3046530951391773	-0.3107988980716252	-0.26640926640926643	-0.2983193277310925	-0.3956456456456456	-0.2781615925058548	-0.3709677419354839	-0.32413793103448274	-0.3670411985018727	-0.33463035019455256	-0.3643909904514755	-0.35064935064935066	-0.3386454183266933	-0.3334313725490196	-0.3734939759036144	-0.42396313364055305	-0.4212765957446809	-0.27210022522522537	-0.34558823529411764	-0.3419117647058824	-0.2589641434262948	-0.3672727272727273	-0.31999999999999995	-0.3520599250936329	-0.33922261484098937	-0.2981818181818182	-0.2872340425531915	-0.24542124542124544	-0.17375886524822692	-0.26262626262626265	-0.27969348659003834	-0.31999999999999995	-0.30290456431535273	-0.33884297520661155	-0.2573466323466325	-0.3307984790874525	-0.2021642047406389
YAPC_PD-0325901	-0.2616033755274262	-0.4347826086956522	-0.6372549019607843	-1.0	-0.2850467289719626	-0.2488888888888889	-0.2618634498333746	-0.26267817982456143	-0.2950588506144063	-0.3668122270742358	-0.4120171673819743	-0.31666666666666665	-0.35038705137227305	-0.375172955386859	-0.3254901960784313	-0.3461538461538461	-0.4301438535309503	-0.3535714285714285	-0.3811475409836066	-0.39860139860139865	-0.3840304182509505	-0.3992094861660079	-0.3575877593852612	-0.3612334801762115	-0.35627530364372473	-0.3799999999999999	-0.3591836734693877	-0.4694835680751174	-0.4632034632034632	-0.2517836757990869	-0.2723880597014925	-0.31343283582089554	-0.22672064777327935	-0.3136531365313653	-0.28716216216216217	-0.2851711026615969	-0.24731182795698925	-0.2398523985239852	-0.2158273381294964	-0.21561338289962828	-0.16546762589928055	-0.2593856655290102	-0.2607003891050583	-0.22140221402214025	-0.21940928270042195	-0.2941176470588235	-0.19692676547515275	-0.28957528957528955	-0.20538936095914329
MCF7_JQ1	-0.40637450199203184	-0.3073770491803278	-0.30733944954128445	-0.2850467289719626	-1.0	-0.196652719665272	-0.2826647900539526	-0.21465005165289253	-0.2521291937634351	-0.30452674897119336	-0.3076923076923077	-0.3346456692913385	-0.31618958860338164	-0.365834359064533	-0.3345724907063197	-0.3629032258064516	-0.4380544666804209	-0.3657761529808774	-0.3565891472868217	-0.33333333333333337	-0.3898916967509025	-0.3670411985018727	-0.3701311130251699	-0.4854771784232366	-0.3908045977011494	-0.5236915887850466	-0.4517374517374517	-0.4361233480176211	-0.5061224489795919	-0.387561274509804	-0.35815602836879434	-0.34751773049645385	-0.4712643678160919	-0.4491228070175438	-0.367741935483871	-0.4187725631768953	-0.2866894197952219	-0.3824561403508772	-0.3116438356164384	-0.2826855123674912	-0.2876712328767124	-0.3159609120521173	-0.3690036900369004	-0.3508771929824561	-0.35856573705179284	-0.3134920634920635	-0.29345471425624114	-0.43223443223443225	-0.33516725352112675
PC3_BIX-01338	-0.22137404580152675	-0.1098039215686275	-0.1353711790393013	-0.2488888888888889	-0.196652719665272	-1.0	-0.4663615446178472	-0.5137876729249011	-0.4510228577392758	-0.3976377952755905	-0.313953488372093	-0.4226415094339623	-0.44048531289910586	-0.37811597124235696	-0.5607142857142857	-0.4478764478764479	-0.4902732402732402	-0.5809299191374663	-0.4498141263940521	-0.517684887459807	-0.4618055555555556	-0.4640287769784173	-0.5471830556064212	-0.4365079365079365	-0.4117647058823529	-0.4183333333333332	-0.3592592592592593	-0.39495798319327735	-0.37890625	-0.3112020241850685	-0.2901023890784983	-0.37883959044368604	-0.3125	-0.3783783783783784	-0.3987538940809969	-0.3159722222222222	-0.29934210526315785	-0.3074324324324325	-0.3531353135313532	-0.2993197278911565	-0.33333333333333337	-0.33333333333333337	-0.4113475177304965	-0.4054054054054054	-0.3664122137404581	-0.3003802281368821	-0.3440377190377192	-0.35211267605633795	-0.3890647254312392
PC3_trichostatin-a	-0.2708872281306889	-0.2053586777671358	-0.20998997208445136	-0.2618634498333746	-0.2826647900539526	-0.4663615446178472	-1.0	-0.4907089710884354	-0.4655198660124768	-0.4162230109435079	-0.3460884353741497	-0.44582711133233777	-0.4383331887313264	-0.3728752510008568	-0.5366040455917467	-0.6651657104122788	-0.5423730371672261	-0.505147668823627	-0.4913388035626622	-0.5053012195869339	-0.5100285275400482	-0.4868027210884354	-0.4563308639937269	-0.4593574656139828	-0.4489795918367348	-0.4207096036795286	-0.37324107725281896	-0.3991104133961277	-0.3880976851172123	-0.481037603094335	-0.3369614512471656	-0.3718820861678005	-0.33333333333333337	-0.4187524066230266	-0.4528668610301263	-0.3519640114110161	-0.3166186720086808	-0.3747272493903222	-0.3144950287807431	-0.3011065185567898	-0.3944950287807431	-0.4038615446178472	-0.33575008950948804	-0.35900397895007063	-0.3131407492574495	-0.2453992123165055	-0.2610285570939324	-0.34993997599039617	-0.3321840749555829
PC3_UNC-0321	-0.14352889150943393	-0.20545663759689925	-0.1763200431034483	-0.26267817982456143	-0.21465005165289253	-0.5137876729249011	-0.4907089710884354	-1.0	-0.6049951979524166	-0.4280307636186771	-0.4483506944444444	-0.5076375932835822	-0.4652299837375268	-0.39358065007965737	-0.5798779814487632	-0.5077230438931297	-0.4853006879161771	-0.5970299173773987	-0.5002297794117647	-0.5612310907643312	-0.4884423324742269	-0.5199204848754448	-0.4980545925331041	-0.5333180147058824	-0.4729971590909091	-0.434344846491228	-0.26397951007326004	-0.3649021006224067	-0.4247556708494209	-0.2997395833333335	-0.35187922297297297	-0.3147170608108109	-0.32390624999999995	-0.3952105978260869	-0.3434124228395061	-0.32693030498281783	-0.26123524022801303	-0.3316654473244147	-0.29475592320261434	-0.3136705597643098	-0.3143637663398693	-0.4026601440809969	-0.4214501096491228	-0.2814982232441472	-0.2680571933962265	-0.22571076127819545	-0.275400570407364	-0.3209794207317073	-0.2998373924100156
PC3_UNC-1215	-0.20699300699300704	-0.13886113886113893	-0.2499079867500921	-0.2950588506144063	-0.2521291937634351	-0.4510228577392758	-0.4655198660124768	-0.6049951979524166	-1.0	-0.4003753599341836	-0.4526451809060506	-0.5052262225407103	-0.5278023939661871	-0.5111252383979656	-0.4533017318252218	-0.4690868698088916	-0.6116879080796606	-0.6536739762004781	-0.5157038083867354	-0.5784215784215785	-0.5200649024178436	-0.5205065205065206	-0.6321925053970199	-0.5773633773633775	-0.5794068000964554	-0.4152851880629659	-0.3437985625485627	-0.4405867569930071	-0.4741462916645399	-0.3584699970427583	-0.3703370584399525	-0.3928450970251615	-0.3449240414757657	-0.3859738987127523	-0.3934236854590838	-0.3860779743132685	-0.2864961125830692	-0.3891586120885485	-0.3652484587064028	-0.3114801864801866	-0.3870553122889573	-0.4266358641358642	-0.4369930069930072	-0.35731147833058674	-0.3534215784215785	-0.28101435930617435	-0.34370471870471875	-0.3248738016949938	-0.32631596226851955
PC3_geldanamycin	-0.33458646616541354	-0.3667953667953669	-0.296137339055794	-0.3668122270742358	-0.30452674897119336	-0.3976377952755905	-0.4162230109435079	-0.4280307636186771	-0.4003753599341836	-1.0	-0.5343511450381679	-0.5427509293680297	-0.5654920714825068	-0.4841322314049586	-0.4964788732394366	-0.43726235741444863	-0.4760708361791395	-0.5165825809877854	-0.5494505494505495	-0.5333333333333333	-0.4897260273972602	-0.4929078014184397	-0.375968992248062	-0.41796875	-0.3840579710144928	-0.41111353711790377	-0.3868613138686131	-0.5206611570247934	-0.4807692307692307	-0.3696943146417448	-0.4006734006734006	-0.39057239057239057	-0.42028985507246375	-0.41	-0.44307692307692303	-0.36986301369863017	-0.3636363636363637	-0.36	-0.3778501628664495	-0.3053691275167785	-0.3843648208469055	-0.3881987577639752	-0.3776223776223776	-0.3766666666666667	-0.3533834586466166	-0.30711610486891383	-0.2488657429993172	-0.3402777777777778	-0.3908060911595032
PC3_EX-527	-0.30740740740740746	-0.4220532319391636	-0.3502109704641351	-0.4120171673819743	-0.3076923076923077	-0.313953488372093	-0.3460884353741497	-0.4483506944444444	-0.4526451809060506	-0.5343511450381679	-1.0	-0.5091575091575091	-0.5610022326966012	-0.5316912865230687	-0.4375	-0.4831460674157303	-0.5120948350485717	-0.5566849816849817	-0.5379061371841155	-0.561128526645768	-0.5304054054054055	-0.5454545454545454	-0.42754009112965263	-0.4769230769230769	-0.4071428571428571	-0.4384763948497853	-0.44964028776978415	-0.589430894308943	-0.5303030303030303	-0.3498237179487181	-0.4385382059800664	-0.4318936877076413	-0.35	-0.4177631578947368	-0.4042553191489362	-0.4054054054054054	-0.4198717948717948	-0.3157894736842105	-0.3890675241157556	-0.3079470198675497	-0.3247588424437299	-0.40797546012269936	-0.3655172413793103	-0.2532894736842105	-0.27407407407407397	-0.3025830258302583	-0.3378979513321152	-0.40410958904109584	-0.3706786171574904
PC3_resveratrol	-0.3249097472924187	-0.3851851851851852	-0.29508196721311475	-0.31666666666666665	-0.3346456692913385	-0.4226415094339623	-0.44582711133233777	-0.5076375932835822	-0.5052262225407103	-0.5427509293680297	-0.5091575091575091	-1.0	-0.5332728372655776	-0.5596877869605141	-0.5559322033898305	-0.5182481751824817	-0.510228978978979	-0.5928571428571429	-0.5950704225352113	-0.5705521472392638	-0.5214521452145214	-0.5904436860068261	-0.4759949281000547	-0.4794007490636704	-0.4982578397212544	-0.5008333333333332	-0.4947368421052632	-0.541501976284585	-0.5387453874538746	-0.43291917670682745	-0.5454545454545454	-0.4642857142857143	-0.4181184668989547	-0.4469453376205788	-0.4642857142857143	-0.4488448844884488	-0.4043887147335423	-0.3858520900321544	-0.3805031446540881	-0.372168284789644	-0.4056603773584906	-0.4714714714714715	-0.4747474747474747	-0.35691318327974275	-0.3357400722021661	-0.3237410071942446	-0.3783783783783785	-0.3946488294314381	-0.41484367196084304
PC3_EPZ-005687	-0.32259721203228164	-0.3743573667711597	-0.3046530951391773	-0.35038705137227305	-0.31618958860338164	-0.44048531289910586	-0.4383331887313264	-0.4652299837375268	-0.5278023939661871	-0.5654920714825068	-0.5610022326966012	-0.5332728372655776	-1.0	-0.6354000561392081	-0.5034482758620689	-0.5231615375108144	-0.5767579336427167	-0.6000021605738484	-0.6262856461042834	-0.6681008438378997	-0.6203313927451857	-0.6175422355936124	-0.4598789893798644	-0.5218306288032453	-0.4760510155880962	-0.4411013370865587	-0.393103448275862	-0.5615878107457898	-0.474462768615692	-0.4151847991063816	-0.4347581800154236	-0.42836840365759604	-0.3870099196976853	-0.4654735923177651	-0.4403984224896348	-0.3898119122257052	-0.3336951894423158	-0.3673723264949803	-0.4028290808156292	-0.3378431803206676	-0.37186932849364784	-0.4146908794123647	-0.4074217857958437	-0.3673723264949803	-0.3722426021032036	-0.28613378822956004	-0.3310587361517102	-0.3784482758620689	-0.3205950589999206
PC3_decitabine	-0.3142097507848035	-0.3467617134766717	-0.3107988980716252	-0.375172955386859	-0.365834359064533	-0.37811597124235696	-0.3728752510008568	-0.39358065007965737	-0.5111252383979656	-0.4841322314049586	-0.5316912865230687	-0.5596877869605141	-0.6354000561392081	-1.0	-0.4352916516948137	-0.4864851725814291	-0.5722272781245408	-0.5747534684055059	-0.5814907219709963	-0.5709074757046328	-0.5428646257711558	-0.6099716474633528	-0.5360082003972066	-0.6049386830178618	-0.5526396940915257	-0.4751955798212482	-0.4552600509538307	-0.5596877869605141	-0.5398465171192443	-0.38314248167119935	-0.4504990134118789	-0.4643398438617059	-0.4295053657333168	-0.4698856560624928	-0.4773183512787755	-0.3914561750669304	-0.3807988980716253	-0.3671459300350956	-0.4456038033113131	-0.3144770589911654	-0.35530279996683145	-0.38948254987629616	-0.4537725191747427	-0.3705705875693421	-0.3374655647382919	-0.3554835827563099	-0.3866927659171661	-0.3684179456906729	-0.3305661199070741
PC3_salermide	-0.29452054794520544	-0.30175438596491233	-0.26640926640926643	-0.3254901960784313	-0.3345724907063197	-0.5607142857142857	-0.5366040455917467	-0.5798779814487632	-0.4533017318252218	-0.4964788732394366	-0.4375	-0.5559322033898305	-0.5034482758620689	-0.4352916516948137	-1.0	-0.5259515570934257	-0.5084069217732585	-0.5628934624697337	-0.4983277591973244	-0.5513196480938416	-0.5660377358490566	-0.551948051948052	-0.5285238563161918	-0.4397163120567376	-0.4304635761589404	-0.5030392156862744	-0.4566666666666666	-0.5	-0.47202797202797203	-0.4115483909702211	-0.4179566563467493	-0.3808049535603715	-0.3741721854304636	-0.4877300613496932	-0.4558404558404559	-0.3962264150943397	-0.3772455089820359	-0.38650306748466257	-0.36936936936936937	-0.34259259259259256	-0.3783783783783784	-0.4339080459770115	-0.4455128205128205	-0.450920245398773	-0.3424657534246576	-0.3754266211604096	-0.3301110516457052	-0.4203821656050956	-0.3471095935884668
PC3_belinostat	-0.3394833948339483	-0.30681818181818177	-0.2983193277310925	-0.3461538461538461	-0.3629032258064516	-0.4478764478764479	-0.6651657104122788	-0.5077230438931297	-0.4690868698088916	-0.43726235741444863	-0.4831460674157303	-0.5182481751824817	-0.5231615375108144	-0.4864851725814291	-0.5259515570934257	-1.0	-0.6556929269695227	-0.5911626694473411	-0.5755395683453237	-0.55	-0.5723905723905724	-0.5679442508710801	-0.4867657028325522	-0.5478927203065134	-0.498220640569395	-0.4579914529914528	-0.4659498207885304	-0.4817813765182186	-0.5207547169811321	-0.5481531186094071	-0.4403973509933775	-0.4172185430463576	-0.4306049822064056	-0.4852459016393442	-0.4484848484848485	-0.3973063973063973	-0.4089456869009585	-0.4459016393442623	-0.375	-0.3564356435643564	-0.4423076923076923	-0.4525993883792049	-0.38144329896907214	-0.4065573770491804	-0.3837638376383764	-0.3602941176470589	-0.3047968180946906	-0.41979522184300333	-0.3983466013472137
PC3_entinostat	-0.3576339497392129	-0.3233035193466849	-0.3956456456456456	-0.4301438535309503	-0.4380544666804209	-0.4902732402732402	-0.5423730371672261	-0.4853006879161771	-0.6116879080796606	-0.4760708361791395	-0.5120948350485717	-0.510228978978979	-0.5767579336427167	-0.5722272781245408	-0.5084069217732585	-0.6556929269695227	-1.0	-0.7013004075504076	-0.6574416882636059	-0.6295112477747209	-0.6659207438950205	-0.6479527700457933	-0.6460117871208461	-0.6358476658476659	-0.572858451672011	-0.5278857890148214	-0.5050502721151185	-0.5776379828103966	-0.6268284413445704	-0.5649062665606783	-0.5605542251111872	-0.5067567567567568	-0.5694686211635365	-0.5898288570702364	-0.5765241986172219	-0.5180107760493613	-0.4593561451359617	-0.495784969922901	-0.4515420328303764	-0.43262426464319215	-0.5036892720941801	-0.5287508916541175	-0.5182321665928225	-0.4738413962551894	-0.5050023707918445	-0.4018616518616519	-0.3783783783783783	-0.4725548023593626	-0.37931625165719385
PC3_tacedinaline	-0.3465317173800928	-0.28875661375661377	-0.2781615925058548	-0.3535714285714285	-0.3657761529808774	-0.5809299191374663	-0.505147668823627	-0.5970299173773987	-0.6536739762004781	-0.5165825809877854	-0.5566849816849817	-0.5928571428571429	-0.6000021605738484	-0.5747534684055059	-0.5628934624697337	-0.5911626694473411	-0.7013004075504076	-1.0	-0.6444164989939638	-0.6446757230499562	-0.6471357850070721	-0.6759263773768893	-0.6319827135488068	-0.6440208667736758	-0.5401567944250871	-0.5294047619047617	-0.4351503759398496	-0.5371682665160926	-0.5644570374275171	-0.4515508462421114	-0.4483766233766233	-0.4516233766233766	-0.4321428571428572	-0.4858865411116214	-0.5244047619047618	-0.4656176331918906	-0.3640729959695477	-0.4569476343592099	-0.4343890386343217	-0.3660309754969949	-0.4658355795148248	-0.5140819390819391	-0.5018879268879268	-0.3797772163527791	-0.4115136668385766	-0.33810380267214796	-0.43056091806091823	-0.4015647396082178	-0.3865002069152503
PC3_OSI-027	-0.3238434163701067	-0.3138686131386861	-0.3709677419354839	-0.3811475409836066	-0.3565891472868217	-0.4498141263940521	-0.4913388035626622	-0.5002297794117647	-0.5157038083867354	-0.5494505494505495	-0.5379061371841155	-0.5950704225352113	-0.6262856461042834	-0.5814907219709963	-0.4983277591973244	-0.5755395683453237	-0.6574416882636059	-0.6444164989939638	-1.0	-0.6727272727272727	-0.6514657980456027	-0.6700336700336701	-0.5166964818127608	-0.5867158671586716	-0.5120274914089347	-0.4681147540983606	-0.4740484429065744	-0.5097276264591439	-0.5345454545454545	-0.4754464285714287	-0.4455128205128205	-0.4967948717948718	-0.4948453608247423	-0.5365079365079365	-0.4911764705882353	-0.4592833876221498	-0.3993808049535603	-0.4	-0.4751552795031056	-0.4153354632587859	-0.4440993788819876	-0.5044510385756676	-0.4750830564784053	-0.4031746031746032	-0.4448398576512456	-0.400709219858156	-0.4520085153646799	-0.4323432343234324	-0.4266226731015463
PC3_zebularine	-0.3281733746130031	-0.3829113924050633	-0.32413793103448274	-0.39860139860139865	-0.33333333333333337	-0.517684887459807	-0.5053012195869339	-0.5612310907643312	-0.5784215784215785	-0.5333333333333333	-0.561128526645768	-0.5705521472392638	-0.6681008438378997	-0.5709074757046328	-0.5513196480938416	-0.55	-0.6295112477747209	-0.6446757230499562	-0.6727272727272727	-1.0	-0.667621776504298	-0.6991150442477876	-0.5213362864525655	-0.5431309904153354	-0.5225225225225225	-0.4630419580419579	-0.5075528700906344	-0.5384615384615384	-0.5520504731861199	-0.4522982804232806	-0.5056497175141244	-0.4943502824858758	-0.4594594594594594	-0.5434173669467788	-0.5078534031413613	-0.44126074498567336	-0.4246575342465754	-0.4257703081232493	-0.4642857142857143	-0.3661971830985915	-0.4175824175824176	-0.5250659630606861	-0.4927113702623906	-0.39495798319327735	-0.3962848297213623	-0.3580246913580247	-0.4165520310729893	-0.4260869565217391	-0.37899347303332187
PC3_methylstat	-0.36	-0.3651877133105802	-0.3670411985018727	-0.3840304182509505	-0.3898916967509025	-0.4618055555555556	-0.5100285275400482	-0.4884423324742269	-0.5200649024178436	-0.4897260273972602	-0.5304054054054055	-0.5214521452145214	-0.6203313927451857	-0.5428646257711558	-0.5660377358490566	-0.5723905723905724	-0.6659207438950205	-0.6471357850070721	-0.6514657980456027	-0.667621776504298	-1.0	-0.7120253164556962	-0.5346978868004673	-0.6344827586206896	-0.5290322580645161	-0.5183079847908745	-0.5227272727272727	-0.5398550724637681	-0.5782312925170068	-0.5235181924882629	-0.540785498489426	-0.5135951661631419	-0.5387096774193548	-0.5988023952095809	-0.5348189415041782	-0.5	-0.4649122807017544	-0.4640718562874252	-0.4838709677419355	-0.4397590361445784	-0.4604105571847508	-0.5617977528089888	-0.571875	-0.467065868263473	-0.4733333333333334	-0.3853820598006644	-0.43746197966455214	-0.5062111801242236	-0.3972061879473563
PC3_GSK-J4	-0.31034482758620685	-0.3639575971731449	-0.33463035019455256	-0.3992094861660079	-0.3670411985018727	-0.4640287769784173	-0.4868027210884354	-0.5199204848754448	-0.5205065205065206	-0.4929078014184397	-0.5454545454545454	-0.5904436860068261	-0.6175422355936124	-0.6099716474633528	-0.551948051948052	-0.5679442508710801	-0.6479527700457933	-0.6759263773768893	-0.6700336700336701	-0.6991150442477876	-0.7120253164556962	-1.0	-0.5960745505525318	-0.6107142857142858	-0.61	-0.4832608695652173	-0.4697986577181208	-0.5225563909774436	-0.5492957746478873	-0.5240489130434784	-0.5451713395638629	-0.5046728971962617	-0.4866666666666667	-0.5771604938271605	-0.5128939828080229	-0.490506329113924	-0.4457831325301205	-0.4351851851851852	-0.4682779456193353	-0.3975155279503105	-0.4924471299093656	-0.5289017341040463	-0.532258064516129	-0.39814814814814814	-0.4137931034482759	-0.3539518900343642	-0.4086939929963187	-0.4487179487179487	-0.3358558128431607
PC3_BIX-01294	-0.278312059217812	-0.2123701774864566	-0.3643909904514755	-0.3575877593852612	-0.3701311130251699	-0.5471830556064212	-0.4563308639937269	-0.4980545925331041	-0.6321925053970199	-0.375968992248062	-0.42754009112965263	-0.4759949281000547	-0.4598789893798644	-0.5360082003972066	-0.5285238563161918	-0.4867657028325522	-0.6460117871208461	-0.6319827135488068	-0.5166964818127608	-0.5213362864525655	-0.5346978868004673	-0.5960745505525318	-1.0	-0.5546572189922481	-0.5256150994270307	-0.4761248772891912	-0.4235839981893284	-0.47908258056249603	-0.5423375074537865	-0.4109534612040863	-0.4449534100696891	-0.4483204134366925	-0.4567745197168858	-0.4572093023255814	-0.5454144305307096	-0.5107252840607412	-0.4584214235377026	-0.4072093023255814	-0.3654394869075576	-0.3226679153009729	-0.4175567507512057	-0.4448697578121239	-0.5353445004607795	-0.5038759689922481	-0.4399661945561578	-0.3446999390297013	-0.4837886433995074	-0.3892926356589147	-0.39099202325138216
PC3_JQ1	-0.31818181818181823	-0.25680933852140075	-0.35064935064935066	-0.3612334801762115	-0.4854771784232366	-0.4365079365079365	-0.4593574656139828	-0.5333180147058824	-0.5773633773633775	-0.41796875	-0.4769230769230769	-0.4794007490636704	-0.5218306288032453	-0.6049386830178618	-0.4397163120567376	-0.5478927203065134	-0.6358476658476659	-0.6440208667736758	-0.5867158671586716	-0.5431309904153354	-0.6344827586206896	-0.6107142857142858	-0.5546572189922481	-1.0	-0.6423357664233577	-0.5776872246696034	-0.4852941176470589	-0.5833333333333333	-0.5891472868217054	-0.4566189916405435	-0.4813559322033898	-0.4779661016949153	-0.4963503649635036	-0.5369127516778524	-0.4860681114551083	-0.5206896551724138	-0.3954248366013072	-0.4697986577181208	-0.4360655737704918	-0.4324324324324325	-0.4	-0.509375	-0.4894366197183099	-0.412751677852349	-0.4734848484848485	-0.3547169811320755	-0.3961056511056512	-0.4790209790209791	-0.44570396355830144
PC3_I-BET-151	-0.278169014084507	-0.2382671480144405	-0.3386454183266933	-0.35627530364372473	-0.3908045977011494	-0.4117647058823529	-0.4489795918367348	-0.4729971590909091	-0.5794068000964554	-0.3840579710144928	-0.4071428571428571	-0.4982578397212544	-0.4760510155880962	-0.5526396940915257	-0.4304635761589404	-0.498220640569395	-0.572858451672011	-0.5401567944250871	-0.5120274914089347	-0.5225225225225225	-0.5290322580645161	-0.61	-0.5256150994270307	-0.6423357664233577	-1.0	-0.6163360323886639	-0.4417808219178082	-0.42692307692307696	-0.5	-0.4476862094395282	-0.45396825396825397	-0.4444444444444444	-0.4523809523809523	-0.5125786163522013	-0.4781341107871721	-0.4451612903225807	-0.3496932515337423	-0.5	-0.44307692307692303	-0.35443037974683544	-0.3753846153846154	-0.4588235294117648	-0.4868421052631578	-0.4025157232704403	-0.3626760563380281	-0.2947368421052632	-0.3728699038021073	-0.4575163398692811	-0.3876650908913689
PC3_I-BET-762	-0.35521097046413497	-0.4006521739130434	-0.3334313725490196	-0.3799999999999999	-0.5236915887850466	-0.4183333333333332	-0.4207096036795286	-0.434344846491228	-0.4152851880629659	-0.41111353711790377	-0.4384763948497853	-0.5008333333333332	-0.4411013370865587	-0.4751955798212482	-0.5030392156862744	-0.4579914529914528	-0.5278857890148214	-0.5294047619047617	-0.4681147540983606	-0.4630419580419579	-0.5183079847908745	-0.4832608695652173	-0.4761248772891912	-0.5776872246696034	-0.6163360323886639	-1.0	-0.4988775510204081	-0.5871596244131454	-0.6327056277056275	-0.4040439497716896	-0.4117164179104477	-0.44902985074626856	-0.3977125506072874	-0.4441143911439114	-0.4475675675675673	-0.4042395437262356	-0.3024910394265232	-0.3961439114391143	-0.34672661870503585	-0.3209851301115241	-0.2675899280575539	-0.3736006825938566	-0.38632295719844345	-0.3002029520295202	-0.3003586497890294	-0.32432773109243684	-0.3349912816041849	-0.4490154440154439	-0.3550174601326971
A375_zebularine	-0.42553191489361697	-0.4072727272727272	-0.3734939759036144	-0.3591836734693877	-0.4517374517374517	-0.3592592592592593	-0.37324107725281896	-0.26397951007326004	-0.3437985625485627	-0.3868613138686131	-0.44964028776978415	-0.4947368421052632	-0.393103448275862	-0.4552600509538307	-0.4566666666666666	-0.4659498207885304	-0.5050502721151185	-0.4351503759398496	-0.4740484429065744	-0.5075528700906344	-0.5227272727272727	-0.4697986577181208	-0.4235839981893284	-0.4852941176470589	-0.4417808219178082	-0.4988775510204081	-1.0	-0.627906976744186	-0.6376811594202898	-0.4918552176063306	-0.5111821086261981	-0.6070287539936102	-0.4691780821917808	-0.6012658227848101	-0.5043988269794721	-0.525974025974026	-0.5524691358024691	-0.490506329113924	-0.42105263157894735	-0.4713375796178344	-0.44582043343653255	-0.4526627218934911	-0.5529801324503312	-0.4493670886075949	-0.4503546099290781	-0.5300353356890459	-0.4061087538049997	-0.549342105263158	-0.4495509643225205
PC3_epz004777	-0.464	-0.4855967078189301	-0.42396313364055305	-0.4694835680751174	-0.4361233480176211	-0.39495798319327735	-0.3991104133961277	-0.3649021006224067	-0.4405867569930071	-0.5206611570247934	-0.589430894308943	-0.541501976284585	-0.5615878107457898	-0.5596877869605141	-0.5	-0.4817813765182186	-0.5776379828103966	-0.5371682665160926	-0.5097276264591439	-0.5384615384615384	-0.5398550724637681	-0.5225563909774436	-0.47908258056249603	-0.5833333333333333	-0.42692307692307696	-0.5871596244131454	-0.627906976744186	-1.0	-0.7090163934426229	-0.4740607923497271	-0.5373665480427046	-0.5124555160142349	-0.4384615384615385	-0.5492957746478873	-0.5113268608414239	-0.4927536231884058	-0.4691780821917808	-0.43309859154929575	-0.4089347079037801	-0.3617021276595744	-0.4226804123711341	-0.4509803921568627	-0.4703703703703703	-0.4119718309859155	-0.4	-0.4262948207171314	-0.3558687998343172	-0.5036764705882353	-0.4148853907760287
A375_sirolimus	-0.4440298507462687	-0.4521072796934866	-0.4212765957446809	-0.4632034632034632	-0.5061224489795919	-0.37890625	-0.3880976851172123	-0.4247556708494209	-0.4741462916645399	-0.4807692307692307	-0.5303030303030303	-0.5387453874538746	-0.474462768615692	-0.5398465171192443	-0.47202797202797203	-0.5207547169811321	-0.6268284413445704	-0.5644570374275171	-0.5345454545454545	-0.5520504731861199	-0.5782312925170068	-0.5492957746478873	-0.5423375074537865	-0.5891472868217054	-0.5	-0.6327056277056275	-0.6376811594202898	-0.7090163934426229	-1.0	-0.5036603457172344	-0.5919732441471572	-0.5518394648829432	-0.5863309352517986	-0.6059602649006622	-0.5902140672782874	-0.5918367346938775	-0.5193548387096774	-0.543046357615894	-0.41747572815533984	-0.4300000000000001	-0.43365695792880254	-0.5617283950617284	-0.5590277777777778	-0.4668874172185431	-0.4850746268656716	-0.4609665427509294	-0.454991281604185	-0.506896551724138	-0.4099726564515297
A375_belinostat	-0.3304362968591693	-0.3126617494824018	-0.27210022522522537	-0.2517836757990869	-0.387561274509804	-0.3112020241850685	-0.481037603094335	-0.2997395833333335	-0.3584699970427583	-0.3696943146417448	-0.3498237179487181	-0.43291917670682745	-0.4151847991063816	-0.38314248167119935	-0.4115483909702211	-0.5481531186094071	-0.5649062665606783	-0.4515508462421114	-0.4754464285714287	-0.4522982804232806	-0.5235181924882629	-0.5240489130434784	-0.4109534612040863	-0.4566189916405435	-0.4476862094395282	-0.4040439497716896	-0.4918552176063306	-0.4740607923497271	-0.5036603457172344	-1.0	-0.6024305555555557	-0.6163194444444446	-0.5273322271386431	-0.6663653581267219	-0.6443835910652922	-0.5770393192488265	-0.5820277403414198	-0.5864755509641875	-0.4808840090090092	-0.6090864496768238	-0.6268299549549551	-0.5948187229437231	-0.4722570439350526	-0.5809659090909092	-0.5523207953394125	-0.456723484848485	-0.3909396528881823	-0.5778579059829061	-0.4703344191897894
A375_resveratrol	-0.3147540983606557	-0.4093959731543624	-0.34558823529411764	-0.2723880597014925	-0.35815602836879434	-0.2901023890784983	-0.3369614512471656	-0.35187922297297297	-0.3703370584399525	-0.4006734006734006	-0.4385382059800664	-0.5454545454545454	-0.4347581800154236	-0.4504990134118789	-0.4179566563467493	-0.4403973509933775	-0.5605542251111872	-0.4483766233766233	-0.4455128205128205	-0.5056497175141244	-0.540785498489426	-0.5451713395638629	-0.4449534100696891	-0.4813559322033898	-0.45396825396825397	-0.4117164179104477	-0.5111821086261981	-0.5373665480427046	-0.5919732441471572	-0.6024305555555557	-1.0	-0.6369047619047619	-0.6031746031746033	-0.6755162241887905	-0.7005494505494505	-0.6525679758308157	-0.6368876080691643	-0.584070796460177	-0.5346820809248555	-0.4747774480712166	-0.5289017341040463	-0.5567867036011079	-0.52	-0.5191740412979351	-0.5245901639344263	-0.4607843137254902	-0.3799606568593912	-0.4892966360856269	-0.4134938664243526
A375_decitabine	-0.3639344262295082	-0.4261744966442953	-0.3419117647058824	-0.31343283582089554	-0.34751773049645385	-0.37883959044368604	-0.3718820861678005	-0.3147170608108109	-0.3928450970251615	-0.39057239057239057	-0.4318936877076413	-0.4642857142857143	-0.42836840365759604	-0.4643398438617059	-0.3808049535603715	-0.4172185430463576	-0.5067567567567568	-0.4516233766233766	-0.4967948717948718	-0.4943502824858758	-0.5135951661631419	-0.5046728971962617	-0.4483204134366925	-0.4779661016949153	-0.4444444444444444	-0.44902985074626856	-0.6070287539936102	-0.5124555160142349	-0.5518394648829432	-0.6163194444444446	-0.6369047619047619	-1.0	-0.5111111111111111	-0.6194690265486726	-0.6538461538461539	-0.6223564954682779	-0.61671469740634	-0.5693215339233038	-0.5722543352601156	-0.5637982195845697	-0.4710982658959537	-0.5595567867036011	-0.4892307692307693	-0.5634218289085546	-0.5114754098360657	-0.5816993464052287	-0.4464163530619229	-0.5168195718654434	-0.4618809631985461
A375_geldanamycin	-0.37676056338028174	-0.2490974729241877	-0.2589641434262948	-0.22672064777327935	-0.4712643678160919	-0.3125	-0.33333333333333337	-0.32390624999999995	-0.3449240414757657	-0.42028985507246375	-0.35	-0.4181184668989547	-0.3870099196976853	-0.4295053657333168	-0.3741721854304636	-0.4306049822064056	-0.5694686211635365	-0.4321428571428572	-0.4948453608247423	-0.4594594594594594	-0.5387096774193548	-0.4866666666666667	-0.4567745197168858	-0.4963503649635036	-0.4523809523809523	-0.3977125506072874	-0.4691780821917808	-0.4384615384615385	-0.5863309352517986	-0.5273322271386431	-0.6031746031746033	-0.5111111111111111	-1.0	-0.6132075471698113	-0.6239067055393586	-0.6516129032258065	-0.5521472392638036	-0.6037735849056604	-0.523076923076923	-0.4841772151898734	-0.5784615384615385	-0.5941176470588235	-0.5789473684210527	-0.5094339622641509	-0.6091549295774648	-0.4280701754385965	-0.4169377004122769	-0.4934640522875817	-0.43264778985330665
A375_GSK-J4	-0.3571428571428571	-0.3554817275747508	-0.3672727272727273	-0.3136531365313653	-0.4491228070175438	-0.3783783783783784	-0.4187524066230266	-0.3952105978260869	-0.3859738987127523	-0.41	-0.4177631578947368	-0.4469453376205788	-0.4654735923177651	-0.4698856560624928	-0.4877300613496932	-0.4852459016393442	-0.5898288570702364	-0.4858865411116214	-0.5365079365079365	-0.5434173669467788	-0.5988023952095809	-0.5771604938271605	-0.4572093023255814	-0.5369127516778524	-0.5125786163522013	-0.4441143911439114	-0.6012658227848101	-0.5492957746478873	-0.6059602649006622	-0.6663653581267219	-0.6755162241887905	-0.6194690265486726	-0.6132075471698113	-1.0	-0.6430517711171662	-0.6766467065868264	-0.6228571428571428	-0.6345029239766082	-0.5501432664756447	-0.55	-0.5702005730659025	-0.5604395604395604	-0.5731707317073171	-0.5526315789473684	-0.5941558441558441	-0.5533980582524272	-0.44538464797085503	-0.6030303030303029	-0.47988570400036
A375_entinostat	-0.3393393393393393	-0.34355828220858897	-0.31999999999999995	-0.28716216216216217	-0.367741935483871	-0.3987538940809969	-0.4528668610301263	-0.3434124228395061	-0.3934236854590838	-0.44307692307692303	-0.4042553191489362	-0.4642857142857143	-0.4403984224896348	-0.4773183512787755	-0.4558404558404559	-0.4484848484848485	-0.5765241986172219	-0.5244047619047618	-0.4911764705882353	-0.5078534031413613	-0.5348189415041782	-0.5128939828080229	-0.5454144305307096	-0.4860681114551083	-0.4781341107871721	-0.4475675675675673	-0.5043988269794721	-0.5113268608414239	-0.5902140672782874	-0.6443835910652922	-0.7005494505494505	-0.6538461538461539	-0.6239067055393586	-0.6430517711171662	-1.0	-0.6518105849582172	-0.6639999999999999	-0.6239782016348774	-0.5989304812834224	-0.5068493150684932	-0.5641711229946524	-0.5681233933161953	-0.5609065155807366	-0.6130790190735695	-0.5675675675675675	-0.5149700598802396	-0.5004714016341925	-0.5154929577464789	-0.4774564547045586
A375_salermide	-0.3533333333333334	-0.33788395904436863	-0.3520599250936329	-0.2851711026615969	-0.4187725631768953	-0.3159722222222222	-0.3519640114110161	-0.32693030498281783	-0.3860779743132685	-0.36986301369863017	-0.4054054054054054	-0.4488448844884488	-0.3898119122257052	-0.3914561750669304	-0.3962264150943397	-0.3973063973063973	-0.5180107760493613	-0.4656176331918906	-0.4592833876221498	-0.44126074498567336	-0.5	-0.490506329113924	-0.5107252840607412	-0.5206896551724138	-0.4451612903225807	-0.4042395437262356	-0.525974025974026	-0.4927536231884058	-0.5918367346938775	-0.5770393192488265	-0.6525679758308157	-0.6223564954682779	-0.6516129032258065	-0.6766467065868264	-0.6518105849582172	-1.0	-0.6812865497076024	-0.6107784431137724	-0.4868035190615836	-0.5030120481927711	-0.5395894428152492	-0.5702247191011236	-0.596875	-0.5598802395209581	-0.6066666666666667	-0.4883720930232558	-0.4310311114973495	-0.5031055900621118	-0.492288155160471
A375_EX-527	-0.319620253164557	-0.3656957928802589	-0.33922261484098937	-0.24731182795698925	-0.2866894197952219	-0.29934210526315785	-0.3166186720086808	-0.26123524022801303	-0.2864961125830692	-0.3636363636363637	-0.4198717948717948	-0.4043887147335423	-0.3336951894423158	-0.3807988980716253	-0.3772455089820359	-0.4089456869009585	-0.4593561451359617	-0.3640729959695477	-0.3993808049535603	-0.4246575342465754	-0.4649122807017544	-0.4457831325301205	-0.4584214235377026	-0.3954248366013072	-0.3496932515337423	-0.3024910394265232	-0.5524691358024691	-0.4691780821917808	-0.5193548387096774	-0.5820277403414198	-0.6368876080691643	-0.61671469740634	-0.5521472392638036	-0.6228571428571428	-0.6639999999999999	-0.6812865497076024	-1.0	-0.6285714285714286	-0.4957983193277311	-0.5402298850574713	-0.5434173669467788	-0.4973118279569893	-0.5267857142857143	-0.5914285714285714	-0.5632911392405063	-0.5425867507886435	-0.486558806512935	-0.5059171597633136	-0.4556403843622483
A375_UNC-1215	-0.3863636363636364	-0.3056478405315615	-0.2981818181818182	-0.2398523985239852	-0.3824561403508772	-0.3074324324324325	-0.3747272493903222	-0.3316654473244147	-0.3891586120885485	-0.36	-0.3157894736842105	-0.3858520900321544	-0.3673723264949803	-0.3671459300350956	-0.38650306748466257	-0.4459016393442623	-0.495784969922901	-0.4569476343592099	-0.4	-0.4257703081232493	-0.4640718562874252	-0.4351851851851852	-0.4072093023255814	-0.4697986577181208	-0.5	-0.3961439114391143	-0.490506329113924	-0.43309859154929575	-0.543046357615894	-0.5864755509641875	-0.584070796460177	-0.5693215339233038	-0.6037735849056604	-0.6345029239766082	-0.6239782016348774	-0.6107784431137724	-0.6285714285714286	-1.0	-0.5272206303724929	-0.5058823529411764	-0.5558739255014327	-0.5192307692307692	-0.5	-0.5555555555555556	-0.512987012987013	-0.5469255663430421	-0.4735978141150557	-0.5151515151515151	-0.4543265985690501
A375_methylstat	-0.3015873015873016	-0.275974025974026	-0.2872340425531915	-0.2158273381294964	-0.3116438356164384	-0.3531353135313532	-0.3144950287807431	-0.29475592320261434	-0.3652484587064028	-0.3778501628664495	-0.3890675241157556	-0.3805031446540881	-0.4028290808156292	-0.4456038033113131	-0.36936936936936937	-0.375	-0.4515420328303764	-0.4343890386343217	-0.4751552795031056	-0.4642857142857143	-0.4838709677419355	-0.4682779456193353	-0.3654394869075576	-0.4360655737704918	-0.44307692307692303	-0.34672661870503585	-0.42105263157894735	-0.4089347079037801	-0.41747572815533984	-0.4808840090090092	-0.5346820809248555	-0.5722543352601156	-0.523076923076923	-0.5501432664756447	-0.5989304812834224	-0.4868035190615836	-0.4957983193277311	-0.5272206303724929	-1.0	-0.5043227665706052	-0.5308988764044944	-0.4636118598382749	-0.4	-0.498567335243553	-0.5111111111111111	-0.38607594936708856	-0.4082863538385012	-0.456973293768546	-0.4382922535211268
A375_EPZ-005687	-0.2679738562091504	-0.21739130434782605	-0.24542124542124544	-0.21561338289962828	-0.2826855123674912	-0.2993197278911565	-0.3011065185567898	-0.3136705597643098	-0.3114801864801866	-0.3053691275167785	-0.3079470198675497	-0.372168284789644	-0.3378431803206676	-0.3144770589911654	-0.34259259259259256	-0.3564356435643564	-0.43262426464319215	-0.3660309754969949	-0.4153354632587859	-0.3661971830985915	-0.4397590361445784	-0.3975155279503105	-0.3226679153009729	-0.4324324324324325	-0.35443037974683544	-0.3209851301115241	-0.4713375796178344	-0.3617021276595744	-0.4300000000000001	-0.6090864496768238	-0.4747774480712166	-0.5637982195845697	-0.4841772151898734	-0.55	-0.5068493150684932	-0.5030120481927711	-0.5402298850574713	-0.5058823529411764	-0.5043227665706052	-1.0	-0.5360230547550433	-0.5082872928176796	-0.4754601226993865	-0.5235294117647059	-0.5	-0.4364820846905537	-0.3093720692301135	-0.5335365853658536	-0.4764956297269145
A375_trichostatin-a	-0.2857142857142857	-0.20454545454545456	-0.17375886524822692	-0.16546762589928055	-0.2876712328767124	-0.33333333333333337	-0.3944950287807431	-0.3143637663398693	-0.3870553122889573	-0.3843648208469055	-0.3247588424437299	-0.4056603773584906	-0.37186932849364784	-0.35530279996683145	-0.3783783783783784	-0.4423076923076923	-0.5036892720941801	-0.4658355795148248	-0.4440993788819876	-0.4175824175824176	-0.4604105571847508	-0.4924471299093656	-0.4175567507512057	-0.4	-0.3753846153846154	-0.2675899280575539	-0.44582043343653255	-0.4226804123711341	-0.43365695792880254	-0.6268299549549551	-0.5289017341040463	-0.4710982658959537	-0.5784615384615385	-0.5702005730659025	-0.5641711229946524	-0.5395894428152492	-0.5434173669467788	-0.5558739255014327	-0.5308988764044944	-0.5360230547550433	-1.0	-0.4663072776280324	-0.5552238805970149	-0.5243553008595989	-0.5809523809523809	-0.4177215189873418	-0.3039918753108939	-0.4807121661721068	-0.4195422535211267
A375_OSI-027	-0.30000000000000004	-0.3281733746130031	-0.26262626262626265	-0.2593856655290102	-0.3159609120521173	-0.33333333333333337	-0.4038615446178472	-0.4026601440809969	-0.4266358641358642	-0.3881987577639752	-0.40797546012269936	-0.4714714714714715	-0.4146908794123647	-0.38948254987629616	-0.4339080459770115	-0.4525993883792049	-0.5287508916541175	-0.5140819390819391	-0.5044510385756676	-0.5250659630606861	-0.5617977528089888	-0.5289017341040463	-0.4448697578121239	-0.509375	-0.4588235294117648	-0.3736006825938566	-0.4526627218934911	-0.4509803921568627	-0.5617283950617284	-0.5948187229437231	-0.5567867036011079	-0.5595567867036011	-0.5941176470588235	-0.5604395604395604	-0.5681233933161953	-0.5702247191011236	-0.4973118279569893	-0.5192307692307692	-0.4636118598382749	-0.5082872928176796	-0.4663072776280324	-1.0	-0.5514285714285714	-0.4835164835164834	-0.5	-0.35045317220543803	-0.40513790917016734	-0.4602272727272727	-0.4100273281479925
A375_BIX-01294	-0.26190476190476186	-0.24041811846689895	-0.27969348659003834	-0.2607003891050583	-0.3690036900369004	-0.4113475177304965	-0.33575008950948804	-0.4214501096491228	-0.4369930069930072	-0.3776223776223776	-0.3655172413793103	-0.4747474747474747	-0.4074217857958437	-0.4537725191747427	-0.4455128205128205	-0.38144329896907214	-0.5182321665928225	-0.5018879268879268	-0.4750830564784053	-0.4927113702623906	-0.571875	-0.532258064516129	-0.5353445004607795	-0.4894366197183099	-0.4868421052631578	-0.38632295719844345	-0.5529801324503312	-0.4703703703703703	-0.5590277777777778	-0.4722570439350526	-0.52	-0.4892307692307693	-0.5789473684210527	-0.5731707317073171	-0.5609065155807366	-0.596875	-0.5267857142857143	-0.5	-0.4	-0.4754601226993865	-0.5552238805970149	-0.5514285714285714	-1.0	-0.5	-0.5510204081632653	-0.4067796610169492	-0.4820669029685425	-0.5348101265822784	-0.4585472702435348
A375_UNC-0321	-0.3603896103896104	-0.2259136212624585	-0.31999999999999995	-0.22140221402214025	-0.3508771929824561	-0.4054054054054054	-0.35900397895007063	-0.2814982232441472	-0.35731147833058674	-0.3766666666666667	-0.2532894736842105	-0.35691318327974275	-0.3673723264949803	-0.3705705875693421	-0.450920245398773	-0.4065573770491804	-0.4738413962551894	-0.3797772163527791	-0.4031746031746032	-0.39495798319327735	-0.467065868263473	-0.39814814814814814	-0.5038759689922481	-0.412751677852349	-0.4025157232704403	-0.3002029520295202	-0.4493670886075949	-0.4119718309859155	-0.4668874172185431	-0.5809659090909092	-0.5191740412979351	-0.5634218289085546	-0.5094339622641509	-0.5526315789473684	-0.6130790190735695	-0.5598802395209581	-0.5914285714285714	-0.5555555555555556	-0.498567335243553	-0.5235294117647059	-0.5243553008595989	-0.4835164835164834	-0.5	-1.0	-0.6071428571428572	-0.4660194174757282	-0.43284546301787696	-0.5060606060606061	-0.5054448094316699
A375_tacedinaline	-0.21897810218978095	-0.13857677902621726	-0.30290456431535273	-0.21940928270042195	-0.35856573705179284	-0.3664122137404581	-0.3131407492574495	-0.2680571933962265	-0.3534215784215785	-0.3533834586466166	-0.27407407407407397	-0.3357400722021661	-0.3722426021032036	-0.3374655647382919	-0.3424657534246576	-0.3837638376383764	-0.5050023707918445	-0.4115136668385766	-0.4448398576512456	-0.3962848297213623	-0.4733333333333334	-0.4137931034482759	-0.4399661945561578	-0.4734848484848485	-0.3626760563380281	-0.3003586497890294	-0.4503546099290781	-0.4	-0.4850746268656716	-0.5523207953394125	-0.5245901639344263	-0.5114754098360657	-0.6091549295774648	-0.5941558441558441	-0.5675675675675675	-0.6066666666666667	-0.5632911392405063	-0.512987012987013	-0.5111111111111111	-0.5	-0.5809523809523809	-0.5	-0.5510204081632653	-0.6071428571428572	-1.0	-0.4181818181818182	-0.4454836415362733	-0.4864864864864865	-0.4729920743096572
A375_BIX-01338	-0.3345454545454546	-0.2873134328358209	-0.33884297520661155	-0.2941176470588235	-0.3134920634920635	-0.3003802281368821	-0.2453992123165055	-0.22571076127819545	-0.28101435930617435	-0.30711610486891383	-0.3025830258302583	-0.3237410071942446	-0.28613378822956004	-0.3554835827563099	-0.3754266211604096	-0.3602941176470589	-0.4018616518616519	-0.33810380267214796	-0.400709219858156	-0.3580246913580247	-0.3853820598006644	-0.3539518900343642	-0.3446999390297013	-0.3547169811320755	-0.2947368421052632	-0.32432773109243684	-0.5300353356890459	-0.4262948207171314	-0.4609665427509294	-0.456723484848485	-0.4607843137254902	-0.5816993464052287	-0.4280701754385965	-0.5533980582524272	-0.5149700598802396	-0.4883720930232558	-0.5425867507886435	-0.5469255663430421	-0.38607594936708856	-0.4364820846905537	-0.4177215189873418	-0.35045317220543803	-0.4067796610169492	-0.4660194174757282	-0.4181818181818182	-1.0	-0.3879937629937631	-0.40740740740740733	-0.4284708249496981
A375_epz004777	-0.28758890469416803	-0.19402586039276706	-0.2573466323466325	-0.19692676547515275	-0.29345471425624114	-0.3440377190377192	-0.2610285570939324	-0.275400570407364	-0.34370471870471875	-0.2488657429993172	-0.3378979513321152	-0.3783783783783785	-0.3310587361517102	-0.3866927659171661	-0.3301110516457052	-0.3047968180946906	-0.3783783783783783	-0.43056091806091823	-0.4520085153646799	-0.4165520310729893	-0.43746197966455214	-0.4086939929963187	-0.4837886433995074	-0.3961056511056512	-0.3728699038021073	-0.3349912816041849	-0.4061087538049997	-0.3558687998343172	-0.454991281604185	-0.3909396528881823	-0.3799606568593912	-0.4464163530619229	-0.4169377004122769	-0.44538464797085503	-0.5004714016341925	-0.4310311114973495	-0.486558806512935	-0.4735978141150557	-0.4082863538385012	-0.3093720692301135	-0.3039918753108939	-0.40513790917016734	-0.4820669029685425	-0.43284546301787696	-0.4454836415362733	-0.3879937629937631	-1.0	-0.4040298441764241	-0.4690413215546775
A375_JQ1	-0.32432432432432434	-0.32871972318339104	-0.3307984790874525	-0.28957528957528955	-0.43223443223443225	-0.35211267605633795	-0.34993997599039617	-0.3209794207317073	-0.3248738016949938	-0.3402777777777778	-0.40410958904109584	-0.3946488294314381	-0.3784482758620689	-0.3684179456906729	-0.4203821656050956	-0.41979522184300333	-0.4725548023593626	-0.4015647396082178	-0.4323432343234324	-0.4260869565217391	-0.5062111801242236	-0.4487179487179487	-0.3892926356589147	-0.4790209790209791	-0.4575163398692811	-0.4490154440154439	-0.549342105263158	-0.5036764705882353	-0.506896551724138	-0.5778579059829061	-0.4892966360856269	-0.5168195718654434	-0.4934640522875817	-0.6030303030303029	-0.5154929577464789	-0.5031055900621118	-0.5059171597633136	-0.5151515151515151	-0.456973293768546	-0.5335365853658536	-0.4807121661721068	-0.4602272727272727	-0.5348101265822784	-0.5060606060606061	-0.4864864864864865	-0.40740740740740733	-0.4040298441764241	-1.0	-0.561859529268635
A375_I-BET-762	-0.29736483416628806	-0.1614540182270091	-0.2021642047406389	-0.20538936095914329	-0.33516725352112675	-0.3890647254312392	-0.3321840749555829	-0.2998373924100156	-0.32631596226851955	-0.3908060911595032	-0.3706786171574904	-0.41484367196084304	-0.3205950589999206	-0.3305661199070741	-0.3471095935884668	-0.3983466013472137	-0.37931625165719385	-0.3865002069152503	-0.4266226731015463	-0.37899347303332187	-0.3972061879473563	-0.3358558128431607	-0.39099202325138216	-0.44570396355830144	-0.3876650908913689	-0.3550174601326971	-0.4495509643225205	-0.4148853907760287	-0.4099726564515297	-0.4703344191897894	-0.4134938664243526	-0.4618809631985461	-0.43264778985330665	-0.47988570400036	-0.4774564547045586	-0.492288155160471	-0.4556403843622483	-0.4543265985690501	-0.4382922535211268	-0.4764956297269145	-0.4195422535211267	-0.4100273281479925	-0.4585472702435348	-0.5054448094316699	-0.4729920743096572	-0.4284708249496981	-0.4690413215546775	-0.561859529268635	-1.0
A375_I-BET-151	-0.3165467625899281	-0.2952029520295203	-0.2571428571428571	-0.30290456431535273	-0.3764705882352941	-0.3721804511278195	-0.3262471655328798	-0.21951963289962828	-0.3238944154437113	-0.3481481481481481	-0.4124087591240876	-0.4626334519572953	-0.3286231010368941	-0.4087123840767143	-0.3648648648648649	-0.3963636363636364	-0.4081408398017395	-0.3950305033045246	-0.4	-0.4128440366972477	-0.444078947368421	-0.4251700680272109	-0.4260981912144704	-0.4701492537313433	-0.4583333333333334	-0.4323858921161825	-0.5874125874125874	-0.5275590551181102	-0.4889705882352942	-0.485688813813814	-0.4660194174757282	-0.5404530744336571	-0.4409722222222222	-0.4647435897435898	-0.510385756676558	-0.4703947368421053	-0.503125	-0.4839743589743589	-0.4263322884012539	-0.5032258064516129	-0.4012539184952978	-0.4640718562874252	-0.5033557046979866	-0.4743589743589744	-0.4820143884892086	-0.4336917562724014	-0.4739666136724962	-0.6033333333333333	-0.6254168118250136
MCF7_LY-294002	-0.2672955974842768	-0.2508038585209004	-0.2	-0.2170818505338078	-0.3186440677966101	-0.2549019607843137	-0.31168076986892324	-0.2692784182847896	-0.2600794267460935	-0.3354838709677419	-0.2547770700636943	-0.33333333333333337	-0.31326422678231425	-0.3087679929943625	-0.4077380952380952	-0.3269841269841269	-0.3988540211944468	-0.3898642634623943	-0.36615384615384616	-0.36239782016348776	-0.3808139534883721	-0.344311377245509	-0.3296824206051513	-0.29220779220779225	-0.3475609756097561	-0.35019572953736644	-0.3006134969325154	-0.3605442176870748	-0.3942307692307693	-0.3698195933869528	-0.35243553008595985	-0.32951289398280803	-0.36585365853658536	-0.375	-0.3766578249336871	-0.3313953488372093	-0.33611111111111114	-0.3721590909090909	-0.2896935933147632	-0.2857142857142857	-0.28412256267409475	-0.3582887700534759	-0.33136094674556216	-0.34659090909090906	-0.2672955974842768	-0.23197492163009406	-0.2283023905364332	-0.33529411764705885	-0.2887759996511577
PC3_LY-294002	-0.2911392405063291	-0.2653721682847896	-0.2367491166077739	-0.2437275985663082	-0.27303754266211605	-0.3355263157894737	-0.4239806351988649	-0.4338736767100977	-0.398297354819094	-0.4805194805194806	-0.4647435897435898	-0.4294670846394985	-0.4694976585781182	-0.4074655647382919	-0.4580838323353293	-0.4185303514376997	-0.4318332093561452	-0.4643864755933721	-0.458204334365325	-0.4493150684931507	-0.4502923976608187	-0.4819277108433735	-0.39997986509614414	-0.4215686274509803	-0.39877300613496935	-0.31682795698924715	-0.3796296296296297	-0.40410958904109584	-0.4	-0.3852622416891286	-0.34870317002881845	-0.3919308357348703	-0.29447852760736193	-0.39142857142857146	-0.4293333333333333	-0.3538011695906432	-0.3296089385474861	-0.3314285714285714	-0.3529411764705882	-0.3505747126436781	-0.3249299719887955	-0.4086021505376344	-0.3779761904761905	-0.38857142857142857	-0.3164556962025317	-0.2902208201892744	-0.22967807256798103	-0.3165680473372781	-0.30922293887938224
A375_LY-294002	-0.21118012422360244	-0.27936507936507937	-0.18685121107266436	-0.19298245614035087	-0.1806020066889632	-0.1548387096774193	-0.2206581427751824	-0.2499126397763578	-0.2356515435783729	-0.29617834394904463	-0.3364779874213837	-0.29538461538461536	-0.24890282131661434	-0.3047858261762004	-0.2941176470588235	-0.322884012539185	-0.3340840840840841	-0.2866483516483517	-0.3434650455927052	-0.3504043126684636	-0.3505747126436781	-0.3461538461538461	-0.27776131931071946	-0.2692307692307693	-0.27409638554216864	-0.24359649122807006	-0.33939393939393936	-0.2885906040268457	-0.4082278481012658	-0.3686035587975245	-0.4050991501416431	-0.4305949008498584	-0.4246987951807229	-0.3398876404494382	-0.4645669291338582	-0.4166666666666666	-0.4835164835164834	-0.4129213483146067	-0.3994490358126722	-0.3163841807909604	-0.32506887052341593	-0.44973544973544977	-0.3538011695906432	-0.3286516853932584	-0.29503105590062106	-0.2972136222910217	-0.2736486486486488	-0.32558139534883723	-0.27615540336822153
MCF7_resveratrol	-0.31118881118881114	-0.20788530465949814	-0.09090909090909094	-0.1887550200803213	-0.2851711026615969	-0.14598540145985406	-0.2128838021695164	-0.16636112364620936	-0.1679519111025961	-0.27338129496402874	-0.1985815602836879	-0.32525951557093424	-0.21093126905934775	-0.21153963881236595	-0.23026315789473684	-0.2508833922261484	-0.3670261170261171	-0.2630869995056846	-0.21843003412969286	-0.23283582089552235	-0.2692307692307693	-0.2814569536423841	-0.2340917963303776	-0.2463768115942029	-0.19932432432432434	-0.2298995983935742	-0.22789115646258504	-0.3015267175572519	-0.325	-0.3013960166177909	-0.3785488958990536	-0.2239747634069401	-0.375	-0.303125	-0.28695652173913044	-0.3301282051282052	-0.2469512195121951	-0.3125	-0.21100917431192656	-0.19811320754716974	-0.2691131498470948	-0.3450292397660819	-0.25163398692810457	-0.30625	-0.25874125874125875	-0.14982578397212545	-0.08755346255346264	-0.2402597402597403	-0.1926092638304051
MCF7_methylstat	-0.28338762214983715	-0.22333333333333336	-0.18613138686131392	-0.13703703703703707	-0.2640845070422535	-0.1186440677966102	-0.246550355157836	-0.17840289429530198	-0.19549140954891764	-0.254180602006689	-0.2409240924092409	-0.2483870967741936	-0.2224958949096879	-0.2206270767657833	-0.2923076923076923	-0.21052631578947367	-0.33694543600203986	-0.2455069124423963	-0.32165605095541405	-0.25	-0.3453453453453453	-0.28792569659442724	-0.22126727334007407	-0.2760942760942761	-0.26182965299684546	-0.21611111111111106	-0.3428571428571429	-0.32155477031802115	-0.292358803986711	-0.38089894106814015	-0.37573964497041423	-0.3964497041420119	-0.4353312302839116	-0.4369501466275659	-0.41530054644808745	-0.4234234234234234	-0.3896848137535817	-0.4457478005865103	-0.3448275862068966	-0.383480825958702	-0.3477011494252874	-0.3278236914600551	-0.345565749235474	-0.3519061583577713	-0.28338762214983715	-0.32792207792207795	-0.2077808941016489	-0.3829787234042553	-0.27306789454676783
MCF7_GSK-J4	-0.32390745501285345	-0.25654450261780104	-0.202247191011236	-0.15340909090909094	-0.24590163934426235	-0.2228116710875332	-0.27497314715359833	-0.22232730263157896	-0.2677525006638931	-0.2913385826771654	-0.2545454545454545	-0.2831632653061225	-0.3057152783809606	-0.21592847805375212	-0.3267813267813268	-0.28756476683937826	-0.3742567567567569	-0.3071428571428572	-0.3257575757575758	-0.2808219178082192	-0.327710843373494	-0.27901234567901234	-0.29521455166941346	-0.2823218997361477	-0.2481203007518797	-0.2294318181818181	-0.32745591939546603	-0.3068493150684931	-0.3420365535248042	-0.4173704954954957	-0.3904761904761904	-0.4142857142857143	-0.343358395989975	-0.4373522458628841	-0.4642857142857143	-0.42168674698795183	-0.4431554524361949	-0.4562647754137116	-0.3116279069767441	-0.3990498812351544	-0.3883720930232558	-0.3325842696629213	-0.3422982885085575	-0.4208037825059102	-0.3084832904884319	-0.34102564102564104	-0.22337837837837848	-0.36496350364963503	-0.2506970758561521
MCF7_EX-527	-0.3790849673202614	-0.21739130434782605	-0.1575091575091575	-0.1598513011152416	-0.3286219081272085	-0.17346938775510198	-0.2916128476707138	-0.2193944654882155	-0.2473776223776225	-0.2651006711409396	-0.20198675496688745	-0.2783171521035599	-0.23274763891939365	-0.2420632658877172	-0.2808641975308642	-0.2805280528052805	-0.41369681984823947	-0.2883610725843735	-0.3162939297124601	-0.2929577464788733	-0.32228915662650603	-0.2981366459627329	-0.2924665730190937	-0.3074324324324325	-0.23417721518987344	-0.2243308550185873	-0.3184713375796179	-0.3014184397163121	-0.36	-0.3847097183748848	-0.4124629080118695	-0.42433234421364985	-0.4430379746835443	-0.4352941176470588	-0.4246575342465754	-0.4548192771084337	-0.4396551724137932	-0.45	-0.33429394812680113	-0.3550295857988166	-0.34005763688760804	-0.33977900552486184	-0.33742331288343563	-0.3852941176470588	-0.3006535947712419	-0.3680781758957655	-0.28413547617017665	-0.323170731707317	-0.2803541506272361
MCF7_UNC-1215	-0.3527508090614887	-0.2218543046357616	-0.1376811594202898	-0.09926470588235292	-0.3356643356643356	-0.265993265993266	-0.351630307295332	-0.33390625	-0.32127872127872137	-0.2558139534883721	-0.22295081967213115	-0.3012820512820513	-0.32206026324377235	-0.2601049276506924	-0.35474006116207946	-0.3137254901960784	-0.3630067567567568	-0.3080586080586081	-0.36392405063291133	-0.3100558659217877	-0.3373134328358209	-0.2615384615384615	-0.3361018826135105	-0.3043478260869565	-0.2633228840125392	-0.22558823529411756	-0.2965299684542587	-0.2771929824561403	-0.3465346534653465	-0.3568566849816851	-0.38235294117647056	-0.4205882352941176	-0.4294670846394985	-0.43731778425655976	-0.4782608695652174	-0.4149253731343283	-0.4216524216524217	-0.43731778425655976	-0.3514285714285714	-0.35777126099706746	-0.3428571428571429	-0.3863013698630137	-0.3951367781155015	-0.4110787172011662	-0.3268608414239482	-0.3193548387096774	-0.3252533783783785	-0.3383685800604229	-0.2809276038395981
MCF7_zebularine	-0.34103243519346194	-0.21445580727765007	-0.17549915697932394	-0.1675662546553679	-0.3272079649815467	-0.22413678838889264	-0.36445010793437227	-0.2259597877242365	-0.30601799366886984	-0.3151178010471205	-0.2310128627755156	-0.3409863811075434	-0.33939941024252274	-0.3080320837341304	-0.35521895711648466	-0.3472331856625052	-0.3958052362699538	-0.30226173717141913	-0.3966476517933891	-0.3898857055564043	-0.3670245807081375	-0.3572689638378181	-0.3314937700393685	-0.3202278639402023	-0.32806158802936897	-0.23442192475846055	-0.3538082772375967	-0.3151178010471205	-0.3193879873825243	-0.4960767871219681	-0.4009464918549199	-0.4037320071752543	-0.449363363177298	-0.436319458505684	-0.4108865348972497	-0.41222232082113175	-0.3836988821282016	-0.43908188944491056	-0.36847145958370586	-0.3998400232693428	-0.4280920557896679	-0.4427219677137871	-0.3876752723114884	-0.4749934916548553	-0.4020080449495596	-0.2640159773389138	-0.32163039771458435	-0.3597606581899776	-0.4060564509646434
MCF7_trichostatin-a	-0.3911671924290221	-0.3129032258064516	-0.17253521126760565	-0.21071428571428572	-0.2482993197278912	-0.17049180327868851	-0.42576296573675343	-0.2831270292207793	-0.3506462577670009	-0.34304207119741104	-0.35463258785942503	-0.3375	-0.36037135278514576	-0.30645781280030737	-0.31044776119402984	-0.445859872611465	-0.4610250494396836	-0.42544642857142856	-0.39814814814814814	-0.3688524590163934	-0.39358600583090375	-0.3513513513513513	-0.2854293670505005	-0.3387622149837134	-0.3302752293577982	-0.2549999999999999	-0.3907692307692308	-0.3856655290102389	-0.382636655948553	-0.4380040322580646	-0.4166666666666666	-0.3879310344827587	-0.40061162079510704	-0.4273504273504274	-0.44680851063829785	-0.434402332361516	-0.3955431754874652	-0.4131054131054132	-0.3100558659217877	-0.32951289398280803	-0.452513966480447	-0.4021447721179625	-0.4213649851632048	-0.33618233618233617	-0.2807570977917981	-0.2547169811320755	-0.22593935398813456	-0.27728613569321536	-0.20890560755839385
MCF7_belinostat	-0.2857142857142857	-0.22619047619047614	-0.22258064516129028	-0.19281045751633985	-0.265625	-0.2084592145015106	-0.4317318995586903	-0.21947511227544916	-0.3049872763339813	-0.2716417910447761	-0.2713864306784661	-0.29190751445086704	-0.3196875921013851	-0.2732453812520533	-0.3213296398891967	-0.4147058823529412	-0.5124064742708812	-0.3821841453344344	-0.36571428571428577	-0.32397959183673475	-0.3929539295392954	-0.36768802228412256	-0.3710401480967257	-0.3663663663663663	-0.3654390934844193	-0.2435620915032679	-0.33618233618233617	-0.3479623824451411	-0.3679525222551929	-0.530333961474037	-0.4438502673796792	-0.4064171122994652	-0.4192634560906515	-0.4482758620689655	-0.4900497512437811	-0.4498644986449865	-0.4181818181818182	-0.4535809018567639	-0.3828125	-0.376	-0.421875	-0.3809523809523809	-0.33333333333333337	-0.4111405835543767	-0.2944606413994169	-0.2848837209302325	-0.2434913727286609	-0.3643835616438356	-0.32026064432572443
MCF7_UNC-0321	-0.3536977491961415	-0.2796052631578947	-0.24460431654676265	-0.2262773722627737	-0.3472222222222222	-0.21739130434782605	-0.3276749952317376	-0.26549565397350994	-0.27828638238732883	-0.3465346534653465	-0.254071661237785	-0.3375796178343949	-0.3420062695924764	-0.3634542653032637	-0.3556231003039514	-0.2987012987012987	-0.3918499244586201	-0.33478161965423114	-0.4339622641509434	-0.33333333333333337	-0.4035608308605341	-0.3669724770642202	-0.3075063320285517	-0.33554817275747506	-0.3582554517133957	-0.2969708029197079	-0.2821316614420063	-0.3275261324041812	-0.3639344262295082	-0.43690232240437177	-0.4385964912280702	-0.4327485380116959	-0.4548286604361371	-0.4898550724637682	-0.4702702702702702	-0.4658753709198813	-0.396600566572238	-0.4289855072463769	-0.4147727272727273	-0.39358600583090375	-0.37784090909090906	-0.35694822888283384	-0.3655589123867069	-0.4405797101449276	-0.3247588424437299	-0.3557692307692307	-0.25803676347154625	-0.4054054054054054	-0.35514351934391153
MCF7_EPZ-005687	-0.3825503355704698	-0.27491408934707906	-0.1773584905660377	-0.1800766283524904	-0.4327272727272728	-0.2797202797202797	-0.3152442795299938	-0.25304119809688586	-0.3096245859403756	-0.3689655172413793	-0.26870748299319724	-0.3023255813953488	-0.3531214784764479	-0.3551960611921926	-0.3670886075949367	-0.3186440677966101	-0.450122452549637	-0.3856312292358803	-0.3901639344262296	-0.32564841498559083	-0.3827160493827161	-0.3121019108280255	-0.3418070034750067	-0.3506944444444444	-0.3474025974025974	-0.3498275862068965	-0.3464052287581699	-0.33941605839416056	-0.4212328767123288	-0.4556332625118037	-0.4194528875379939	-0.4072948328267477	-0.5032467532467533	-0.4849397590361446	-0.5126050420168067	-0.4691358024691358	-0.4088235294117647	-0.5	-0.4277286135693216	-0.4303030303030303	-0.4336283185840708	-0.42090395480225984	-0.3710691823899371	-0.5180722891566265	-0.3859060402684564	-0.3043478260869565	-0.3237667278929416	-0.371875	-0.3403755868544601
MCF7_tacedinaline	-0.3543859649122807	-0.21942446043165464	-0.20238095238095236	-0.13306451612903225	-0.4389312977099237	-0.21978021978021975	-0.3661247549867405	-0.21767436594202894	-0.2681613918727321	-0.3393501805054152	-0.25978647686832745	-0.28125	-0.3106155113569494	-0.32011736151648273	-0.33003300330033003	-0.34751773049645385	-0.4763513513513514	-0.34732142857142856	-0.3732876712328768	-0.31137724550898205	-0.3890675241157556	-0.32558139534883723	-0.3973777740463997	-0.34545454545454546	-0.3355932203389831	-0.3033870967741934	-0.34129692832764497	-0.33333333333333337	-0.38351254480286734	-0.4405024509803923	-0.4493670886075949	-0.37025316455696206	-0.5322033898305085	-0.5047021943573669	-0.4476744186046512	-0.4533762057877814	-0.382262996941896	-0.4169278996865203	-0.40184049079754597	-0.3722397476340694	-0.44171779141104295	-0.3958944281524927	-0.3836065573770492	-0.432601880877743	-0.456140350877193	-0.28671328671328666	-0.2601351351351353	-0.3876221498371335	-0.30014570179698885
MCF7_entinostat	-0.3390935498778637	-0.24242143086084444	-0.15387654593233735	-0.14901526020607805	-0.3847335974558957	-0.26549430961195664	-0.455584302311017	-0.3145165547279518	-0.2945152886329355	-0.3571041765382793	-0.3120487967914438	-0.35129765000245305	-0.3494955666294166	-0.32823459962497403	-0.4091065453294556	-0.4076582204674564	-0.4840574192198425	-0.40685684615797946	-0.3863595973956735	-0.3458373356654385	-0.4255309396485867	-0.3556149732620321	-0.3546510316064767	-0.3657311216322082	-0.3140510423004259	-0.3386842497531164	-0.37014367630951617	-0.3626737967914439	-0.38946624962163257	-0.4511538979348035	-0.4533780221435565	-0.4054906981998946	-0.433811521342342	-0.4607743554506617	-0.5144231440499295	-0.3969595110771581	-0.4015809006165805	-0.4440145789143489	-0.3971943447366494	-0.3509884035330169	-0.4191121529558274	-0.3710948494230229	-0.3427900758612113	-0.4188749141098797	-0.31748861160625863	-0.3011353352529823	-0.2388879960653445	-0.3437142592191895	-0.2832722813156101
MCF7_BIX-01294	-0.3122923588039868	-0.2482993197278912	-0.2276119402985075	-0.20833333333333334	-0.4100719424460432	-0.24913494809688586	-0.29619178861255113	-0.1956870719178082	-0.2154620623675999	-0.2696245733788396	-0.2760942760942761	-0.2960526315789473	-0.2720566901015511	-0.2637813542119761	-0.3479623824451411	-0.3120805369127517	-0.3945772695772696	-0.30949248120300754	-0.29220779220779225	-0.2628571428571429	-0.36391437308868496	-0.34384858044164035	-0.3895414980024869	-0.3298969072164949	-0.2893890675241157	-0.28530303030303017	-0.3689320388349514	-0.407942238267148	-0.4305084745762712	-0.4658824906367043	-0.39156626506024095	-0.3313253012048193	-0.4726688102893891	-0.4507462686567164	-0.3944444444444445	-0.4464831804281345	-0.3848396501457726	-0.4119402985074627	-0.3157894736842105	-0.4174174174174175	-0.4152046783625731	-0.3893557422969187	-0.4299065420560748	-0.4447761194029851	-0.41528239202657796	-0.26490066225165565	-0.28863478863478875	-0.458204334365325	-0.3959311424100156
MCF7_sirolimus	-0.2953736654804271	-0.2992700729927007	-0.2661290322580645	-0.2295081967213115	-0.3992248062015504	-0.2118959107806692	-0.3332632021880917	-0.2392003676470589	-0.2892229721498015	-0.3076923076923077	-0.26714801444043323	-0.3204225352112676	-0.30102613053334915	-0.2418680804615623	-0.3846153846153846	-0.3381294964028777	-0.4588115512773048	-0.3486418511066398	-0.33333333333333337	-0.35757575757575755	-0.4169381107491856	-0.3939393939393939	-0.3775023426186217	-0.3505535055350554	-0.28865979381443296	-0.3615573770491802	-0.3667820069204152	-0.4046692607003891	-0.4509090909090909	-0.3802083333333335	-0.4583333333333334	-0.3301282051282052	-0.4810996563573883	-0.4666666666666667	-0.42647058823529416	-0.4560260586319218	-0.3746130030959752	-0.4	-0.3354037267080745	-0.32907348242811496	-0.36024844720496896	-0.3887240356083086	-0.4219269102990033	-0.4031746031746032	-0.3629893238434164	-0.21276595744680848	-0.2568030359126251	-0.4455445544554455	-0.2657835122623855
MCF7_OSI-027	-0.39590443686006827	-0.3461538461538461	-0.2730769230769231	-0.2734375	-0.4740740740740741	-0.3167259786476868	-0.4160436451808446	-0.3313710387323944	-0.2812404986318031	-0.5017543859649123	-0.3391003460207612	-0.3851351351351351	-0.35560774430060704	-0.3037712205746337	-0.42443729903536975	-0.3827586206896552	-0.4771514935988621	-0.3988416988416989	-0.39	-0.3947368421052632	-0.44514106583072105	-0.372168284789644	-0.3722970216238271	-0.4028268551236749	-0.3168316831683168	-0.3487499999999999	-0.4219269102990033	-0.4386617100371747	-0.4529616724738677	-0.42762212643678177	-0.4598765432098766	-0.3888888888888888	-0.5280528052805279	-0.4954128440366973	-0.4545454545454546	-0.5015673981191222	-0.4119402985074627	-0.4159021406727829	-0.3772455089820359	-0.3476923076923077	-0.4161676646706587	-0.4326647564469914	-0.402555910543131	-0.4892966360856269	-0.3856655290102389	-0.30952380952380953	-0.2467994310099575	-0.43174603174603177	-0.4332167501654221
MCF7_salermide	-0.35185185185185186	-0.2433460076045627	-0.3375527426160337	-0.2703862660944206	-0.3967611336032389	-0.25193798449612403	-0.3639455782312925	-0.24911697796934865	-0.3511959055437317	-0.34732824427480913	-0.2706766917293233	-0.3406593406593407	-0.3487720168692631	-0.3033448298301554	-0.36458333333333337	-0.3857677902621723	-0.4729489275752622	-0.3845238095238095	-0.4259927797833935	-0.3479623824451411	-0.4527027027027027	-0.3846153846153846	-0.3931889460914847	-0.4346153846153846	-0.3535714285714285	-0.4127253218884119	-0.4136690647482014	-0.4390243902439024	-0.4962121212121212	-0.43905448717948736	-0.4983388704318937	-0.4485049833887044	-0.575	-0.5328947368421053	-0.4893617021276596	-0.5574324324324325	-0.4391025641025641	-0.5361842105263157	-0.3697749196141479	-0.4403973509933775	-0.4469453376205788	-0.40184049079754597	-0.4586206896551725	-0.4802631578947368	-0.4851851851851852	-0.4059040590405905	-0.3201043570260653	-0.410958904109589	-0.3561331626120359
MCF7_BIX-01338	-0.3937282229965157	-0.25357142857142856	-0.2755905511811023	-0.256	-0.4015151515151515	-0.30181818181818176	-0.397375111660826	-0.27009330035971224	-0.32781211962099344	-0.38351254480286734	-0.33922261484098937	-0.3310344827586207	-0.32548217416715364	-0.2956451465341099	-0.3737704918032787	-0.4084507042253521	-0.5336023943406494	-0.4035714285714286	-0.4217687074829932	-0.3898809523809523	-0.4728434504792333	-0.3960396039603961	-0.3694673668417104	-0.4223826714801444	-0.3703703703703704	-0.3849999999999999	-0.4135593220338984	-0.4904942965779467	-0.5409252669039146	-0.4671966374269008	-0.4811320754716981	-0.3930817610062893	-0.5488215488215489	-0.5420560747663552	-0.4393063583815029	-0.4760383386581469	-0.39817629179331293	-0.4672897196261683	-0.3109756097560976	-0.3793103448275862	-0.448170731707317	-0.4402332361516035	-0.4234527687296417	-0.4361370716510904	-0.372822299651568	-0.3472222222222222	-0.24498911663341205	-0.4207119741100324	-0.3460833494115377
MCF7_geldanamycin	-0.4143500056967072	-0.2911584920008188	-0.3012506090628552	-0.30200588215855384	-0.4647764449291166	-0.29669608778625944	-0.3094003376516735	-0.2470610733074949	-0.3430937480639381	-0.34994128009395176	-0.2879366180892897	-0.33973690881946983	-0.3371688201700677	-0.3530356604610595	-0.3782629584156301	-0.4151807575975802	-0.537687835582443	-0.4097290015975405	-0.3749063150589868	-0.3577913164928841	-0.4464090979903411	-0.4196054187721749	-0.4038172490861999	-0.4494940529025385	-0.39612279641935294	-0.43254700769967946	-0.43879300807611454	-0.4543548992616693	-0.5343511450381678	-0.3936468746799644	-0.4256937884551558	-0.3554596747427812	-0.5795760338294249	-0.5109448460644052	-0.4510586642388589	-0.4532118190787765	-0.423762620044324	-0.4811435215610938	-0.3927468563946737	-0.37763358778625933	-0.405691840213444	-0.40886815568749396	-0.4208280322307039	-0.4645872301703654	-0.4218126922638714	-0.36822838332529295	-0.28341339985639424	-0.4041853119241905	-0.26009708672863185
MCF7_decitabine	-0.4652014652014652	-0.3157894736842105	-0.3458333333333333	-0.2838983050847458	-0.528	-0.31034482758620685	-0.33895819812023753	-0.3145123106060605	-0.2937313582474874	-0.36981132075471707	-0.34572490706319703	-0.3623188405797102	-0.39134863173395495	-0.4049104415216901	-0.4432989690721649	-0.4185185185185185	-0.5208412637990103	-0.4238612836438923	-0.425	-0.40993788819875776	-0.4515050167224081	-0.4186851211072664	-0.4567061576714934	-0.4334600760456274	-0.3533568904593639	-0.3736440677966101	-0.4661921708185054	-0.4738955823293173	-0.49812734082397	-0.4442327235772359	-0.4703947368421053	-0.4375	-0.5441696113074205	-0.5439739413680782	-0.4548192771084337	-0.5351170568561873	-0.4507936507936508	-0.4397394136807817	-0.3821656050955414	-0.4065573770491804	-0.4522292993630573	-0.39209726443769	-0.4436860068259386	-0.49185667752443	-0.4358974358974359	-0.3321167883211679	-0.3202797868290828	-0.4440677966101695	-0.3307832607153713
PC3_sirolimus	-0.2616279069767442	-0.2789317507418397	-0.247588424437299	-0.2671009771986971	-0.22741433021806856	-0.3403614457831325	-0.3768592182635766	-0.3830107276119403	-0.4127072927072928	-0.4791666666666666	-0.4323529411764706	-0.5158501440922191	-0.4807210031347962	-0.4218151582342269	-0.414364640883978	-0.3900293255131965	-0.4321088694328131	-0.5338307945656648	-0.5413105413105412	-0.5597964376590331	-0.4540540540540541	-0.5361111111111111	-0.334233111849391	-0.38323353293413176	-0.4124293785310734	-0.2981596091205211	-0.34375	-0.4375	-0.4201183431952663	-0.4112233709273184	-0.4026666666666666	-0.424	-0.3615819209039548	-0.3994708994708994	-0.4094292803970223	-0.35945945945945945	-0.3316062176165803	-0.35978835978835977	-0.35844155844155845	-0.3909574468085105	-0.3818181818181817	-0.4475	-0.3983516483516484	-0.3068783068783069	-0.24127906976744184	-0.2927536231884058	-0.23718119527978695	-0.3387978142076503	-0.3394204770168288
MCF7_I-BET-762	-0.3394833948339483	-0.3409090909090909	-0.24369747899159666	-0.2350427350427351	-0.5282258064516129	-0.21621621621621626	-0.2772653545403927	-0.28253220419847325	-0.3571735124081695	-0.3193916349809885	-0.348314606741573	-0.3175182481751825	-0.3331973798047212	-0.3609949765029977	-0.3114186851211073	-0.4104477611940298	-0.4464730688134944	-0.3940823774765381	-0.4316546762589928	-0.378125	-0.4141414141414141	-0.35888501742160284	-0.3346744480797006	-0.4674329501915708	-0.4234875444839857	-0.4665384615384615	-0.4086021505376344	-0.3967611336032389	-0.4754716981132076	-0.4407911554192231	-0.4172185430463576	-0.4437086092715232	-0.4590747330960854	-0.4655737704918033	-0.39696969696969703	-0.4208754208754209	-0.3801916932907349	-0.4229508196721311	-0.3301282051282052	-0.38613861386138615	-0.3525641025641025	-0.3700305810397554	-0.39862542955326463	-0.3344262295081967	-0.35424354243542433	-0.38235294117647056	-0.3012507188039104	-0.4744027303754266	-0.43820167381098185
MCF7_I-BET-151	-0.3046594982078853	-0.36397058823529416	-0.2642276422764228	-0.24380165289256195	-0.35546875	-0.20599250936329586	-0.2870795376974319	-0.2261284722222222	-0.29471230523862113	-0.3247232472324724	-0.3636363636363637	-0.2907801418439716	-0.33097440826625	-0.3197215850171259	-0.2861952861952862	-0.2753623188405797	-0.3998602050326189	-0.3794579533941236	-0.37412587412587417	-0.3201219512195121	-0.3475409836065574	-0.3152542372881356	-0.2769386996195543	-0.34572490706319703	-0.4152249134948097	-0.43888429752066105	-0.3414634146341463	-0.407843137254902	-0.4432234432234432	-0.3704777944111778	-0.35806451612903223	-0.3645161290322581	-0.3598615916955017	-0.3769968051118211	-0.3846153846153846	-0.4098360655737705	-0.3208722741433022	-0.4057507987220448	-0.25625	-0.3086816720257235	-0.275	-0.31343283582089554	-0.3110367892976589	-0.26837060702875404	-0.2222222222222222	-0.27142857142857146	-0.2482059645852751	-0.345514950166113	-0.30281690140845074
MCF7_epz004777	-0.2237288135593221	-0.2118055555555556	-0.2442748091603053	-0.2325581395348837	-0.2757352941176471	-0.21201413427561835	-0.3215568194490911	-0.2521579982517482	-0.2628069604813792	-0.264808362369338	-0.32302405498281783	-0.3288590604026845	-0.2872766587003527	-0.3016232708314819	-0.3003194888178914	-0.3082191780821918	-0.3793057763646	-0.35256471716203264	-0.3841059602649006	-0.3401162790697675	-0.3364485981308412	-0.3472668810289389	-0.29307457526402503	-0.3543859649122807	-0.31803278688524594	-0.2995736434108526	-0.35973597359735976	-0.38007380073800734	-0.370242214532872	-0.3594940476190478	-0.4049079754601227	-0.3742331288343558	-0.31803278688524594	-0.4103343465045592	-0.403954802259887	-0.3769470404984424	-0.34124629080118696	-0.3434650455927052	-0.27083333333333337	-0.2996941896024465	-0.2946428571428571	-0.2934472934472935	-0.30793650793650795	-0.2826747720364742	-0.3152542372881356	-0.28378378378378377	-0.2452084437378557	-0.2996845425867508	-0.2737089201877935
YAPC_alvocidib	-0.2939068100358423	-0.19117647058823528	-0.1585365853658537	-0.17355371900826444	-0.359375	-0.2359550561797753	-0.3320622366593696	-0.2372395833333333	-0.24558949822107726	-0.2952029520295203	-0.26181818181818184	-0.2695035460992907	-0.28916256157635456	-0.2702919272224491	-0.3636363636363637	-0.3369565217391305	-0.4412395153774464	-0.340450861195542	-0.3776223776223776	-0.30792682926829273	-0.3934426229508197	-0.3694915254237288	-0.2843187734202923	-0.3940520446096655	-0.3356401384083045	-0.3273140495867768	-0.3519163763066202	-0.403921568627451	-0.3882783882783882	-0.4363460578842317	-0.40645161290322585	-0.3129032258064516	-0.4429065743944637	-0.4376996805111821	-0.38165680473372776	-0.3704918032786885	-0.28037383177570097	-0.35463258785942503	-0.296875	-0.3247588424437299	-0.371875	-0.4029850746268657	-0.3511705685618729	-0.3354632587859425	-0.3369175627240143	-0.23571428571428574	-0.2551025163094129	-0.4053156146179402	-0.323943661971831
YAPC_dinaciclib	-0.29155422151236443	-0.2575192220714609	-0.3356641163928259	-0.2644151039673428	-0.24969908521906606	-0.20064254019477912	-0.2489682280730849	-0.29389713526831496	-0.3717351806014988	-0.3459366664774985	-0.2996114930963162	-0.40884083233467705	-0.30467065857217435	-0.3019812217473642	-0.3151500284046894	-0.28358208955223885	-0.4821193057140976	-0.4708064214900473	-0.3490550842907764	-0.34748134328358216	-0.3943037338559727	-0.37655364293515015	-0.4182537001085298	-0.3792102704866472	-0.3738381048494185	-0.3420646766169154	-0.25821163002193337	-0.380249561907064	-0.3810898338496199	-0.3095531735494308	-0.3977710783829199	-0.27525452209152923	-0.3418096350985288	-0.3709444580376805	-0.35827679782903665	-0.3673677069199458	-0.2816866148490773	-0.32832150721800835	-0.282577497129736	-0.21825279542879672	-0.2665518561040949	-0.3676457163722672	-0.30613684156536913	-0.3086493760704674	-0.20299333590350832	-0.202260755048288	-0.31562035995983273	-0.3518542101777801	-0.3042518576742739
MCF7_alvocidib	-0.4556451612903226	-0.31950207468879666	-0.2558139534883721	-0.2180094786729858	-0.18222222222222215	-0.1186440677966102	-0.16571744977060587	-0.07922005753138073	-0.15266229833158973	-0.25416666666666665	-0.27459016393442626	-0.2549800796812749	-0.2651670258620689	-0.1980977486463379	-0.16165413533834586	-0.2326530612244898	-0.22297297297297305	-0.2705036994877632	-0.2549019607843137	-0.19865319865319864	-0.22262773722627735	-0.21212121212121213	-0.1830426356589148	-0.1428571428571429	-0.1472868217054264	-0.2846208530805686	-0.25390625	-0.2678571428571429	-0.2644628099173554	-0.19662747524752489	-0.18637992831541214	-0.2544802867383512	-0.13953488372093026	-0.17730496453900713	-0.2084690553745928	-0.21167883211678828	-0.18620689655172415	-0.2163120567375887	-0.1487889273356401	-0.11428571428571432	-0.11418685121107265	-0.16118421052631582	-0.08955223880597019	-0.15248226950354615	-0.04838709677419351	-0.20080321285140568	-0.20028957528957547	-0.18518518518518526	-0.1651450203195457
MCF7_sotrastaurin	-0.30092592592592593	-0.13397129186602874	-0.2185792349726776	-0.17318435754189945	-0.15025906735751293	-0.07352941176470584	-0.0997230750707363	-0.05221542874396135	-0.16014616014616026	-0.17307692307692313	-0.2452830188679245	-0.2146118721461188	-0.21326970443349744	-0.25913223140495856	-0.19658119658119652	-0.22065727699530516	-0.2270210739373736	-0.17252120026092632	-0.2152466367713004	-0.15094339622641506	-0.22314049586776866	-0.21982758620689655	-0.2923375074537865	-0.1456310679611651	-0.20353982300884954	-0.3401955307262569	-0.2678571428571429	-0.30729166666666663	-0.30000000000000004	-0.2007802890528907	-0.1336032388663968	-0.23076923076923075	-0.19026548672566368	-0.2	-0.19272727272727275	-0.18181818181818174	-0.13953488372093026	-0.16000000000000006	-0.10116731517509724	-0.12096774193548387	-0.13229571984435795	-0.13970588235294112	-0.1652542372881356	-0.14400000000000002	-0.11111111111111116	-0.1981566820276498	-0.09148410525062524	-0.2226890756302521	-0.15183863361162453
MCF7_semagacestat	-0.32765957446808514	-0.1535087719298246	-0.10396039603960394	-0.202020202020202	-0.17452830188679247	-0.1659192825112108	-0.08843537414965985	-0.0791274889380531	-0.15222122276064198	-0.17621145374449346	-0.1385281385281385	-0.18907563025210086	-0.15982687668511408	-0.2141778935054152	-0.2490118577075099	-0.1594827586206896	-0.19781366732586247	-0.17163865546218482	-0.1198347107438017	-0.19366197183098588	-0.14942528735632188	-0.1633466135458167	-0.20211385445480312	-0.1644444444444444	-0.17142857142857135	-0.3029797979797979	-0.2510288065843621	-0.2748815165876777	-0.2882096069868996	-0.10520833333333346	-0.1278195488721805	-0.2330827067669173	-0.15102040816326534	-0.17100371747211895	-0.15306122448979587	-0.1839080459770115	-0.14440433212996395	-0.2379182156133829	-0.09782608695652173	-0.1348314606741573	-0.06521739130434777	-0.09278350515463918	-0.18039215686274512	-0.12639405204460966	-0.06808510638297871	-0.26694915254237284	-0.20256537024829724	-0.19844357976653693	-0.19454225352112675
MCF7_ruxolitinib	-0.3130841121495327	-0.07729468599033817	-0.17679558011049726	-0.19209039548022602	-0.1361256544502618	-0.198019801980198	-0.10501700680272108	-0.04780868902439028	-0.0933566433566434	-0.16990291262135926	-0.17619047619047626	-0.15668202764976955	-0.12056539297918599	-0.1657483930211202	-0.2241379310344828	-0.2464454976303317	-0.2423123123123123	-0.1648617511520737	-0.18552036199095026	-0.14828897338403044	-0.19166666666666665	-0.12608695652173918	-0.183487619477685	-0.1470588235294118	-0.1607142857142857	-0.26488700564971746	-0.23873873873873874	-0.2473684210526316	-0.2596153846153846	-0.09442766418835202	-0.1306122448979592	-0.1877551020408164	-0.2767857142857143	-0.18951612903225806	-0.17948717948717952	-0.2416666666666667	-0.19921875	-0.28629032258064513	-0.1333333333333333	-0.1097560975609756	-0.1098039215686275	-0.1074074074074074	-0.18803418803418806	-0.2016129032258065	-0.1588785046728972	-0.3162790697674419	-0.19448948948948966	-0.2033898305084746	-0.16229339507363816
MCF7_tretinoin	-0.024154589371980676	-0.14	-0.04597701149425293	-0.07058823529411762	-0.17934782608695654	-0.06666666666666665	-0.03445249067368883	-0.04936079545454541	-0.07741554220427471	-0.09547738693467334	-0.13793103448275867	-0.15714285714285714	-0.12902967121090606	-0.20832071308035127	-0.06666666666666665	-0.1470588235294118	-0.1581329035457476	-0.13214285714285712	-0.08878504672897193	-0.078125	-0.09442060085836912	-0.15246636771300448	-0.11442873281134358	-0.2588832487309645	-0.07834101382488479	-0.11676470588235288	-0.2	-0.2021857923497268	-0.20895522388059706	-0.0357426844783717	-0.10084033613445376	-0.06302521008403361	-0.12442396313364056	-0.19917012448132776	-0.056390977443608985	-0.2060085836909872	-0.12851405622489964	-0.1203319502074689	-0.03629032258064513	-0.05020920502092052	-0.07258064516129037	-0.04942965779467679	-0.17621145374449346	0.04149377593361003	-0.16425120772946855	-0.043269230769230727	-0.06759856186461699	-0.20960698689956336	-0.05892904597395698
MCF7_KN-93	-0.0461538461538461	-0.005319148936170247	0.024691358024691468	0.05063291139240511	-0.03488372093023251	0.1584699453551912	0.16392898622863772	0.15738407258064524	0.14226072435027648	0.10160427807486627	0.09424083769633508	0.07070707070707072	0.1492610837438424	0.040560506025209	0.05164319248826299	0.05729166666666674	0.0029519811073208673	0.1277417027417027	0.06435643564356441	0.11475409836065564	0.06334841628959276	0.061611374407583026	-0.014571156158023513	0.0972972972972972	0.08292682926829276	-0.09360759493670877	-0.08374384236453203	-0.040935672514619936	-0.02645502645502651	0.07479166666666659	0.0752212389380531	-0.026548672566371726	-0.04390243902439028	0.013100436681222629	0.03149606299212593	0.018099547511312156	0.05063291139240511	0.004366812227074135	0.19067796610169485	0.14977973568281944	0.1610169491525424	0.11155378486055767	0.08372093023255811	0.17030567685589526	0.07692307692307687	-0.13265306122448986	0.08885463133035931	0.055299539170506895	0.14795774647887328
MCF7_etoposide	-0.1473684210526316	-0.13661202185792354	-0.07643312101910826	-0.07843137254901966	0.029940119760478945	0.1797752808988764	0.18819727891156468	0.2281379488950277	0.1715784215784215	0.0714285714285714	0.026881720430107503	0.03626943005181338	0.1026123301985371	-0.015626484278521757	0.08173076923076916	0.07486631016042787	0.033044238268118864	0.06378608438193932	0.08121827411167515	0.12970711297071125	0.060185185185185126	0.058252427184466	0.03458556946929048	0.05555555555555558	0.1100000000000001	-0.1357189542483659	-0.06060606060606055	-0.10240963855421692	-0.06521739130434777	0.1009141156462583	0.07239819004524882	-0.07692307692307687	0.05000000000000005	0.0625	0.06024096385542178	0.0092592592592593	0.008620689655172377	-0.0401785714285714	0.1601731601731602	0.15315315315315314	0.20779220779220786	0.13414634146341453	0.10476190476190483	0.1071428571428572	0.14210526315789473	-0.03664921465968585	0.02149724351216875	0.0	0.11090646442759122
MCF7_olaparib	-0.17368421052631575	-0.08196721311475408	-0.06369426751592355	-0.13725490196078427	-0.08982035928143718	0.0617977528089888	0.07819727891156457	0.15631474447513805	0.06953760525189079	0.016483516483516425	-0.03763440860215049	0.025906735751295432	0.011703239289446277	-0.10183338083024596	-0.033653846153846145	-0.04812834224598928	-0.09630899556272697	0.017153960029607784	0.025380710659898442	-0.004184100418409997	-0.01851851851851849	-0.04854368932038833	-0.12475508987136895	0.0	0.0	-0.20107843137254888	-0.09090909090909094	-0.1987951807228916	-0.18478260869565225	-0.005208333333333481	-0.004524886877828038	-0.045248868778280486	-0.08499999999999996	-0.0625	-0.016064257028112428	-0.02314814814814814	0.02155172413793105	-0.044642857142857095	0.07792207792207795	0.07207207207207202	0.06060606060606055	0.056910569105691027	0.0	0.06696428571428581	0.03157894736842115	-0.1361256544502618	0.08617386042759168	-0.042452830188679284	0.08526543878656545
MCF7_dexamethasone	-0.1471159825870647	-0.15729703608247425	-0.0792410714285714	-0.08708079268292679	-0.0920821629213483	0.0027695105820106924	0.07543217227649346	0.04557291666666674	0.03833458962535041	0.018094235751295432	-0.0636500634517766	-0.017616421568627416	0.007877980118792483	-0.08762040708063422	-0.0260773401826484	-0.04316603535353536	-0.08532397373788891	-0.04569765406162463	-0.01742788461538458	-0.05181250000000004	-0.04305479074889873	-0.03546226958525345	-0.14122214774872474	-0.04446171465968585	0.0016661729857820884	-0.20793445121951204	-0.14178379186602874	-0.19425317796610164	-0.18729967948717952	0.02213541666666652	-0.025053879310344862	-0.10695043103448276	-0.11207790284360186	-0.029089095744680882	-0.06550480769230771	-0.06948650881057272	-0.08188657407407407	-0.10568484042553196	0.07069989669421495	0.08231625536480691	0.04177427685950419	0.038880107003891114	-0.021387160633484115	0.06878324468085117	0.03696361940298498	-0.13157487623762376	-0.06779465196328416	-0.02574971973094176	0.0967957319157664
MCF7_ginkgetin	-0.1943127962085308	-0.10784313725490192	-0.050561797752809	-0.08045977011494254	-0.0478723404255319	-0.04020100502512558	0.038446147689845216	-0.01380724009900991	0.011440172730495137	-0.049261083743842415	-0.09178743961352652	-0.01869158878504673	-0.017146905999055218	-0.10156812884085598	-0.10043668122270744	-0.09134615384615384	-0.13738738738738746	-0.07366488651535373	-0.032110091743119296	-0.08461538461538465	-0.07172995780590719	-0.08810572687224671	-0.2009203039676175	-0.03482587064676612	-0.022624434389140302	-0.2636206896551723	-0.2511415525114156	-0.22459893048128346	-0.2731707317073171	0.009829260651629037	-0.07438016528925617	-0.13636363636363635	-0.0904977375565611	-0.08571428571428574	-0.10370370370370374	-0.06329113924050632	-0.12648221343873522	-0.12244897959183675	0.059523809523809534	0.004115226337448652	0.03571428571428581	0.02621722846441954	-0.09090909090909094	-0.01224489795918371	-0.023696682464455002	-0.2028301886792453	-0.08896396396396411	-0.0429184549356223	0.04388367240479907
A549_staurosporine	-0.27865891267953125	-0.1373132294836278	-0.17928399240908854	-0.1117536239468313	-0.13785606097620562	-0.16281229683291545	-0.1922852291161521	-0.1601720002863688	-0.1371476461682648	-0.17329623209561176	-0.19211116091438815	-0.23722214972378095	-0.20281779107038445	-0.25699329259856485	-0.2472181312387498	-0.25190788592850444	-0.2772175183809941	-0.1395277555103993	-0.23337040681011245	-0.2489708935922188	-0.2897700237906423	-0.2331546391752577	-0.1860217586099837	-0.25069035346097196	-0.3002366063883725	-0.31472316709403936	-0.26548521768765443	-0.319440353460972	-0.26392656899981914	-0.23181625970582295	-0.20892822408091805	-0.25421124294884256	-0.2469579178637823	-0.29619941529466065	-0.1928679497554625	-0.19746233148295	-0.2479082623636635	-0.2551546391752577	-0.212427366447985	-0.2983877218820247	-0.24151827553889404	-0.20860291503732664	-0.21381605649809232	-0.2290352361901831	-0.1461802802008988	-0.20515463917525767	-0.06159424204343211	-0.2668733891752577	-0.21721781319847652
YAPC_belinostat	-0.2436231884057971	-0.1603396063162449	-0.21023475865373095	-0.18009377664109127	-0.17028985507246375	-0.2203532264286108	-0.3156890673889693	-0.26692793464639863	-0.2348154836550318	-0.20587037941703312	-0.2139552917268304	-0.27700448336982586	-0.2438205808756401	-0.2162496283049644	-0.2732477617846367	-0.3418584825234442	-0.4194708542534629	-0.3381298687757869	-0.2660345359235277	-0.30609232420826626	-0.35246039770812265	-0.2922829822202301	-0.35206844578755825	-0.24135903746240084	-0.3509916094584287	-0.22290890269151156	-0.19796947815844732	-0.2267307581269127	-0.2787161252087711	-0.3967103096179183	-0.28466894003978405	-0.2519892014776925	-0.3123951182303585	-0.3272477838750528	-0.3629046255315456	-0.29265973325629546	-0.29699858272756363	-0.3207752919656677	-0.27577508713997434	-0.225121559741302	-0.2599523023298478	-0.3268860282849512	-0.2646401375583395	-0.30135781623751234	-0.2181686429512517	-0.1594202898550725	-0.2832253430079517	-0.20901039379300249	-0.17495115621263813
YAPC_methylstat	-0.2222222222222222	-0.17372881355932202	-0.1952380952380952	-0.17961165048543692	-0.2090909090909091	-0.1255411255411255	-0.20443117958645907	-0.2090344551282052	-0.10337854916168177	-0.16595744680851066	-0.17991631799163174	-0.2682926829268293	-0.2624124192883637	-0.2684494120216986	-0.2720306513409961	-0.275	-0.2508512449457332	-0.2352787456445993	-0.28400000000000003	-0.20890410958904104	-0.2862453531598513	-0.250965250965251	-0.2549397987794821	-0.2489270386266095	-0.2490118577075099	-0.2283009708737863	-0.1872509960159362	-0.2648401826484018	-0.2616033755274262	-0.2904432326621925	-0.2883211678832117	-0.21532846715328469	-0.2727272727272727	-0.31046931407942235	-0.2450331125827815	-0.29368029739776946	-0.256140350877193	-0.2924187725631769	-0.21126760563380287	-0.2327272727272728	-0.25	-0.21404682274247488	-0.18631178707224336	-0.2454873646209387	-0.12757201646090532	-0.2254098360655737	-0.1805437327090872	-0.2452830188679245	-0.2167196728759655
YAPC_palbociclib	-0.1271929824561403	-0.2579185520361991	-0.23076923076923075	-0.1518324607329843	0.0	0.07870370370370372	-0.06982793117246901	-0.035869720319634764	-0.011266511266511348	-0.15909090909090906	-0.0982142857142857	-0.18181818181818174	-0.06700759789596722	-0.06545298612193973	-0.08536585365853655	-0.057777777777777824	-0.16993667307474847	-0.11179653679653677	-0.06382978723404252	-0.10469314079422387	-0.07874015748031493	-0.139344262295082	-0.026603241719520776	-0.05045871559633031	0.021008403361344463	-0.09400523560209416	-0.07203389830508478	-0.19117647058823528	-0.1711711711711712	-0.06527900471142534	-0.193050193050193	-0.13127413127413126	-0.03361344537815125	-0.11832061068702293	-0.059233449477351874	-0.12992125984251968	-0.08148148148148149	-0.1564885496183206	0.037174721189590976	-0.04230769230769227	0.01486988847583648	-0.08450704225352113	-0.04435483870967738	-0.04961832061068705	0.09210526315789468	-0.10043668122270744	0.06356722831618211	-0.09599999999999996	0.0015414374659976635
PC3_dinaciclib	-0.3682008368200837	-0.2241379310344828	-0.37378640776699024	-0.20297029702970293	-0.03240740740740744	0.05726872246696035	-0.0710597492008852	-0.07781929347826089	-0.11311545597259898	-0.18181818181818174	-0.174468085106383	-0.1776859504132231	-0.15729442970822272	-0.17005151391616935	-0.10116731517509724	-0.2076271186440678	-0.2707567567567568	-0.28869539551357737	-0.24390243902439024	-0.17013888888888884	-0.2	-0.18823529411764706	-0.17270713782341685	-0.11790393013100442	-0.2088353413654619	-0.1238118811881187	-0.13765182186234814	-0.18604651162790695	-0.1673819742489271	-0.09024234693877564	-0.11111111111111116	-0.12222222222222225	-0.15662650602409633	-0.12454212454212454	-0.08389261744966447	-0.09056603773584904	-0.12099644128113884	-0.2344322344322345	-0.017857142857142905	-0.029520295202952074	-0.017857142857142905	-0.11186440677966104	-0.11196911196911197	-0.10256410256410252	0.02510460251046021	-0.15833333333333333	-0.1313783783783785	-0.07279693486590033	-0.07671438466866776
A549_dinaciclib	-0.29166666666666663	-0.15953307392996108	-0.1428571428571429	-0.004405286343612369	-0.020746887966805017	0.06349206349206349	-0.046948706489895235	-0.05880821078431375	-0.04773374773374783	-0.16796875	-0.1807692307692308	-0.18352059925093636	-0.17256592292089235	-0.12913223140495855	-0.1099290780141844	-0.13026819923371644	-0.14857493857493864	-0.17960139111824502	-0.1881918819188192	-0.13418530351437696	-0.15517241379310345	-0.13928571428571426	-0.062469718992248076	-0.06299212598425198	-0.07664233576642332	-0.06667400881057263	-0.09191176470588236	-0.1791666666666667	-0.11627906976744184	-0.18389171891327086	-0.1322033898305085	-0.15254237288135594	-0.1021897810218978	-0.1912751677852349	-0.1207430340557275	-0.17931034482758626	-0.1405228758169934	-0.20134228187919467	-0.1442622950819672	-0.17905405405405406	-0.19672131147540986	-0.11875000000000002	-0.06690140845070425	-0.0738255033557047	-0.05303030303030298	-0.17358490566037732	-0.03246928746928757	-0.20629370629370625	-0.17061102675532747
A375_dinaciclib	-0.3014184397163121	-0.3236363636363636	-0.1887550200803213	-0.13877551020408166	-0.06949806949806947	0.0	-0.06502189917062717	-0.03687328296703296	-0.0729652292152293	-0.2299270072992701	-0.2302158273381295	-0.2315789473684211	-0.24827586206896546	-0.24473373516435706	-0.15000000000000002	-0.15412186379928314	-0.2320127294530025	-0.2772556390977443	-0.24567474048442905	-0.22658610271903326	-0.2662337662337663	-0.18791946308724827	-0.14986137045210213	-0.14338235294117652	-0.15410958904109584	-0.07030612244897949	-0.1586206896551724	-0.2713178294573644	-0.21014492753623196	-0.19511931256182014	-0.25559105431309903	-0.16613418530351445	-0.17808219178082196	-0.2088607594936709	-0.21700879765395895	-0.19805194805194806	-0.18518518518518526	-0.21202531645569625	-0.21671826625386992	-0.1560509554140127	-0.16099071207430338	-0.20710059171597628	-0.1291390728476821	-0.16772151898734178	-0.07446808510638303	-0.1024734982332155	-0.12624527257633078	-0.16118421052631582	-0.17080531972321733
A375_everolimus	0.0049999999999998926	-0.1917098445595855	-0.05988023952095811	-0.07361963190184051	0.02259887005649719	0.10106382978723394	0.0312925170068028	0.011800556282722585	0.0658225269875754	-0.05729166666666662	-0.11734693877551015	-0.014778325123152691	-0.06594827586206886	-0.00956701401365423	-0.01834862385321101	-0.06091370558375631	-0.07310746765723075	-0.05775862068965521	-0.028985507246376833	-0.012048192771084376	-0.008849557522123908	-0.013888888888888841	0.04820736434108519	0.005263157894736858	0.014285714285714237	-0.04180981595092015	-0.05769230769230771	-0.11931818181818175	-0.1030927835051546	-0.07187500000000012	-0.06493506493506496	-0.017316017316017285	0.023809523809523725	-0.034188034188034185	-0.030888030888030937	0.0	0.0	0.008547008547008517	0.004149377593360981	-0.017241379310344862	-0.029045643153526982	0.015625	0.08181818181818179	0.0641025641025641	0.09000000000000008	-0.00995024875621886	0.09140835147944147	0.009009009009008915	0.056372380625214775
A375_vorinostat	-0.02298850574712641	-0.13772455089820354	-0.07092198581560283	-0.08759124087591241	0.0	0.06790123456790131	-0.03397663413191365	0.0021543560606061	0.09856254856254854	-0.08433734939759041	-0.111764705882353	-0.05649717514124297	-0.06388783630162931	-0.04210691494926233	-0.03645833333333337	-0.10526315789473684	-0.09864864864864864	-0.08266747376916872	-0.033149171270718265	-0.013452914798206315	-0.020000000000000014	-0.042105263157894764	0.020220416549920683	-0.048780487804878085	0.010869565217391351	-0.11448905109489038	-0.0714285714285714	-0.16666666666666666	-0.1071428571428571	-0.044509643377001584	-0.034146341463414664	0.014634146341463428	0.027173913043478267	-0.00961538461538458	-0.030042918454935674	0.030000000000000027	0.02314814814814814	0.033653846153846256	0.08837209302325587	0.08252427184466016	0.013953488372093092	0.034782608695652195	0.07731958762886593	0.1298076923076923	0.09770114942528728	0.02285714285714291	0.08310810810810798	0.025510204081632626	0.026477299551499026
PC3_KN-62	-0.10869565217391307	-0.03139013452914796	-0.07106598984771573	-0.010362694300518172	-0.04830917874396135	0.05045871559633031	0.018197278911564533	0.036817731900452566	-0.0027557188574138802	-0.0495495495495496	-0.0663716814159292	-0.03433476394849788	-0.020254998551144543	-0.0835714837414071	0.012096774193548487	-0.07929515418502198	-0.1270887069642257	-0.02503065603923971	-0.0675105485232067	-0.03942652329749108	-0.06640625	-0.09756097560975607	-0.03540750052377961	-0.09090909090909094	-0.054166666666666696	-0.0360880829015543	-0.1470588235294118	-0.11165048543689317	-0.1339285714285714	-0.10696271929824576	-0.11111111111111116	-0.08045977011494254	-0.07916666666666672	-0.13257575757575754	-0.05190311418685123	-0.0859375	-0.10661764705882347	-0.03409090909090906	0.033210332103321034	-0.06106870229007633	-0.06642066420664205	-0.10139860139860137	-0.09999999999999998	0.03409090909090917	-0.07826086956521737	-0.07792207792207795	0.017368509588426395	-0.06746031746031744	-0.01980821096793528
MCF7_4,5,6,7-tetrabromobenzotriazole	-0.14345911949685553	-0.08471544715447166	-0.14074487895716958	-0.16666666666666685	-0.09661375661375682	0.0033333333333331887	0.009053134767420534	0.09287535919540213	0.013863262120142885	-0.031176470588235475	-0.08358974358974369	-0.11829457364341099	-0.07829676071055391	-0.112839714398156	-0.1066666666666668	-0.09757575757575776	-0.10310952207813197	-0.04279623477297912	-0.024931506849315218	-0.04498084291187754	-0.10330532212885167	-0.12070175438596507	-0.18701322389420905	-0.07597359735973608	-0.02918918918918933	-0.1602380952380953	-0.1475757575757577	-0.2141134751773052	-0.19113268608414255	-0.04932818352059931	-0.12600823045267506	-0.1095473251028808	-0.10126126126126143	-0.09609756097560997	-0.117367773677737	-0.12431372549019624	-0.10509186351706057	-0.06357723577235785	0.0763372859025031	0.0220218579234972	0.005191040843214535	-0.0812935323383086	-0.0971839080459772	-0.018861788617886344	-0.07742138364779894	-0.05361502347417857	0.003407869753161208	-0.08358974358974369	0.02776573419008677
MCF7_staurosporine	-0.17647058823529416	-0.056074766355140186	-0.005319148936170247	-0.03260869565217395	0.005050505050504972	0.07655502392344493	0.10142238713667284	0.09986733490566048	0.006222852037830018	-0.15492957746478875	-0.06912442396313367	-0.03125	-0.13008583044722166	-0.091937109453739	-0.012552301255230104	0.00917431192660545	-0.015377446411929174	-0.008035714285714255	-0.0964912280701754	-0.022222222222222254	-0.04858299595141702	-0.07172995780590719	0.07124140189977067	0.028436018957346043	-0.03030303030303028	-0.043043478260869406	-0.017467248908296984	-0.116751269035533	-0.051162790697674376	-0.07042572463768126	-0.059523809523809534	-0.11904761904761907	-0.06060606060606055	-0.06274509803921569	-0.06071428571428573	0.012145748987854256	0.00760456273764265	0.007843137254901933	-0.0992366412213741	-0.04347826086956519	-0.09160305343511456	0.021660649819494667	0.053941908713692976	0.027450980392156762	0.0	-0.1216216216216216	0.10438024231127674	0.016460905349794164	-0.09996260750342767
PC3_niclosamide	-0.11538461538461542	-0.12437810945273632	-0.045714285714285714	-0.06432748538011701	0.07567567567567557	0.25	0.14457342570055556	0.07649576005025116	0.1051565257172733	0.06000000000000005	-0.06372549019607843	-0.04265402843601896	0.04284802043422742	0.0010761019283747064	0.10176991150442484	0.024390243902439046	-0.0067567567567568	0.03434326337169935	0.051162790697674376	0.07003891050583655	0.05128205128205132	0.022321428571428603	0.076124031007752	0.07575757575757569	0.05963302752293576	0.03008771929824583	0.05555555555555558	-0.054347826086956534	-0.0643564356435643	0.059430449936628486	-0.06276150627615062	0.02510460251046021	-0.02752293577981646	-0.057851239669421524	0.022471910112359602	-0.038461538461538436	-0.012000000000000009	0.004132231404958775	0.12851405622489964	0.1166666666666667	0.044176706827309335	0.03409090909090917	0.09649122807017553	0.1446280991735538	0.125	0.0	0.11077687276317394	0.14347826086956528	0.02582159624413149
A375_olaparib	0.016806722689075567	-0.08658008658008652	-0.08780487804878045	-0.08955223880597019	0.09302325581395343	-0.017699115044247815	-0.02696401141101601	-0.03447393558951961	-0.07256677748481033	-0.039130434782608685	-0.1367521367521367	-0.13692946058091282	-0.12539949537426398	-0.0942223214950486	-0.09765625	-0.12340425531914888	-0.07101378486920662	-0.0907083580320095	-0.06938775510204087	-0.132404181184669	-0.06060606060606055	-0.13385826771653542	-0.15170205594876984	-0.021929824561403462	-0.03629032258064513	-0.014950248756218754	-0.056910569105691027	-0.10747663551401863	-0.09913793103448276	-0.07005474971558599	-0.0780669144981413	-0.06319702602230481	-0.032258064516129004	-0.07352941176470584	-0.07070707070707072	-0.03409090909090906	-0.06785714285714284	-0.07352941176470584	-0.021505376344086	-0.07037037037037043	-0.046594982078853035	-0.08843537414965985	-0.03100775193798455	0.04779411764705888	-0.012605042016806678	-0.02510460251046021	0.012685878649733915	0.015384615384615332	-0.0687706485828552
A375_niclosamide	-0.1502347417840375	-0.2961165048543689	-0.1777777777777778	-0.2159090909090909	-0.05789473684210523	0.0149253731343284	-0.04267716055031878	-0.13625919117647056	-0.08918478781492489	-0.15609756097560978	-0.20574162679425834	-0.2222222222222222	-0.1210953346855983	-0.16656877962830885	-0.18181818181818174	-0.14761904761904765	-0.1317567567567568	-0.11468253968253972	-0.15454545454545454	-0.1717557251908397	-0.20502092050209209	-0.17903930131004364	-0.05265645679712616	-0.10837438423645318	-0.08968609865470856	-0.13568181818181813	-0.1357466063348416	-0.24338624338624334	-0.1884057971014492	-0.08356654228855731	-0.12704918032786885	-0.08606557377049184	-0.09865470852017932	-0.09716599190283404	-0.04779411764705888	-0.08786610878661083	-0.019607843137254943	-0.02429149797570851	-0.047244094488189	0.0	-0.003937007874015741	-0.1412639405204461	-0.051502145922746816	0.08906882591093113	0.028169014084507005	-0.07009345794392519	0.001085907335907299	-0.03404255319148941	-0.0162165654477322
MCF7_TG-101348	-0.14794718755652014	-0.12641898864809087	-0.1329955323090335	0.010336350430215637	-0.10233918128654973	0.04067861962598807	-0.020476611697310517	0.1170515499051683	0.059235063182431665	-0.035653650254668934	-0.04035087719298247	-0.054457209012378716	-0.07162614628068997	-0.0409940488699696	0.010095994703740452	-0.08207035914393312	-0.08869941828863526	0.028265778659847474	-0.06349829798376537	-0.025232835174355702	-0.06786283891547051	-0.042105263157894764	-0.0126478988168095	-0.09029366895499624	-0.09700722394220852	-0.16026874511118572	-0.12758381101268024	-0.16171310629514968	-0.147069802164987	-0.05414090572817587	-0.06654970760233925	-0.07988304093567256	-0.05779153766769874	-0.10526315789473684	-0.044345052354205716	-0.03149920255183414	-0.0002973535533750127	-0.021929824561403573	0.05080253826054504	-0.008771929824561429	0.042291899962672685	-0.08077192982456137	0.005246761764223562	0.013157894736842035	0.0015373485259539965	-0.04979757085020242	0.046386277162913984	-0.05506822612085771	-0.045964937114532416
PC3_vorinostat	0.3797530864197531	0.28903225806451616	0.42511627906976734	0.3839999999999999	0.35568345323740996	0.4199999999999999	0.226453092865053	0.3286427696078431	0.4291974691974692	0.37558441558441547	0.2637974683544304	0.4084848484848485	0.3447870182555781	0.36682667270463054	0.3933333333333333	0.12352201257861628	0.21913919700046855	0.32612554112554104	0.3623668639053255	0.3675829383886256	0.36425531914893616	0.3982022471910112	0.378201953085674	0.4007894736842106	0.4367441860465116	0.34700000000000003	0.4011764705882353	0.2933333333333332	0.3574358974358973	0.3234552611367125	0.4055958549222798	0.42113989637305693	0.3960465116279071	0.42428571428571416	0.3446153846153845	0.4121276595744681	0.4256862745098038	0.4395918367346938	0.4378325123152709	0.4393814432989691	0.4082758620689655	0.4462385321100917	0.4654945054945054	0.5110204081632652	0.4908641975308641	0.3894478527607361	0.5057545695985	0.46	0.4140355907902504
PC3_alpelisib	0.16587677725118488	0.14215686274509798	0.2359550561797752	0.22413793103448265	0.26595744680851063	0.34170854271356776	0.24659094406993565	0.2436185024752475	0.2787212787212787	0.18719211822660095	0.09661835748792268	0.17289719626168232	0.2111635962840499	0.21125238397965676	0.21834061135371186	0.21153846153846145	0.23198198198198194	0.3188584779706276	0.2339449541284404	0.2346153846153847	0.18143459915611812	0.2422907488986785	0.2818383167220377	0.2935323383084578	0.2624434389140271	0.1559195402298852	0.2420091324200913	0.15508021390374327	0.18536585365853653	0.31058114035087714	0.2851239669421488	0.2396694214876034	0.3076923076923077	0.2612244897959184	0.3148148148148149	0.30379746835443044	0.2845849802371541	0.2693877551020407	0.3333333333333333	0.27572016460905346	0.3293650793650793	0.3520599250936329	0.3463203463203464	0.4285714285714286	0.3744075829383886	0.2688679245283019	0.3749999999999998	0.3090128755364807	0.3957355242566509
PC3_VE-822	0.2192122463020296	0.18041606886657105	0.14471440750213138	0.17932396839332745	0.16096979332273453	0.25573436921938586	0.2713090761166346	0.2529928059186639	0.3398830315580066	0.2061530133525804	0.1529587883057415	0.2381676808654496	0.210896121114599	0.16825866043564866	0.24455337690631815	0.1876750700280112	0.198317580670522	0.25183763160436606	0.15383344348975547	0.2580213903743316	0.14773066587040914	0.2366310160427807	0.2574917682867126	0.15299598100109613	0.2449626259343516	0.10715978928885006	0.21993098915543885	0.13495398159263705	0.11256684491978608	0.2544220674995661	0.2526208503203262	0.2377693651718113	0.2836366590835229	0.23895265423242476	0.2852941176470589	0.2695580770379218	0.26698425849212937	0.2438307030129125	0.31548279689234193	0.22174731961750216	0.27774694783573817	0.27604301632547307	0.34131506005543577	0.35114777618364434	0.29523563811489506	0.2585499316005473	0.31158606893901003	0.24954282231027136	0.2793882277622957
PC3_IKK-inhibitor-X	0.30102040816326525	0.22751322751322745	0.33742331288343563	0.3018867924528301	0.4566473988439306	0.4945652173913044	0.34756621095039963	0.3811204879679144	0.483106002907983	0.2127659574468086	0.3020833333333333	0.31155778894472363	0.3838066260987154	0.3125344352617081	0.4112149532710281	0.3316062176165804	0.4038712625669148	0.3984386216798277	0.3645320197044335	0.35918367346938784	0.28828828828828823	0.320754716981132	0.4535708395183902	0.3978494623655915	0.41262135922330107	0.39751572327044027	0.4019607843137254	0.30813953488372103	0.37368421052631584	0.4131183598937582	0.4008810572687225	0.4229074889867841	0.4320388349514563	0.4260869565217391	0.4078431372549021	0.4189189189189189	0.3487394957983194	0.4173913043478261	0.4135021097046414	0.4122807017543859	0.4050632911392405	0.42460317460317465	0.4212962962962963	0.5043478260869565	0.4693877551020409	0.3807106598984771	0.4700515733124429	0.4862385321100917	0.3561418260808633
PC3_losmapimod	0.3555555555555556	0.32947976878612706	0.2585034013605443	0.3216783216783217	0.3566878980891719	0.4345238095238095	0.4458288578589331	0.3937545687134503	0.4069854876306489	0.3779069767441861	0.3636363636363635	0.3278688524590163	0.3635730007336757	0.3739165490828462	0.398989898989899	0.3785310734463277	0.3492641856516201	0.3625487900078064	0.30481283422459904	0.4148471615720524	0.3203883495145632	0.36734693877551017	0.3333333333333333	0.3117647058823529	0.3631578947368421	0.3026923076923078	0.3563829787234043	0.27564102564102555	0.3390804597701149	0.3905363475177304	0.3649289099526067	0.3744075829383886	0.3842105263157896	0.3878504672897196	0.35983263598326354	0.3883495145631069	0.3333333333333333	0.3364485981308412	0.3891402714932126	0.33018867924528306	0.3665158371040724	0.4364406779661016	0.425	0.4532710280373833	0.40555555555555545	0.3259668508287292	0.3264645535587942	0.4801980198019802	0.3875523410734678
PC3_palbociclib	0.3154761904761905	0.2857142857142858	0.288888888888889	0.3358778625954197	0.3724137931034484	0.4935897435897436	0.5100512114958342	0.4615025550314464	0.5274897516276826	0.3187500000000001	0.33536585365853666	0.3742690058479532	0.4454153605015676	0.39718355806872574	0.4516129032258065	0.406060606060606	0.4010644722935226	0.4935045948203842	0.4171428571428569	0.4285714285714286	0.38144329896907214	0.4076086956521737	0.4586240310077518	0.4367088607594938	0.4382022471910112	0.3385114503816795	0.3920454545454546	0.2986111111111112	0.3271604938271604	0.4028634155455904	0.3819095477386936	0.3768844221105527	0.35393258426966295	0.41584158415841577	0.4317180616740088	0.3762886597938144	0.3952380952380952	0.3861386138613861	0.4880382775119618	0.3700000000000001	0.4066985645933015	0.4821428571428572	0.446808510638298	0.4950495049504951	0.4761904761904763	0.3550295857988166	0.4714819568171522	0.4578947368421054	0.4553854921436131
PC3_BMS-345541	0.3055555555555556	0.23699421965317916	0.2517006802721089	0.2447552447552448	0.4394904458598725	0.4047619047619047	0.45109201575367	0.3118832236842106	0.5145123693510789	0.2616279069767442	0.3068181818181819	0.28415300546448097	0.37953044754218657	0.2885506954243098	0.3484848484848484	0.3672316384180792	0.3911490024055469	0.40080015612802505	0.374331550802139	0.3711790393013101	0.2718446601941749	0.3265306122448979	0.4496124031007751	0.28823529411764715	0.4157894736842105	0.3236713286713289	0.3829787234042554	0.27564102564102555	0.3390804597701149	0.4330895390070921	0.3981042654028435	0.3601895734597156	0.3947368421052631	0.4158878504672898	0.42677824267782416	0.38349514563106796	0.38288288288288297	0.3971962616822431	0.4298642533936652	0.3962264150943395	0.4796380090497738	0.4279661016949152	0.3899999999999999	0.5	0.3888888888888888	0.30386740331491713	0.4049985849724069	0.41584158415841577	0.4145793681004948
A375_tretinoin	0.3125	0.2054054054054053	0.2767295597484276	0.3032258064516129	0.3136094674556213	0.3388888888888888	0.34963292247592115	0.3840718920765027	0.3465423465423465	0.3369565217391304	0.2553191489361701	0.2871794871794873	0.3115517241379311	0.28564049586776874	0.3476190476190477	0.2328042328042328	0.28388363733191313	0.2938644688644689	0.2864321608040201	0.3319502074688796	0.29816513761467894	0.33653846153846145	0.28416750926862155	0.2857142857142858	0.3366336633663367	0.27887096774193565	0.27	0.25	0.25806451612903225	0.3186783063427798	0.3004484304932735	0.36322869955156944	0.33168316831683176	0.3097345132743363	0.3505976095617529	0.3440366972477065	0.3076923076923077	0.3628318584070795	0.3047210300429184	0.3169642857142858	0.351931330472103	0.375	0.3018867924528301	0.4115044247787612	0.3125	0.30051813471502586	0.35622753295167064	0.3738317757009346	0.2264602845499393
A549_tretinoin	0.3612565445026179	0.34239130434782616	0.4430379746835442	0.47402597402597396	0.3571428571428572	0.4860335195530727	0.4907097167225098	0.4356541895604396	0.4447836427531857	0.4043715846994536	0.374331550802139	0.4381443298969072	0.3935366487610468	0.35015348288075576	0.4497607655502392	0.3563829787234043	0.3843323521541342	0.4242636229749632	0.3888888888888888	0.4624999999999999	0.5115207373271888	0.4057971014492754	0.4168890583301563	0.39226519337016574	0.4129353233830846	0.4235714285714287	0.4572864321608041	0.35928143712574845	0.3297297297297297	0.3403201219512193	0.3783783783783783	0.427927927927928	0.3184079601990051	0.4266666666666668	0.3919999999999999	0.40092165898617504	0.351931330472103	0.4666666666666666	0.4267241379310345	0.3811659192825112	0.4051724137931034	0.4453441295546559	0.5023696682464456	0.4488888888888889	0.37696335078534027	0.359375	0.4570176612255818	0.4507042253521128	0.4674475423972406
PC3_tretinoin	0.2	0.11170212765957444	0.23456790123456786	0.2468354430379747	0.25	0.36065573770491793	0.33953874232619885	0.2595346102150537	0.33629057509654525	0.25668449197860954	0.19371727748691087	0.19696969696969704	0.20837438423645335	0.2472644166397342	0.27699530516431925	0.171875	0.16800052479664118	0.2287518037518037	0.21287128712871284	0.278688524590164	0.2262443438914028	0.16113744075829395	0.21002777432325992	0.23783783783783785	0.29268292682926833	0.2798101265822785	0.2857142857142858	0.20467836257309946	0.17989417989418	0.16679166666666645	0.10619469026548667	0.23008849557522115	0.1121951219512196	0.1572052401746724	0.18503937007874005	0.2443438914027149	0.1350210970464134	0.21834061135371186	0.22457627118644075	0.22026431718061668	0.2076271186440677	0.203187250996016	0.2697674418604652	0.3013100436681222	0.23076923076923084	0.2653061224489797	0.27817501967987396	0.3456221198156681	0.3129577464788733
A549_dexamethasone	0.2473870056497176	0.20514705882352932	0.3138888888888889	0.28035714285714297	0.2797077922077922	0.3571969696969697	0.4619807013714576	0.3704985119047619	0.3356982498375942	0.33069526627218937	0.2476156069364161	0.2986111111111112	0.2759436160298228	0.25665969406087985	0.3721153846153846	0.2978448275862069	0.2467006900517539	0.278373015873016	0.3244565217391304	0.3237831858407081	0.361884236453202	0.3242875647668395	0.3327364570432549	0.2988772455089821	0.30835561497326197	0.2182142857142857	0.30101351351351346	0.15743464052287592	0.2214181286549708	0.3529813218390805	0.3192307692307692	0.2855769230769232	0.2923128342245991	0.34768957345971563	0.3264830508474577	0.35203201970443354	0.3345319634703197	0.3808649289099526	0.340711009174312	0.3654904306220097	0.3911697247706423	0.3608905579399142	0.4291243654822337	0.4377369668246447	0.4225282485875708	0.32457865168539324	0.3777386428982175	0.3141331658291457	0.38705115307228005
PC3_KU-55933	0.2142857142857142	0.24571428571428575	0.11409395973154356	0.0	0.35849056603773577	0.2823529411764707	0.3109056122448979	0.3371342124277457	0.2642835887516737	0.235632183908046	0.348314606741573	0.23783783783783785	0.2333938294010891	0.19466294931793304	0.21500000000000008	0.2737430167597765	0.13313961630023807	0.21805019305019305	0.2910052910052909	0.2943722943722944	0.2692307692307692	0.23232323232323224	0.12830793905372895	0.2325581395348837	0.2083333333333333	0.2501724137931036	0.2684210526315789	0.09493670886075957	0.2102272727272727	0.3450026371308015	0.2582159624413145	0.32863849765258224	0.29166666666666674	0.3148148148148149	0.27385892116182564	0.2548076923076923	0.3392857142857142	0.25	0.32735426008968616	0.3551401869158879	0.3183856502242153	0.26890756302520996	0.3168316831683169	0.3472222222222223	0.3736263736263736	0.34426229508196715	0.4163107407926059	0.3578431372549021	0.3191609550350229
A375_losmapimod	0.3112582781456954	0.21527777777777768	0.3389830508474576	0.2456140350877194	0.328125	0.3669064748201438	0.3969239869860988	0.31299515845070425	0.3496948910961648	0.3076923076923077	0.2993197278911566	0.3116883116883118	0.27328128388635875	0.2847566574839304	0.32544378698224863	0.31081081081081074	0.26484818151484824	0.3016233766233767	0.3101265822784811	0.335	0.3220338983050848	0.28742514970059885	0.26185829674201777	0.2978723404255319	0.35403726708074523	0.2406140350877195	0.3459119496855345	0.2440944881889764	0.2551724137931035	0.3685780744336569	0.3516483516483517	0.3791208791208791	0.3913043478260869	0.3405405405405406	0.3666666666666667	0.38418079096045205	0.3937823834196892	0.4054054054054055	0.359375	0.3989071038251366	0.3645833333333333	0.4202898550724639	0.3742690058479532	0.4540540540540541	0.3973509933774835	0.3355263157894737	0.3916833500166832	0.369942196531792	0.40962441314554
A549_CC-401	0.3529411764705883	0.3190184049079754	0.34306569343065685	0.255639097744361	0.3945578231292517	0.4050632911392405	0.4820861678004536	0.4308763586956521	0.4873251748251748	0.2777777777777777	0.3012048192771084	0.3121387283236994	0.2886865555986053	0.3659976387249115	0.36702127659574457	0.34730538922155696	0.3357846797073316	0.41261354252683735	0.2881355932203389	0.3470319634703196	0.3265306122448979	0.3333333333333333	0.3973585989089865	0.3625	0.3944444444444444	0.3483834586466166	0.3202247191011236	0.273972602739726	0.28658536585365857	0.2836805555555555	0.3184079601990051	0.3482587064676617	0.2944444444444445	0.3480392156862746	0.3711790393013101	0.36734693877551017	0.2971698113207548	0.3529411764705883	0.3507109004739337	0.2722772277227723	0.2890995260663507	0.3938053097345133	0.3842105263157896	0.3529411764705883	0.3117647058823529	0.3157894736842106	0.34468791996416304	0.3645833333333333	0.30724346076458753
A375_curcumin	0.03347280334728042	0.030172413793103425	-0.024271844660194164	0.07920792079207928	0.1342592592592593	0.18942731277533031	0.07753462830915492	0.13087635869565228	0.10729270729270723	0.1212121212121211	0.0042553191489360645	0.004132231404958775	0.04108613709339681	0.00035207352777688605	0.07003891050583655	0.0	0.021243243243243226	0.05014757969303418	0.03252032520325199	0.01736111111111116	0.041509433962264135	0.03921568627450989	0.01776905265277362	0.09170305676855904	0.06425702811244971	0.0049009900990100155	0.0161943319838056	-0.018604651162790756	0.02145922746781115	0.04241071428571419	0.03703703703703698	0.04074074074074074	0.08835341365461846	0.05494505494505497	0.046979865771812124	0.08301886792452827	0.08540925266903909	0.08058608058608052	0.11428571428571432	0.11439114391143912	0.15357142857142847	0.08135593220338988	0.13127413127413126	0.13919413919413914	0.18828451882845187	0.03333333333333344	0.1366216216216214	0.09195402298850586	0.12000692680674208
MCF7_curcumin	0.06311533052039375	0.08936466598025561	-0.01725807567268456	-0.0063291139240506675	0.1387486062832033	0.1358277488210473	0.2081071030406112	0.1636776795542103	0.1398310322360954	0.11386319376825706	0.05970862192500604	0.07129645685220498	0.13307975307102327	0.09953865467099088	0.113329005734069	0.13451595649848458	0.05739871081699	0.07685744837210072	0.0968098995288642	0.08423692381179837	0.0680510513652055	0.11005019642077696	0.14844876323754752	0.07134078898857066	0.14411336395205554	-0.005742521745279561	0.06956374321880654	0.014504219409282591	-0.011091018685955413	0.15451421325922102	0.07869112899092913	0.11107979295854054	0.1573877002352413	0.12567088607594926	0.1573072497123129	0.13829898524950313	0.19522127367284847	0.16967088607594927	0.19600551642614386	0.1751224989791751	0.2504802245973501	0.1848473566641846	0.18434885217764416	0.2296708860759493	0.19737458977965305	0.11348655427871425	0.16650396144206425	0.12392298691628545	0.22192275020188146
MCF7_rolipram	0.08163265306122458	0.20634920634920628	0.25153374233128845	0.2515723270440251	0.13294797687861282	0.21739130434782614	0.22135261871738976	0.25277824197860954	0.20587828013570572	0.09042553191489366	0.10416666666666674	0.13567839195979906	0.1338066260987154	0.14031221303948582	0.1448598130841121	0.1243523316062176	0.10435435435435436	0.15723259152907398	0.13300492610837433	0.17551020408163276	0.16216216216216206	0.14622641509433953	0.18761339270987956	0.19892473118279572	0.19902912621359212	0.08305031446540889	0.12745098039215685	0.02906976744186052	0.05263157894736836	0.2258673638778219	0.19383259911894268	0.1806167400881058	0.11165048543689317	0.16956521739130426	0.192156862745098	0.1801801801801801	0.21848739495798308	0.16956521739130426	0.24894514767932496	0.236842105263158	0.2320675105485233	0.18253968253968256	0.22685185185185186	0.3043478260869565	0.1377551020408163	0.15736040609137047	0.2671530225878052	0.19266055045871555	0.2367388410062363
MCF7_RGFP-966	0.20606060606060608	0.1518987341772151	0.09090909090909084	0.0625	0.15492957746478875	0.3594771241830066	0.29605442176870755	0.3294270833333333	0.34973213920582324	0.2738853503184713	0.15527950310559002	0.2559523809523809	0.27400837153677515	0.17036441289034346	0.2622950819672132	0.19753086419753085	0.19210687960687967	0.2702380952380952	0.2906976744186047	0.26635514018691603	0.2670157068062826	0.2375690607734806	0.16809855330074552	0.25806451612903225	0.29714285714285715	0.041875000000000114	0.1907514450867052	0.12056737588652487	0.10062893081761004	0.29024621212121193	0.2448979591836735	0.22448979591836735	0.2571428571428571	0.2814070351758795	0.2455357142857142	0.25130890052356025	0.2850241545893719	0.2763819095477387	0.3786407766990292	0.3756345177664975	0.3398058252427185	0.3303167420814479	0.36216216216216224	0.4321608040201006	0.33939393939393936	0.2168674698795181	0.3488943488943488	0.3262032085561497	0.4047224523612263
A549_rolipram	0.16666666666666674	0.16184971098265888	0.15646258503401356	0.034965034965035	0.21019108280254767	0.3154761904761905	0.31951306838524873	0.3937545687134503	0.4123618317166704	0.3139534883720929	0.21590909090909086	0.2677595628415301	0.30506236243580354	0.18489215883894386	0.2777777777777777	0.2146892655367232	0.2079029291071175	0.3079039812646369	0.31550802139037426	0.32314410480349354	0.2815533980582525	0.31122448979591844	0.24612403100775196	0.21176470588235285	0.2736842105263157	0.06493006993007011	0.2127659574468086	0.08974358974358965	0.0862068965517242	0.2628767730496453	0.23222748815165886	0.2511848341232228	0.2473684210526317	0.26635514018691603	0.3179916317991631	0.2233009708737863	0.2432432432432432	0.17757009345794386	0.3981900452488687	0.32547169811320753	0.3891402714932126	0.30508474576271194	0.29000000000000004	0.294392523364486	0.3388888888888888	0.22099447513812165	0.2584017263336633	0.2524752475247525	0.3551199086410355
YAPC_LY-294002	0.10924369747899164	0.18181818181818188	0.16097560975609748	0.2587064676616915	0.13953488372093026	0.18141592920353974	0.2351327627825324	0.11836449235807868	0.11595781267912407	0.08695652173913038	0.0982905982905984	0.095435684647303	0.10224278104850026	0.04091281364008648	0.11328125	0.123404255319149	0.0695484641267774	0.0752667457024303	0.032653061224489736	0.13588850174216027	0.13636363636363644	0.06692913385826782	0.07873272665992581	0.08333333333333326	0.052419354838709735	0.17410447761194048	0.0934959349593496	0.07009345794392519	0.0862068965517242	-0.01886021046643926	0.0	0.011152416356877248	0.0	0.022058823529411686	0.040404040404040435	0.015151515151515138	-0.010714285714285676	0.0	0.05017921146953408	-0.014814814814814838	-0.02867383512544808	0.04761904761904767	0.015503875968992276	0.003676470588235281	0.07563025210084029	0.0	0.09300716379029628	0.06538461538461537	-0.023503158870921026
YAPC_entinostat	0.18686868686868685	0.08900523560209428	0.09696969696969693	0.11180124223602483	0.27428571428571424	0.2956989247311828	0.13742804814233378	0.1654059193121693	0.1890854243795419	0.10000000000000007	0.11340206185567014	0.20895522388059692	0.08878473384666896	0.1057578784851514	0.13888888888888884	0.030769230769230663	0.05065951118582701	0.09593105899076047	0.06829268292682933	0.13765182186234814	0.1607142857142858	0.1448598130841121	0.19086087311301506	0.17021276595744686	0.13942307692307687	0.24344720496894426	0.266990291262136	0.15517241379310345	0.19791666666666674	0.04617506587615261	0.0960698689956332	0.1746724890829694	0.15384615384615374	0.1293103448275863	0.08560311284046684	0.1428571428571428	0.1625000000000001	0.07758620689655182	0.10041841004184104	0.07826086956521737	0.08786610878661083	0.188976377952756	0.1972477064220184	0.14655172413793105	0.23737373737373746	0.13567839195979906	0.21671731540152586	0.22272727272727266	0.07177548046902094
YAPC_zebularine	0.07407407407407418	0.08133971291866038	0.06010928961748641	0.13966480446927365	0.2642487046632125	0.3333333333333333	0.24540966829209565	0.23280872584541054	0.20021420021420025	0.17307692307692313	0.14150943396226426	0.07762557077625565	0.13940886699507393	0.0708677685950414	0.17521367521367526	0.107981220657277	0.14302297892606264	0.11058382257012388	0.10313901345291487	0.1962264150943396	0.0950413223140496	0.10344827586206896	0.1547778771615982	0.2087378640776698	0.1504424778761062	0.15701117318435776	0.2232142857142858	0.13541666666666674	0.17142857142857149	0.07597247847478461	0.09311740890688268	0.10931174089068828	0.19026548672566368	0.09200000000000008	0.16727272727272724	0.1776859504132231	0.17441860465116288	0.08800000000000008	0.18287937743190666	0.08870967741935476	0.10116731517509736	0.19117647058823528	0.2076271186440677	0.17999999999999994	0.28240740740740744	0.08294930875576045	0.16842778902250255	0.16806722689075634	0.1015550315467466
PC3_staurosporine	0.08749999999999991	0.09012875536480693	0.07246376811594213	0.14778325123152716	0.2764976958525345	0.2938596491228069	0.14919727891156453	0.1173058712121211	0.15560861902325307	0.09051724137931028	0.09745762711864404	0.06995884773662553	0.036874304783092386	0.06729634002361284	0.13178294573643412	0.139240506329114	0.13666953806396046	0.14046149323927093	0.05263157894736836	0.05536332179930792	0.06015037593984963	0.05859375	0.1771585137663727	0.17391304347826098	0.16799999999999993	0.3299753694581282	0.17741935483870974	0.12962962962962954	0.18803418803418806	0.06597810734463261	0.05904059040590415	0.08856088560885601	0.10000000000000007	0.10218978102189792	0.10367892976588622	0.11278195488721797	0.035460992907801366	0.08394160583941601	0.13879003558718872	0.051470588235294164	0.014234875444839812	0.15540540540540548	0.0692307692307692	0.11313868613138678	0.1958333333333333	0.04564315352697101	0.19184074512759766	0.2137404580152671	0.11948835872377114
A375_staurosporine	0.06130268199233724	0.0	0.10526315789473696	0.1830357142857142	0.2773109243697478	0.3253012048192772	0.22197956673444288	0.2738715277777777	0.24394332259500784	0.1541501976284585	0.1712062256809339	0.07196969696969703	0.10435841558774528	0.08158205430932708	0.20788530465949814	0.13178294573643412	0.18809618441971376	0.24642857142857144	0.11940298507462675	0.09354838709677417	0.1045296167247387	0.12274368231046927	0.3004718570947085	0.2549800796812749	0.12177121771217705	0.2226785714285715	0.1561338289962826	0.1687763713080168	0.16862745098039222	0.05491824894514763	0.09246575342465756	0.07876712328767121	0.1439114391143912	0.016949152542372836	0.11874999999999993	0.09059233449477344	0.0264026402640265	0.09152542372881343	0.08940397350993368	0.10580204778157	0.0629139072847682	0.16403785488959	0.11032028469750887	0.16271186440677976	0.2183908045977012	0.06106870229007644	0.17676868044515093	0.11307420494699638	0.0155141374563168
A549_UNC-1215	-0.12844036697247707	-0.004739336492891043	0.0108108108108107	-0.005524861878453025	0.02564102564102555	0.20388349514563095	0.12039026136770505	0.20662006578947367	0.07782842157842151	0.014285714285714237	0.08411214953271018	0.08144796380090491	-0.012297833384192769	-0.009082726454463508	0.021186440677966045	0.07441860465116279	0.015077304378614318	0.04167744020685205	0.0577777777777777	0.1123595505617978	0.028688524590164025	0.012820512820512777	0.08183831672203756	0.07692307692307687	0.061403508771929786	0.017099447513812205	0.026548672566371726	-0.061855670103092786	-0.018867924528301886	0.01676968864468842	0.0	0.0	-0.039473684210526334	-0.02777777777777779	-0.05415162454873645	0.061475409836065475	0.04230769230769238	-0.0714285714285714	0.02316602316602312	0.020000000000000014	-0.01158301158301156	0.06934306569343063	0.004201680672268893	0.08333333333333326	0.07798165137614688	-0.041095890410958964	0.1145255517526258	0.07499999999999996	0.0826438451335818
A549_geldanamycin	0.03738317757009346	0.033816425120772875	0.1712707182320441	0.14124293785310724	0.293193717277487	0.2871287128712872	0.15837585034013602	0.05463033536585371	0.12027972027972013	-0.03883495145631066	0.042857142857142934	0.08294930875576045	0.02808325566946257	0.11707988980716255	0.0387931034482758	0.11848341232227487	0.08213213213213201	0.028686635944700445	0.08597285067873295	0.11026615969581743	0.08749999999999991	0.047826086956521685	0.16602694362911108	0.2009803921568627	0.2232142857142858	0.24358757062146896	0.2207207207207207	0.047368421052631504	0.09134615384615374	0.09516341387856242	0.05714285714285716	0.13877551020408174	-0.044642857142857095	0.096774193548387	0.09157509157509147	0.05833333333333335	0.046875	0.04838709677419351	0.08235294117647053	0.10569105691056913	-0.0117647058823529	0.11851851851851848	0.09401709401709413	0.19758064516129026	0.17757009345794386	0.07441860465116279	0.2632882882882881	0.17796610169491522	0.2486655090359509
A549_JQ1	0.13875598086124394	0.07920792079207928	0.21590909090909086	0.12790697674418605	0.19354838709677424	0.3197969543147208	0.26716988165129063	0.27609375	0.18835583021629526	0.11442786069651745	0.1121951219512196	0.1839622641509433	0.028809788654060142	0.06322528154840934	0.13656387665198233	0.2233009708737863	0.08869778869778866	0.1002021563342319	0.1805555555555556	0.2054263565891472	0.08936170212765959	0.1511111111111112	0.1752285086196923	0.14070351758793964	0.15525114155251152	0.15197674418604668	0.2764976958525345	0.08648648648648649	0.1280788177339902	0.14630681818181812	0.029166666666666563	0.15416666666666656	0.013698630136986356	0.09465020576131676	0.07089552238805963	0.07234042553191489	0.06772908366533859	-0.028806584362139894	0.10000000000000007	0.15767634854771795	0.08400000000000007	0.18113207547169807	0.2314410480349345	0.1810699588477367	0.16267942583732053	0.09047619047619038	0.21934889434889412	0.2294372294372293	0.20323812031064906
A549_I-BET-762	0.14601769911504414	0.18264840182648398	0.2642487046632125	0.17460317460317465	0.2807881773399015	0.26168224299065423	0.2940447365386833	0.2403333813364055	0.28611044128285495	0.14678899082568808	0.17567567567567566	0.26637554585152845	0.19740642499263195	0.2339630066902796	0.139344262295082	0.2286995515695067	0.15358079598585928	0.2540704928259514	0.20600858369098707	0.2327272727272727	0.2261904761904763	0.24380165289256195	0.271353388805917	0.2083333333333333	0.22457627118644075	0.13256613756613778	0.2948717948717949	0.15346534653465338	0.1681818181818182	0.2901653321470936	0.1245136186770428	0.19844357976653693	0.09322033898305082	0.1807692307692308	0.1333333333333333	0.11507936507936513	0.09701492537313428	0.10384615384615392	0.17602996254681647	0.19767441860465107	0.18726591760299627	0.22340425531914887	0.2357723577235773	0.2384615384615385	0.23893805309734506	0.1277533039647578	0.21603090432204344	0.29032258064516125	0.17044692396805086
PC3_CHIR-99021	0.11578947368421046	0.005464480874316946	0.0	0.15032679738562085	0.14371257485029942	0.35393258426966295	0.18819727891156468	0.18393905386740328	0.2430069930069929	0.14835164835164827	0.096774193548387	0.16062176165803102	0.1531173807035877	0.1452930559513632	0.14903846153846145	0.106951871657754	0.11762135269597952	0.1363249444855663	0.13705583756345185	0.17991631799163188	0.12962962962962954	0.16990291262135915	0.16645370133742232	0.16666666666666674	0.22	0.04075163398692827	0.1464646464646464	0.06626506024096379	0.11956521739130445	0.19479166666666647	0.17647058823529416	0.1945701357466063	0.21	0.1428571428571428	0.2289156626506024	0.2083333333333333	0.14224137931034475	0.09375	0.3073593073593073	0.2927927927927927	0.2597402597402598	0.19918699186991876	0.2666666666666666	0.2991071428571428	0.3263157894736841	0.13089005235602102	0.14090022858679552	0.21226415094339626	0.25962441314553986
PC3_pazopanib	0.035087719298245716	-0.05429864253393668	-0.00512820512820511	0.12565445026178002	0.2	0.2777777777777777	0.161264505802321	0.1239476312785388	0.2793317793317793	0.036363636363636376	0.0714285714285714	0.0	0.11943308007013442	0.11379229689692827	0.10162601626016254	0.07111111111111112	0.07274115119303404	0.08300865800865798	0.059574468085106476	0.05054151624548742	0.08661417322834652	0.09836065573770504	0.20521494009866093	0.21100917431192667	0.19747899159663865	0.12589005235602113	0.11016949152542366	0.009803921568627416	0.06756756756756754	0.08666445818610112	0.03861003861003853	0.08880308880308885	0.08823529411764698	0.09541984732824438	0.10801393728222997	0.11811023622047245	0.06296296296296289	0.026717557251908497	0.17472118959107807	0.11923076923076925	0.16356877323420085	0.091549295774648	0.13306451612903225	0.20992366412213734	0.2763157894736843	0.06113537117903922	0.19327434128689336	0.18399999999999994	0.13029680227286478
A375_TG-101348	0.03167420814479649	-0.10280373831775702	-0.010638297872340384	0.005434782608695564	0.14141414141414144	0.14832535885167464	0.1706864564007422	0.14232016509433953	0.1604078740642616	0.08450704225352124	-0.041474654377880234	0.0803571428571428	0.07078753199819321	0.09342874420479763	0.05439330543933063	0.09633027522935778	0.08807082945013978	0.05446428571428563	0.06578947368421062	0.04814814814814805	0.0	0.06329113924050622	0.09002074462277543	0.17535545023696675	0.12554112554112562	-0.015869565217391246	0.10917030567685583	0.01015228426395942	0.041860465116279055	0.13247282608695632	0.007936507936507908	0.06349206349206349	0.1385281385281385	0.1215686274509804	0.07499999999999996	0.12955465587044526	0.12927756653992395	0.1725490196078432	0.05343511450381677	0.19762845849802368	0.1717557251908397	0.1335740072202165	0.20746887966804967	0.223529411764706	0.23076923076923084	0.1576576576576576	0.13024231127679387	0.1810699588477367	0.20092234824878474
PC3_verteporfin	0.004784688995215225	-0.1534653465346535	-0.13068181818181826	-0.17441860465116274	0.059139784946236514	0.2233502538071066	0.10735253005311708	0.1260937499999999	0.0674255976581557	-0.059701492537313376	-0.09268292682926826	0.04716981132075482	0.051851263308438034	0.08395067014944567	0.14977973568281944	0.10194174757281547	0.0023341523341522397	0.09548517520215638	0.05555555555555558	-0.007751937984496138	0.0	0.013333333333333421	0.07572602105750326	0.11055276381909553	0.09589041095890403	0.169418604651163	0.041474654377880116	-0.027027027027026973	0.004926108374384342	0.05539772727272707	0.054166666666666696	0.06666666666666665	0.08675799086757996	0.10288065843621408	0.07835820895522394	0.07234042553191489	0.0717131474103585	0.08230452674897126	0.07600000000000008	0.0705394190871369	0.07200000000000006	0.13584905660377355	0.15283842794759828	0.15637860082304522	0.17703349282296646	0.05238095238095242	0.13753071253071236	0.09090909090909084	0.0864156904041069
PC3_pyrazolanthrone	0.059405940594059466	-0.02051282051282055	0.10650887573964507	0.05454545454545445	0.14525139664804465	0.2052631578947368	0.16300859966628156	0.15153416450777213	0.16127622377622375	0.0	0.06060606060606055	0.14146341463414625	0.1155993431855502	0.1571580911756867	0.13181818181818186	0.10552763819095468	0.09183479253901794	0.10862369337979104	0.11004784688995216	0.10756972111553777	0.10526315789473696	0.11926605504587152	0.08375289698713329	0.2395833333333333	0.2075471698113207	0.1162121212121212	0.161904761904762	0.095505617977528	0.061224489795918435	0.10374108300907904	0.14592274678111594	0.14592274678111594	0.17452830188679247	0.13135593220338992	0.14176245210727978	0.15350877192982448	0.0901639344262295	0.1694915254237288	0.2469135802469136	0.17948717948717952	0.1728395061728396	0.16279069767441867	0.20270270270270266	0.18220338983050846	0.24257425742574254	0.14778325123152716	0.19380472021317074	0.21875	0.15237803633394575
A549_alvocidib	-0.11063829787234047	-0.10964912280701757	-0.02475247524752477	-0.05555555555555558	-0.009433962264150941	0.15246636771300448	0.046258503401360514	0.0713149889380531	0.042799524127324906	-0.10132158590308372	-0.03463203463203468	-0.12184873949579833	-0.06517667092379731	-0.09089022227253853	-0.027667984189723268	0.030172413793103425	0.005438365194462724	-0.06239495798319328	-0.02479338842975209	-0.045774647887324	-0.007662835249042098	-0.055776892430278835	0.040176894443875184	0.06222222222222217	-0.08571428571428574	-0.07570707070707061	-0.0576131687242798	-0.056872037914691975	-0.061135371179039326	-0.03279454022988526	-0.011278195488721776	-0.09398496240601506	-0.008163265306122436	-0.0594795539033457	-0.034013605442176915	-0.04597701149425293	-0.014440433212996371	-0.09665427509293678	0.04347826086956519	0.0074906367041198685	0.014492753623188468	0.04123711340206193	-0.007843137254901933	0.037174721189590976	0.07659574468085117	-0.05084745762711862	0.02101186552406054	-0.054474708171206254	-0.032042253521126766
PC3_alvocidib	-0.05288461538461542	-0.06965174129353235	0.005714285714285783	0.035087719298245716	0.1567567567567567	0.2959183673469388	0.153747737627161	0.18704852386934667	0.2406705444088621	-0.040000000000000036	0.0	0.07582938388625582	0.07062579821200532	0.07399276859504145	0.12831858407079655	0.0536585365853659	0.06173639392817476	0.024864590385917484	0.027906976744185963	0.0622568093385214	0.03418803418803429	0.0625	0.1961240310077519	0.13636363636363644	0.1009174311926606	0.012543859649122968	0.1157407407407407	-0.027173913043478267	0.044554455445544594	0.11646467046894783	0.08368200836820082	0.12133891213389125	0.08256880733944949	0.1322314049586777	0.13108614232209748	0.0982905982905984	0.1200000000000001	0.004132231404958775	0.2248995983935742	0.14583333333333326	0.16465863453815266	0.1212121212121211	0.1271929824561404	0.165289256198347	0.23557692307692316	0.1148325358851674	0.11077687276317394	0.09565217391304336	0.06338028169014076
A375_alvocidib	-0.001643030093393172	-0.06456820016142051	-0.07829884579390656	0.04594392921863344	0.06397570294895671	0.27652910832719235	0.21896657297113345	0.1502675921100336	0.1988301176923428	0.06815723043635047	0.0038841807909604227	0.04335235499531565	0.11195551277202886	0.0011408382748907544	0.08118168857912256	0.050408360410995064	0.07291244818879307	0.029730675167605636	0.081573014945312	0.14223452092701486	0.028095892502672196	0.100975375759514	0.1334301976143153	0.07982504100601417	0.11411880862267565	0.040943929218633546	0.07618810235958784	0.006306661411115577	0.014629794826048316	0.1451731914151304	0.05794071529903678	0.0931830060479355	0.12382754648675333	0.10913780397936623	0.1399135925556665	0.12269048709726672	0.15531975502065246	0.09174649963154023	0.17292426517914605	0.12778768956289022	0.2151183580061504	0.14574926015603995	0.1404582548650346	0.13957258658806193	0.2228467658249742	0.03381226877742405	0.16324734830630172	0.1206655263567098	0.12028720090167445
A549_sotrastaurin	0.03686214775323693	0.012820512820512777	0.12840236686390538	0.14382284382284394	0.15431886549204998	0.1923076923076923	0.10342949952114378	0.003945483758469592	0.1343531468531467	0.043854084060269694	-0.012742812742812748	0.055722326454033855	0.0317165593027664	0.03656255767692729	0.06503496503496509	0.01743332044839585	0.023109620996945024	0.061906995443580914	0.06886271623113728	0.08792522218817034	0.018623481781376627	0.07028934368383921	0.11214306352162984	0.03397435897435908	0.0300435413642961	0.13276223776223794	0.1113553113553114	0.048487467588591134	0.05353218210361077	0.07659352239848327	0.03522614724331463	0.09531198415318598	0.06306240928882434	0.07705345501955674	0.1264073091659299	0.09318488529014846	0.1275535939470367	0.055867014341590686	0.0951883507439064	0.04786324786324792	0.10753402975625193	0.015563506261180747	0.0823977823977824	0.1872229465449804	0.16062452399086058	0.2189086775293672	0.1203847129903466	0.12623626373626373	0.06256012477690365
A549_niclosamide	0.013761467889908284	-0.061611374407582915	0.14054054054054044	0.12154696132596675	0.1641025641025642	0.2572815533980584	0.1730218403150734	0.18748130980861252	0.2028284215784215	0.0714285714285714	-0.07476635514018692	0.11764705882352945	-0.003448275862068861	0.055273709189100906	0.17796610169491522	0.08837209302325587	0.0805794877847279	0.05072721396250812	0.12888888888888886	0.11985018726591767	0.07377049180327866	0.11538461538461542	0.17231450719822816	0.1923076923076923	0.1228070175438596	0.0999723756906079	0.14601769911504414	-0.025773195876288683	0.07547169811320753	0.05706272893772879	0.06425702811244971	0.05220883534136545	0.07456140350877183	0.11507936507936513	0.06859205776173294	0.15573770491803285	0.05769230769230771	0.04365079365079372	0.09652509652509657	0.09600000000000007	0.12741312741312738	0.06569343065693434	0.24369747899159666	0.1944444444444444	0.24311926605504586	0.10502283105022836	0.18876135961288787	0.1416666666666666	0.05573801553716917
A549_belinostat	-0.1063716984769616	-0.13671622495151906	-0.0157509157509157	0.01021230078821711	-0.04451889573840795	0.14265364265364264	-0.07112075599470558	0.05452618514476404	0.0986235986235986	-0.0009490509490508447	-0.08585164835164838	-0.0011655011655011815	-0.030129222034540493	-0.08981541614474707	-0.009559546144911946	-0.1832722832722833	-0.15451067647720373	-0.06534299034299029	-0.03528173953705871	-0.019934938707501848	-0.07636064722678892	-0.042379751396144805	0.0224477073314282	-0.023843129347716485	-0.04751131221719451	-0.10473534319084044	0.002980070776680943	-0.08392587804352514	-0.06855756855756856	-0.10610919925186724	-0.040243540243540266	0.002227502227502232	0.03232062055591478	-0.005494505494505475	-0.047306352184400935	0.014190533875573232	0.04635734635734634	-0.02839526885328414	0.05770252052779945	0.029120879120879236	-0.024081866089300963	0.06140690295619877	0.09531194611839776	0.07084137236808985	0.15678619625988044	-0.005494505494505475	0.06644092365849685	-0.00949450549450548	-0.016828604509194434
A549_trichostatin-a	0.056074766355140186	0.0	0.149171270718232	0.06779661016949158	0.09424083769633508	0.2277227722772277	0.006590136054421825	0.13267911585365846	0.1384615384615384	0.01941747572815533	0.042857142857142934	0.07834101382488479	0.07763280521901228	0.005968778696051613	0.15948275862068972	-0.028436018957345925	0.046576576576576434	0.056336405529954	0.08597285067873295	0.12547528517110276	0.14583333333333326	0.13043478260869554	0.1708813125611499	0.10294117647058833	0.0625	-0.027598870056497082	0.1351351351351351	0.047368421052631504	0.04807692307692313	0.03940133209417573	0.1306122448979592	0.1306122448979592	0.1205357142857142	0.12096774193548375	0.01098901098901095	0.12083333333333335	0.15234375	0.11290322580645153	0.1450980392156862	0.1382113821138211	0.11372549019607847	0.20370370370370366	0.19658119658119652	0.24596774193548376	0.2523364485981308	0.12093023255813963	0.2277327327327325	0.18220338983050846	0.1710399382596952
A549_TG-101348	0.187793427230047	0.2378640776699028	0.1611111111111112	0.2102272727272727	0.3631578947368421	0.3731343283582089	0.3070986242030445	0.3686427696078432	0.3674362167512853	0.15121951219512186	0.2583732057416268	0.25	0.28161959744109866	0.32581700717372164	0.2813852813852813	0.37142857142857133	0.354850386100386	0.33902116402116406	0.25454545454545463	0.28244274809160297	0.3221757322175731	0.2882096069868996	0.3570996407638496	0.3448275862068966	0.3452914798206279	0.3529545454545455	0.3800904977375565	0.26455026455026465	0.3091787439613527	0.2970304726368158	0.221311475409836	0.26639344262295084	0.3318385650224216	0.3076923076923077	0.3088235294117647	0.37238493723849375	0.2784313725490195	0.2914979757085021	0.28740157480314954	0.273469387755102	0.2834645669291338	0.3494423791821561	0.3948497854077253	0.29554655870445345	0.3708920187793428	0.2429906542056075	0.3403716216216215	0.3361702127659574	0.1810311409742862
A549_alpelisib	0.1121951219512196	0.1515151515151516	0.2034883720930232	0.1964285714285714	0.30219780219780223	0.3937823834196892	0.33273216263249483	0.25629783163265296	0.24893116362310666	0.17258883248730972	0.0945273631840795	0.23557692307692316	0.27824186498300163	0.3133280860553589	0.2376681614349776	0.2524752475247525	0.2432432432432432	0.29450549450549457	0.320754716981132	0.2992125984251968	0.303030303030303	0.2850678733031675	0.3819108330382088	0.3025641025641026	0.2697674418604652	0.19738095238095246	0.2816901408450705	0.1712707182320441	0.22110552763819105	0.2755608974358972	0.2584745762711864	0.2838983050847457	0.2976744186046512	0.3305439330543933	0.34090909090909083	0.32900432900432897	0.3036437246963564	0.2552301255230125	0.3008130081300813	0.2658227848101267	0.3008130081300813	0.32183908045977017	0.3955555555555557	0.3305439330543933	0.3756097560975609	0.2087378640776698	0.3855105105105103	0.22466960352422904	0.1929577464788732
A549_pazopanib	0.08571428571428563	0.04433497536945818	0.07344632768361592	0.04046242774566466	0.09625668449197856	0.2474747474747474	0.24319727891156465	0.2348997201492537	0.2430069930069929	-0.00990099009900991	0.004854368932038833	0.107981220657277	0.051597595697564065	0.07318735622390737	0.13596491228070184	0.14492753623188406	0.13803962333374087	0.11849429912810194	0.10599078341013836	0.04633204633204624	0.008474576271186418	0.07079646017699126	0.16444086269092018	0.1299999999999999	0.18181818181818188	0.12216763005780362	0.1330275229357798	0.11290322580645153	0.0980392156862746	0.1759237421383646	0.15767634854771795	0.1659751037344399	0.13636363636363644	0.1721311475409837	0.18959107806691453	0.17372881355932202	0.15476190476190466	0.1598360655737705	0.1354581673306774	0.21074380165289264	0.17131474103585664	0.21052631578947367	0.2260869565217392	0.221311475409836	0.2380952380952381	0.10426540284360186	0.2228659655130243	0.18965517241379315	0.1464461185718966
A549_nilotinib	0.1647727272727273	0.06508875739644981	0.048951048951048966	0.06474820143884896	0.11764705882352945	0.3414634146341464	0.2727671713846829	0.2895069236526946	0.2787212787212787	0.14880952380952372	0.05232558139534893	0.1955307262569832	0.0889430284857573	0.15211776859504145	0.1597938144329898	0.1387283236994219	0.13762826998121105	0.05788108539505199	0.14207650273224035	0.20444444444444446	0.13366336633663356	0.16666666666666674	0.2044573643410852	0.16867469879518082	0.3118279569892473	0.0885251798561153	0.17934782608695654	0.02631578947368429	0.07647058823529408	0.23288690476190466	0.18357487922705307	0.20772946859903385	0.18817204301075274	0.2238095238095239	0.2297872340425533	0.22277227722772275	0.20642201834862384	0.2047619047619047	0.32258064516129026	0.2451923076923077	0.25806451612903225	0.2586206896551724	0.3265306122448979	0.2952380952380953	0.2727272727272727	0.14124293785310724	0.2372633328515681	0.13131313131313127	0.24710139288771304
A549_PD-0325901	0.1756097560975609	0.19191919191919185	0.08139534883720922	0.0	0.34065934065934056	0.17098445595854914	0.2211042556557508	0.22058354591836735	0.14466576077950474	0.13197969543147206	0.029850746268656806	0.09615384615384626	0.07636393071070112	0.12285189557916842	0.11659192825112095	0.14851485148514842	0.12287287287287275	0.1358516483516483	0.09905660377358494	0.06299212598425208	0.10822510822510822	0.09502262443438923	0.15856057923110226	0.14871794871794866	0.15348837209302335	0.23309523809523824	0.16901408450704225	0.04972375690607733	0.09547738693467343	0.19479166666666647	0.13135593220338992	0.13559322033898313	0.2186046511627906	0.16317991631799167	0.1704545454545454	0.1558441558441559	0.1578947368421053	0.13807531380753146	0.19918699186991876	0.2067510548523206	0.15853658536585358	0.210727969348659	0.22666666666666654	0.16736401673640167	0.18048780487804872	0.03883495145631066	0.1308808808808808	0.1145374449339207	-0.026089872568745842
A549_verteporfin	-0.008771929824561429	-0.030162304156112207	-0.008771929824561429	-0.04698849033411556	0.10818713450292394	0.10111818006554853	0.12658221183210114	0.1657001985538169	0.11923506318243172	0.0019807583474815704	-0.06666666666666665	0.04706563362721528	0.012532269560894259	0.0039497713547493865	0.1374544852697781	0.106411316248737	0.057642045125998916	0.11456019490350244	0.08078030898140875	0.02003465453757847	0.04577352472089302	0.04360902255639098	0.07337360655953451	0.10535850495804723	0.06965944272445812	0.05629176444295436	0.011030050373458387	-0.07936016511867905	-0.06728256812243373	0.034212507926442585	-0.03099415204678368	-0.05321637426900583	0.04514963880288958	0.0350877192982455	0.007038346855280375	0.06850079744816595	-0.0341956586381208	0.08771929824561409	0.05931317655841739	0.0266263002639342	0.07633445315416187	0.13122807017543847	0.09870470568945723	0.021929824561403462	0.07370229697956221	-0.02415654520917676	0.09028871618730427	0.05604288499025345	0.014336570423155948
A549_entinostat	0.1553724053724055	0.1565934065934067	0.17307692307692313	0.07945344129554655	0.2036607970342912	0.2858539765319428	0.14482078103757925	0.1990852029914532	0.2506993006993006	0.17966425839354014	0.10509355509355522	0.15264423076923084	0.1955950665822888	0.17894913809259586	0.14985135637309566	0.00227460711331684	0.0640124740124739	0.18032280219780228	0.1695447409733124	0.20765998707175196	0.2412343470483007	0.19540337711069425	0.14263911813057395	0.2042329179200688	0.2973521453420951	0.2126113360323887	0.16858648965247958	0.06561771561771579	0.09005884825556952	0.07801991382934004	0.17167832167832175	0.17622377622377638	0.16167375338229606	0.17359434287685405	0.0977047146401986	0.1342576028622542	0.10631035631035646	0.14668851328044166	0.20685618729097002	0.16628959276018107	0.1503344481605351	0.2583202511773941	0.25349650349650354	0.2094687823387376	0.2506105006105006	0.12813765182186246	0.2973908523908524	0.1798213634706527	0.23145893601099046
A549_BIX-01294	0.17486338797814205	0.2954545454545454	0.3200000000000001	0.2808219178082192	0.325	0.3918128654970761	0.34034753797892203	0.2891971982758621	0.305176305176305	0.17714285714285705	0.1955307262569832	0.26881720430107525	0.2845098393211771	0.2713168703914486	0.31343283582089554	0.2611111111111111	0.2922123154081917	0.2706221198156682	0.3210526315789475	0.3534482758620689	0.3540669856459331	0.2964824120603016	0.2875526024363233	0.2716763005780347	0.2642487046632125	0.2826712328767125	0.2303664921465969	0.13207547169811318	0.22033898305084754	0.28050595238095233	0.2570093457943925	0.2710280373831775	0.21761658031088094	0.27188940092165903	0.3016528925619835	0.22966507177033504	0.30222222222222217	0.2350230414746544	0.3482142857142858	0.2279069767441861	0.28125	0.37656903765690375	0.2660098522167487	0.33179723502304137	0.3387978142076502	0.2065217391304348	0.3677556422401782	0.2097560975609756	0.2695534911597244
A375_CC-401	0.2731707317073171	0.16666666666666674	0.38372093023255816	0.3988095238095237	0.3131868131868132	0.4974093264248705	0.35598797658598325	0.3583386479591837	0.3721539124382725	0.3147208121827412	0.25373134328358216	0.3028846153846154	0.3439695645135179	0.3133280860553589	0.3408071748878925	0.2376237623762376	0.2987987987987988	0.2896978021978023	0.3632075471698113	0.3661417322834646	0.3333333333333333	0.3167420814479638	0.3108448431904931	0.4205128205128206	0.2837209302325581	0.3640476190476192	0.3615023474178405	0.3259668508287292	0.2864321608040201	0.2524839743589742	0.326271186440678	0.3728813559322033	0.34883720930232553	0.2970711297071129	0.3333333333333333	0.3982683982683983	0.3238866396761133	0.2384937238493723	0.3780487804878048	0.35021097046413496	0.3130081300813008	0.3486590038314177	0.43111111111111106	0.3430962343096233	0.4926829268292683	0.3106796116504855	0.3531031031031029	0.2951541850220265	0.2310529845741114
A549_everolimus	0.2910866910866912	0.08031746031746034	0.14996271439224462	0.18888888888888888	0.3159329140461216	0.45359477124183	0.3622945011337868	0.2797803267501606	0.4074277967894988	0.20727969348659012	0.17990012484394513	0.3078078078078079	0.2643879814478727	0.2678891876044123	0.27388888888888885	0.2458721291123527	0.26710622539638074	0.2393715143715145	0.2164021164021164	0.26161616161616164	0.29177350427350435	0.25656565656565666	0.3815646440345719	0.26795865633074945	0.2857638888888889	0.2459578544061305	0.3204678362573099	0.2293952180028129	0.26161616161616164	0.3338915260196904	0.28935837245696394	0.35508607198748043	0.3378472222222222	0.3083333333333333	0.3291378515444905	0.3638888888888889	0.3460317460317461	0.2712962962962964	0.3162431489785751	0.3954309449636553	0.3476332835077229	0.3082166199813259	0.37502750275027497	0.4101851851851852	0.433943833943834	0.29489981785063746	0.29639133952605445	0.25849673202614376	0.2064455658490456
MCF7_CHIR-99021	-0.038461538461538436	0.1428571428571428	0.18120805369127524	0.193103448275862	0.1383647798742138	0.2529411764705882	0.3681972789115646	0.2619897037572254	0.2217303972623121	0.18965517241379315	0.146067415730337	0.2216216216216216	0.2070780399274048	0.1705665637757643	0.2350000000000001	0.1899441340782122	0.14350231060075624	0.1856177606177607	0.2328042328042328	0.23376623376623384	0.2644230769230769	0.202020202020202	0.19152632985832674	0.18604651162790709	0.19791666666666674	0.08465517241379318	0.18421052631578935	0.05696202531645578	0.07954545454545459	0.1846650843881854	0.20657276995305174	0.15962441314554	0.15104166666666674	0.19907407407407415	0.16182572614107893	0.15865384615384626	0.1964285714285714	0.17129629629629628	0.188340807174888	0.2757009345794392	0.22421524663677128	0.25210084033613445	0.31188118811881194	0.29166666666666674	0.23076923076923084	0.10382513661202177	0.2246008962330204	0.16176470588235306	0.16408074113127968
MCF7_KN-62	0.20603015075376874	0.18229166666666674	0.16265060240963858	0.191358024691358	0.1875	0.267379679144385	0.3520489535527129	0.2171463815789474	0.20276309056796848	0.17277486910994755	0.14871794871794866	0.2178217821782178	0.17046476761619211	0.1488732330759157	0.21658986175115214	0.19897959183673475	0.15038610038610045	0.20434936350777927	0.2233009708737863	0.2298387096774193	0.2444444444444445	0.2	0.14795649174073633	0.19047619047619047	0.2583732057416268	0.16783950617283971	0.20772946859903385	0.10285714285714276	0.0984455958549222	0.22313812335957994	0.2	0.21739130434782614	0.20574162679425845	0.20171673819742494	0.20155038759689914	0.2533333333333334	0.1867219917012448	0.25751072961373395	0.2749999999999999	0.3203463203463204	0.29166666666666674	0.2274509803921569	0.2968036529680365	0.32188841201716745	0.20603015075376874	0.20500000000000007	0.27757400257400233	0.29864253393665163	0.29687931510632426
PC3_4,5,6,7-tetrabromobenzotriazole	0.16112299465240645	0.07333333333333325	0.02896103896103885	0.1166666666666667	0.1729268292682926	0.33285714285714274	0.2776135225663869	0.2164308286516854	0.2576183919707238	0.20787709497206694	0.14300546448087426	0.09000000000000008	0.19680813439434108	0.1028268329225266	0.2192682926829268	0.1313043478260869	0.11455637455637445	0.16011278195488732	0.1291752577319587	0.21457627118644074	0.14962441314553998	0.1476354679802956	0.15930838854965135	0.1368926553672316	0.12705583756345185	0.03166666666666651	0.1694871794871795	0.09429447852760743	0.06734806629834256	0.17487431129476594	0.1092660550458715	0.17807339449541293	0.2031979695431472	0.12122171945701354	0.18105691056910575	0.17309859154929574	0.1472052401746724	0.1619457013574661	0.3014035087719298	0.2913698630136987	0.29263157894736835	0.22456790123456785	0.2122222222222223	0.2252941176470589	0.2413368983957218	0.09106382978723393	0.1886418236418237	0.17181818181818187	0.2225410798122065
A375_4,5,6,7-tetrabromobenzotriazole	0.13896095873486547	0.022547266223811983	0.0711988304093567	0.13546650717703354	0.2460526315789473	0.18745090337784756	0.20186496831444398	0.16108343008255946	0.15081160728240772	0.18366495507060326	0.09389952153110047	0.08601364522417154	0.1392940437378356	0.05020252681037651	0.1882262474367737	0.02675438596491242	0.0938071530176794	0.09633110554163182	0.08433014354066981	0.16135998392928896	0.12731226602070025	0.08949092162721217	0.10174020559055053	0.1214998703655692	0.16830894500826066	0.17023923444976075	0.11559299833293644	0.041040100250626654	0.08520849224510553	0.07403361482063375	0.06309318377911999	0.12866695427092334	0.1996990795374085	0.12702429149797578	0.12577399380804954	0.15660096894957065	0.0640092879256966	0.19585020242914972	0.17058640696228755	0.13627819548872178	0.09184624948197273	0.18301213069849356	0.15651118138694375	0.17965587044534415	0.15304546577711894	0.11024348253812112	0.20432838853891488	0.16788913773796188	0.15610356975265405
A549_4,5,6,7-tetrabromobenzotriazole	0.25	0.2292682926829268	0.2793296089385475	0.2685714285714285	0.3492063492063493	0.3400000000000001	0.38959367530796096	0.30151246921182273	0.30493359851158003	0.25	0.28365384615384626	0.28837209302325584	0.2874608150470221	0.1948473604317762	0.3304347826086957	0.2392344497607655	0.21745848988001448	0.2615448504983389	0.273972602739726	0.3409961685823755	0.3445378151260505	0.29824561403508776	0.2657318741450068	0.3514851485148516	0.3288288288288288	0.29785714285714304	0.2863636363636364	0.196808510638298	0.13592233009708732	0.2157654494382022	0.16049382716049387	0.2386831275720165	0.23873873873873874	0.3008130081300813	0.1955719557195572	0.2899159663865547	0.17716535433070854	0.2520325203252032	0.3003952569169961	0.2377049180327868	0.2292490118577075	0.2723880597014925	0.3232758620689655	0.2520325203252032	0.2783018867924529	0.244131455399061	0.3957247606350745	0.32478632478632474	0.35701304601804384
A375_ruxolitinib	0.12568306010928953	-0.09659090909090906	0.020000000000000014	-0.061643835616438374	0.09375	0.11111111111111116	0.14345634626907766	0.09379489942528728	0.1358641358641357	0.10857142857142854	0.011173184357542	0.010752688172043	0.027965336703376087	-0.034072351165437616	0.11442786069651745	0.08333333333333326	0.09633602674839792	0.06094470046082945	0.10000000000000007	0.13793103448275867	0.09569377990430628	0.12562814070351758	0.10469545957918047	0.05202312138728327	0.010362694300518172	-0.15568493150684926	0.02617801047120416	-0.06289308176100628	-0.05649717514124297	0.1376488095238093	0.10280373831775692	0.060747663551401924	0.14507772020725396	0.11520737327188944	0.07851239669421495	0.09569377990430628	0.1333333333333333	0.11520737327188944	0.1071428571428572	0.16279069767441867	0.2455357142857142	0.16736401673640167	0.12315270935960587	0.18894009216589855	0.1584699453551912	0.15760869565217386	0.058477291724714275	0.14634146341463405	0.12593646988312868
A549_methylstat	-0.015544041450777256	-0.021505376344086	-0.006249999999999978	0.0641025641025641	0.11764705882352945	0.1049723756906078	0.1311283133943233	0.055876358695652106	0.018132621147696426	0.04324324324324325	-0.04761904761904767	0.0	-0.018373648996397263	0.04106550870803583	0.07582938388625582	0.03157894736842115	-0.011658717541070509	0.006632653061224403	0.040000000000000036	0.057851239669421524	0.0	0.004784688995215225	-0.014686779803058882	0.016393442622950838	0.09359605911330048	0.0014102564102564938	0.054726368159204064	-0.07692307692307687	-0.04278074866310155	0.06737231182795678	0.0401785714285714	0.0491071428571428	0.04433497536945818	0.04405286343612325	0.059523809523809534	0.013698630136986356	0.029787234042553123	0.008810572687224738	0.05128205128205132	0.11111111111111116	0.05555555555555558	0.09236947791164662	0.07042253521126751	0.19823788546255505	0.14507772020725396	0.051546391752577365	0.0505431902490725	0.07906976744186056	0.15962441314554
PC3_ruxolitinib	0.14857142857142858	0.07738095238095233	0.06338028169014076	0.1594202898550725	0.20394736842105265	0.29447852760736204	0.2634675491818348	0.1466961596385543	0.14770312560367804	0.21556886227544905	0.07602339181286544	0.1235955056179776	0.12223478424722067	0.04618223400384647	0.23834196891191706	0.11046511627906974	0.047006684103458214	0.05822632423756025	0.09890109890109901	0.1875	0.09950248756218903	0.10994764397905764	0.1937288214269135	0.01818181818181808	0.15135135135135136	0.1326811594202899	0.1693989071038251	0.07284768211920523	0.08875739644970415	0.19044384057971	0.08737864077669899	0.116504854368932	0.14594594594594598	0.12440191387559807	0.2008547008547008	0.11940298507462675	0.1751152073732718	0.15311004784688986	0.1805555555555556	0.21256038647342998	0.2083333333333333	0.18181818181818188	0.1641025641025642	0.2535885167464116	0.1428571428571428	0.0625	0.16866463237430973	0.19796954314720816	0.18184663536776213
A549_etoposide	0.04391457931920373	-0.013888888888888841	0.09325396825396837	0.04493464052287588	0.2994444444444444	0.2966701173222912	0.2088165867439873	0.18342437330623307	0.2193415678052548	0.07095959595959611	0.07486850756081531	0.11679292929292928	0.12078438221036825	0.07752028098003794	0.13794357184409556	0.1037581699346406	0.05000652826739782	0.09049422799422803	0.15833333333333344	0.16629129129129128	0.08158849804578461	0.12367724867724884	0.13981089969462054	0.27445466939331964	0.2210837887067396	0.15022875816993486	0.12975751995089024	0.026379567486950032	0.06994344644045247	0.17827119883040932	0.12336601307189544	0.16258169934640532	0.12818761384335153	0.17934782608695654	0.1757662835249043	0.1921412618648799	0.12564599483204142	0.18900966183574885	0.22442886812045693	0.215379403794038	0.17302699896157847	0.19571809801067447	0.2348157743235464	0.2807971014492754	0.2982498394348105	0.10105363984674344	0.2870805588196892	0.2579059829059829	0.2543497564663888
A375_KU-55933	0.12299465240641715	-0.022222222222222254	0.11038961038961048	0.09333333333333327	0.2256097560975609	0.21714285714285708	0.23177595911461024	0.147779143258427	0.13808471321424687	0.02793296089385477	0.049180327868852514	0.04210526315789465	0.0273209549071618	0.0426513943260356	0.07804878048780495	0.09239130434782616	0.06395031395031392	0.05958646616541353	0.12886597938144329	0.1694915254237288	0.1220657276995305	0.07881773399014769	0.08550950586808702	0.09604519774011287	0.1065989847715736	0.015000000000000124	0.1743589743589744	0.036809815950920255	0.09392265193370176	0.18074207988980692	0.1330275229357798	0.15596330275229353	0.20304568527918776	0.12217194570135748	0.15040650406504066	0.11737089201877925	0.13100436681222716	0.090497737556561	0.18421052631578935	0.2283105022831051	0.1885964912280702	0.22222222222222232	0.2318840579710144	0.2443438914027149	0.2834224598930481	0.1063829787234043	0.15318727818727804	0.14832535885167464	0.1700410798122065
A375_exifone	0.08097165991902844	-0.033333333333333326	0.01869158878504673	0.061904761904761914	0.2008928571428572	0.2595744680851064	0.20720506101273184	0.2019761029411764	0.15901489814533276	0.19665271966527187	0.012345679012345734	0.08400000000000007	0.13772819472616638	0.056473829201102006	0.1622641509433962	0.04508196721311486	0.0785145610727005	0.09642857142857153	0.12598425196850396	0.1182432432432432	0.09890109890109901	0.049429657794676896	0.05051733644708256	0.13080168776371304	0.08171206225680927	0.10452380952380967	0.10196078431372556	0.08520179372197312	0.058091286307053965	0.10737444812362007	0.043165467625899234	0.08992805755395694	0.093385214007782	0.09608540925266906	0.1143790849673203	0.09890109890109901	0.10034602076124566	0.13879003558718872	0.07291666666666674	0.14336917562724014	0.14236111111111116	0.14191419141914194	0.14981273408239693	0.20284697508896787	0.15384615384615374	0.12096774193548375	0.15166038131154402	0.15241635687732336	0.08025933378046046
A375_KN-93	0.022421524663677198	-0.03240740740740744	-0.11578947368421055	-0.04838709677419351	0.08000000000000007	0.17535545023696675	0.1133689527313071	0.08955169392523367	0.15457904540873968	0.14883720930232558	-0.004566210045662157	-0.02212389380530977	0.10044782803403507	0.024853275841418162	0.07883817427385886	-0.018181818181818188	0.0573458073458073	0.07164981036662453	0.0	0.03308823529411775	0.04819277108433728	0.008368200836819994	-0.003875968992248069	0.07981220657277	0.05579399141630903	0.005752688172043108	0.017316017316017396	0.005025125628140614	-0.01382488479262678	0.016374400479616247	0.015748031496062964	0.047244094488188886	0.0429184549356223	-0.007782101167315147	0.07092198581560294	-0.0040160642570281615	0.041509433962264135	0.05058365758754868	0.04924242424242431	0.058823529411764726	0.05681818181818187	0.06810035842293916	0.07407407407407418	0.1400778210116731	0.13004484304932729	0.0625	0.03508316008316004	0.05714285714285716	0.03681739560168018
A375_sotrastaurin	0.08163384903891235	-0.09245351583792627	0.031922252196167955	0.1165759140089102	0.21646881353708916	0.2240630429386945	0.1815584304742397	0.11536850081024876	0.1398310322360954	0.11867088607594932	0.02668975400047757	-0.001762903878388622	0.06611546735673768	0.06953865467099085	0.14751703992210308	0.03592440720270984	0.12788329231478726	0.10425470864607322	0.0385139354033035	0.08423692381179837	0.09697667119991626	0.05401571366215618	0.1003718401606244	0.13930195403711432	0.09986557634143599	0.11716250618768133	0.10527802893309213	0.05096255274261608	0.07462326702833022	0.025362921746305837	0.013913801055706498	0.07869112899092913	0.06889212501400244	0.06167088607594939	0.08457997698504016	0.07218328277016428	0.06731429692866242	0.13367088607594926	0.07927399891641618	0.09044507962433634	0.059818745998128316	0.09661206254653763	0.16739969963527135	0.1976708860759493	0.1557079231129863	0.127311439071341	0.13126167069316552	0.17854483565578128	0.07260148323355553
A375_ginkgetin	0.056074766355140186	-0.0531400966183575	0.060773480662983374	0.15254237288135594	0.21989528795811508	0.3613861386138615	0.19409013605442185	0.17658155487804872	0.25209790209790195	0.17475728155339798	0.07619047619047614	0.03686635944700467	0.20375893134513845	0.15243342516069802	0.19396551724137925	0.042654028436019065	0.13990990990990992	0.13928571428571426	0.10407239819004532	0.16349809885931554	0.19166666666666665	0.15217391304347827	0.2048618950854217	0.24019607843137256	0.1428571428571428	0.15319209039548046	0.17567567567567566	0.07894736842105265	0.11538461538461542	0.11375077447335792	0.0897959183673469	0.1673469387755102	0.1473214285714286	0.09274193548387101	0.16117216117216127	0.1499999999999999	0.12109375	0.08467741935483875	0.25098039215686274	0.2032520325203253	0.15686274509803932	0.1962962962962962	0.2521367521367521	0.2338709677419355	0.31775700934579443	0.12093023255813963	0.11217717717717712	0.14830508474576276	0.13907646794006046
A375_semagacestat	0.0943396226415094	-0.08780487804878045	-0.022346368715083772	0.040000000000000036	0.22222222222222232	0.2849999999999999	0.2634675491818348	0.2965863608374384	0.2911721306216719	0.12745098039215685	0.07692307692307687	0.0976744186046512	0.14200626959247664	0.08260246247259251	0.19565217391304346	0.1148325358851674	0.10983517149436416	0.17782392026578075	0.11872146118721473	0.09578544061302674	0.12605042016806722	0.1271929824561404	0.21671226630186968	0.19306930693069305	0.1711711711711712	0.1607142857142858	0.10909090909090913	0.0585106382978724	0.12135922330097082	0.17456694756554292	0.09876543209876544	0.16049382716049387	0.12162162162162173	0.11788617886178865	0.1697416974169741	0.13445378151260498	0.14566929133858264	0.10975609756097572	0.10671936758893286	0.18852459016393447	0.1620553359683794	0.25373134328358216	0.2284482758620689	0.2764227642276422	0.2783018867924529	0.08450704225352124	0.21635256332565733	0.15384615384615374	0.13581488933601604
A375_tacrolimus	0.1333333333333333	0.02890173410404628	0.10884353741496587	0.08391608391608396	0.15923566878980888	0.2857142857142858	0.23003938417472256	0.2475557383040936	0.2295661327919392	0.13953488372093026	0.07386363636363646	0.09289617486338808	0.15080704328686734	0.09342874420479763	0.18686868686868685	0.10169491525423724	0.1398401018819866	0.1712919594067135	0.09625668449197856	0.1746724890829694	0.14563106796116498	0.1377551020408163	0.1298449612403101	0.12352941176470587	0.14210526315789473	0.07891608391608408	0.11702127659574454	0.07692307692307687	0.01724137931034475	0.156493794326241	0.1563981042654028	0.08530805687203791	0.06315789473684208	0.1542056074766356	0.11715481171548126	0.06310679611650483	0.13963963963963955	0.1448598130841121	0.23076923076923084	0.2311320754716981	0.23076923076923084	0.14830508474576276	0.2450000000000001	0.21962616822429906	0.2444444444444445	0.1712707182320441	0.2322237158624592	0.2376237623762376	0.2416063951275218
A375_dexamethasone	0.05208333333333326	0.032432432432432316	0.08176100628930816	0.06451612903225801	0.11834319526627213	0.18333333333333332	0.21596955613928734	0.08352544398907114	0.1192696192696192	0.15217391304347827	0.0	0.06666666666666665	0.11155172413793113	0.06404958677685957	0.10476190476190483	0.04761904761904767	0.06220876048462243	0.09386446886446898	0.08040201005025116	0.099585062240664	0.12844036697247696	0.1298076923076923	0.08308055274688231	0.13736263736263732	0.1633663366336633	0.0788709677419357	0.1200000000000001	0.04761904761904767	0.053763440860215006	0.17697790148448034	0.16143497757847536	0.13004484304932729	0.15841584158415833	0.12389380530973447	0.17131474103585664	0.17431192660550465	0.2008547008547008	0.2256637168141593	0.14592274678111594	0.1741071428571428	0.20171673819742494	0.2298387096774193	0.21698113207547176	0.2787610619469028	0.234375	0.07772020725388606	0.173961523099454	0.16822429906542058	0.14524201043826412
A375_PD-0325901	0.2333333333333334	0.13300492610837433	0.10169491525423724	0.18497109826589586	0.3475935828877006	0.4494949494949494	0.3659245516388374	0.32445195895522394	0.27541440041440035	0.25742574257425743	0.14077669902912615	0.1502347417840375	0.2259095223030687	0.2329811706568972	0.2719298245614035	0.2705314009661837	0.2647364559129264	0.19830650570087194	0.19354838709677424	0.29729729729729737	0.2584745762711864	0.23893805309734506	0.2585002686315143	0.31000000000000005	0.209090909090909	0.2608959537572255	0.22477064220183496	0.17741935483870974	0.2107843137254901	0.19856525157232685	0.22821576763485485	0.26970954356846466	0.3318181818181818	0.2622950819672132	0.24535315985130104	0.2838983050847457	0.28174603174603186	0.21311475409836067	0.25099601593625503	0.19834710743801653	0.1992031872509961	0.24436090225563897	0.30000000000000004	0.3155737704918033	0.30000000000000004	0.2559241706161137	0.2319157392686804	0.2758620689655173	0.1929577464788732
A375_vemurafenib	0.13567839195979906	0.01041666666666674	0.09036144578313254	0.03086419753086412	0.1875	0.267379679144385	0.20850828369625352	0.15925164473684214	0.08568991983626129	0.10994764397905764	0.04615384615384621	0.07920792079207928	0.04969182075628864	0.0996929052070632	0.1520737327188939	0.061224489795918435	0.055148005148005115	0.050884016973125945	0.06796116504854366	0.08870967741935476	0.1200000000000001	0.1348837209302325	0.12177848126953195	0.08994708994709	0.08133971291866038	0.17401234567901236	0.06763285024154597	0.0	0.051813471502590636	0.08140583989501304	0.06956521739130439	0.15217391304347827	0.11004784688995216	0.0858369098712446	0.14341085271317833	0.13777777777777778	0.1410788381742738	0.0858369098712446	0.16666666666666674	0.1341991341991342	0.05833333333333335	0.1098039215686275	0.18721461187214605	0.15450643776824036	0.085427135678392	0.09000000000000008	0.11566924066924054	0.10859728506787336	0.10080088373377527
A375_selumetinib	0.13300492610837433	0.03571428571428581	-0.05294117647058827	-0.012048192771084376	0.22222222222222232	0.19895287958115196	0.18568554182236266	0.1352690077319587	0.10783952889216032	0.1282051282051282	-0.01005025125628145	0.06310679611650483	0.053423762052623	0.03864851725814299	0.1131221719457014	0.08000000000000007	0.1053927759535236	0.010991678224687941	0.02857142857142847	0.12698412698412698	0.1353711790393013	0.08675799086757996	0.032021466905187916	0.11398963730569946	0.07511737089201875	0.04319277108433739	0.11374407582938395	0.0	0.06598984771573613	0.06455910852713154	0.11111111111111116	0.1367521367521367	0.2582159624413145	0.10126582278481022	0.09541984732824438	0.15283842794759828	0.1673469387755102	0.1181434599156117	0.12704918032786885	0.13617021276595742	0.110655737704918	0.14671814671814665	0.21076233183856494	0.18565400843881846	0.2216748768472907	0.13725490196078427	0.06671507956554668	0.1333333333333333	0.07468851570964241
A375_CHIR-99021	0.17741935483870974	0.12290502793296088	0.15686274509803932	0.19463087248322156	0.2699386503067485	0.2816091954022988	0.24319727891156465	0.2107830155367232	0.2742569930069929	0.2303370786516854	0.10439560439560447	0.15873015873015886	0.22335584784927145	0.1958677685950414	0.26960784313725483	0.09289617486338808	0.2013650706544108	0.15515873015873027	0.21761658031088094	0.2553191489361701	0.2547169811320755	0.18811881188118806	0.19275324449089792	0.23863636363636356	0.26020408163265296	0.20976510067114096	0.2371134020618557	0.1234567901234569	0.18888888888888888	0.2147086791147994	0.17972350230414744	0.25806451612903225	0.26020408163265296	0.2818181818181817	0.25306122448979584	0.2688679245283019	0.2280701754385965	0.2681818181818181	0.3348017621145374	0.29816513761467894	0.2907488986784141	0.2768595041322315	0.3640776699029127	0.3272727272727274	0.3118279569892473	0.2513368983957218	0.270733296748525	0.23076923076923084	0.1657326155888208
A375_pyrazolanthrone	0.17431192660550465	0.09952606635071093	0.17297297297297298	0.1270718232044199	0.2974358974358975	0.3058252427184467	0.295828857858933	0.1826966208133971	0.1983641358641357	0.1333333333333333	0.10280373831775692	0.1493212669683257	0.17354287458040907	0.13448162998117996	0.18644067796610164	0.14883720930232558	0.13298123450961885	0.11860051712992893	0.22222222222222232	0.1910112359550562	0.14754098360655732	0.170940170940171	0.22469545957918055	0.1875	0.20614035087719307	0.14969613259668524	0.1991150442477876	0.08247422680412364	0.09905660377358494	0.17794184981684968	0.16867469879518082	0.2289156626506024	0.2192982456140351	0.2142857142857142	0.2310469314079422	0.2704918032786885	0.2230769230769232	0.15873015873015886	0.2625482625482625	0.248	0.19691119691119696	0.21897810218978095	0.24789915966386555	0.28968253968253976	0.2568807339449541	0.21004566210045672	0.2367962941107045	0.17500000000000004	0.1902671635192319
PC3_semagacestat	0.3826530612244898	0.31746031746031744	0.33742331288343563	0.4716981132075471	0.4046242774566473	0.6521739130434783	0.42523611386302096	0.4934199532085562	0.5227099633040226	0.4308510638297873	0.375	0.3517587939698492	0.37400270453008794	0.3792011019283748	0.43457943925233655	0.38341968911917107	0.3652239195717457	0.4336145010768127	0.35960591133004915	0.453061224489796	0.4189189189189189	0.3632075471698113	0.4003793501566881	0.478494623655914	0.3640776699029127	0.37235849056603776	0.4852941176470589	0.4360465116279071	0.43157894736842106	0.39319804116865853	0.2907488986784141	0.3832599118942732	0.3398058252427185	0.30869565217391304	0.3450980392156864	0.3513513513513513	0.33193277310924363	0.33913043478260874	0.4514767932489452	0.4605263157894737	0.4345991561181435	0.4047619047619047	0.4861111111111112	0.5	0.4540816326530612	0.3299492385786802	0.38309505157331225	0.4541284403669725	0.4307686917525051
PC3_KN-93	0.2186046511627906	0.16346153846153855	0.23076923076923084	0.35393258426966295	0.2864583333333333	0.4532019704433496	0.2598639455782312	0.3358995752427185	0.2645002056766761	0.2753623188405796	0.1706161137440758	0.24311926605504586	0.18489253131281916	0.15164666306740315	0.3047210300429184	0.2264150943396226	0.16138483616359722	0.19826343381389244	0.14864864864864868	0.24242424242424246	0.2780082987551866	0.2034632034632036	0.20868441748118194	0.2975609756097561	0.24	0.2590449438202249	0.2600896860986548	0.17277486910994755	0.2583732057416268	0.24293981481481475	0.2195121951219512	0.2642276422764227	0.2844444444444445	0.19277108433734932	0.2627737226277371	0.2406639004149378	0.2140077821011672	0.2730923694779117	0.36328125	0.40485829959514175	0.26953125	0.24723247232472326	0.30638297872340425	0.3895582329317269	0.3627906976744186	0.19907407407407415	0.3284800287012675	0.35021097046413496	0.3747759282970551
PC3_exifone	0.3857868020304569	0.3894736842105264	0.4085365853658536	0.55	0.5632183908045978	0.6270270270270271	0.466627230602386	0.4907746010638298	0.4757656136966482	0.4603174603174602	0.4766839378238341	0.4099999999999999	0.3477712363330532	0.4710058901420026	0.5255813953488373	0.4072164948453609	0.40670478170478175	0.4364285714285714	0.4411764705882353	0.5162601626016261	0.4798206278026906	0.4647887323943662	0.5463885812723022	0.5240641711229947	0.4106280193236715	0.5450000000000002	0.5073170731707317	0.4393063583815029	0.4816753926701571	0.4154265873015872	0.3728070175438596	0.4824561403508771	0.429951690821256	0.3852813852813852	0.48046875	0.4573991031390134	0.4393305439330544	0.4155844155844155	0.4663865546218486	0.462882096069869	0.4369747899159664	0.4426877470355732	0.5483870967741935	0.5108225108225108	0.4923857868020305	0.4595959595959596	0.5398908523908523	0.5388127853881279	0.522660716775903
PC3_sotrastaurin	0.348288770053476	0.3344444444444445	0.4575324675324674	0.5233333333333334	0.5570731707317074	0.6528571428571428	0.5009637763734935	0.4242959971910112	0.4959603608826408	0.4425139664804469	0.4927322404371584	0.42157894736842105	0.3250132625994693	0.4127683533903628	0.42414634146341457	0.4084782608695652	0.4276876876876876	0.4180075187969925	0.3662886597938144	0.4815254237288136	0.4641784037558685	0.3939408866995073	0.5168502879909922	0.4476271186440677	0.4823857868020305	0.5183333333333333	0.6105128205128205	0.4439877300613497	0.5148618784530388	0.455866046831956	0.4028440366972477	0.5221100917431192	0.4823857868020305	0.4198642533936652	0.5103252032520325	0.4829577464788733	0.5052838427947599	0.4651131221719458	0.4856140350877194	0.4740182648401827	0.476842105263158	0.4426748971193415	0.5648792270531402	0.5646606334841628	0.5942780748663101	0.4474468085106382	0.5573286923286924	0.5354545454545454	0.5037910798122065
PC3_RGFP-966	0.3630952380952381	0.2857142857142858	0.3629629629629629	0.4580152671755726	0.5103448275862068	0.6858974358974359	0.4370175036306658	0.5369742531446542	0.5447311309380274	0.46875	0.33536585365853666	0.38596491228070173	0.42836990595611296	0.4037625054371468	0.5268817204301075	0.3696969696969696	0.34519855050581305	0.3531537176274018	0.3999999999999999	0.4746543778801844	0.4278350515463918	0.3804347826086956	0.5086240310077519	0.5	0.3764044943820224	0.3995801526717557	0.5056818181818181	0.3888888888888888	0.4382716049382716	0.4163163303437967	0.34170854271356776	0.4522613065326633	0.3932584269662922	0.4108910891089108	0.4361233480176212	0.4381443298969072	0.4571428571428571	0.3861386138613861	0.5215311004784688	0.53	0.4593301435406698	0.4553571428571428	0.5265957446808511	0.5792079207920793	0.6190476190476191	0.41420118343195256	0.4603087724596102	0.4578947368421054	0.43804445168118544
PC3_roscovitine	0.2362637362637363	0.20571428571428574	0.2953020134228188	0.2827586206896551	0.3836477987421383	0.4647058823529411	0.34736394557823136	0.3024521315028901	0.4132197589644397	0.3045977011494252	0.3707865168539326	0.318918918918919	0.3544464609800364	0.2729762023299811	0.3200000000000001	0.2905027932960893	0.3403935023106006	0.3315637065637065	0.2910052910052909	0.33766233766233755	0.3894230769230769	0.303030303030303	0.3639401229617749	0.3255813953488371	0.3958333333333333	0.3398275862068967	0.37368421052631584	0.2468354430379747	0.3295454545454546	0.3787579113924049	0.3380281690140845	0.3943661971830985	0.3802083333333333	0.2685185185185186	0.3900414937759336	0.3798076923076923	0.3125	0.3055555555555556	0.42152466367713015	0.39252336448598135	0.35426008968609857	0.4201680672268908	0.4108910891089108	0.4768518518518519	0.4780219780219781	0.3333333333333333	0.4422174765439013	0.4607843137254901	0.4421556074414401
PC3_rolipram	0.30243902439024395	0.23737373737373746	0.3372093023255813	0.38690476190476186	0.456043956043956	0.4922279792746114	0.3838949533301692	0.2818080357142858	0.4953766612534385	0.2690355329949239	0.3482587064676617	0.2548076923076923	0.34866440019426914	0.4032751760024489	0.32735426008968616	0.3415841584158417	0.34509509509509506	0.35700549450549457	0.3537735849056605	0.3700787401574803	0.4069264069264069	0.33484162895927594	0.4529768228859246	0.4256410256410257	0.413953488372093	0.381904761904762	0.4647887323943662	0.3977900552486189	0.4170854271356783	0.4178685897435897	0.35169491525423724	0.4533898305084745	0.38604651162790704	0.405857740585774	0.446969696969697	0.4242424242424243	0.3724696356275303	0.37656903765690375	0.4552845528455285	0.4135021097046414	0.4593495934959349	0.3831417624521072	0.44	0.4769874476987448	0.4682926829268293	0.41262135922330107	0.4688438438438438	0.38766519823788537	0.42152917505030185
A549_semagacestat	0.435483870967742	0.34078212290502785	0.326797385620915	0.4496644295302013	0.50920245398773	0.6724137931034482	0.5493197278911564	0.6232123940677967	0.5555069930069929	0.4382022471910112	0.4505494505494505	0.5026455026455026	0.5326341983647354	0.4782207097715121	0.6225490196078431	0.4863387978142078	0.5008574564412127	0.5678571428571428	0.4974093264248705	0.5617021276595744	0.5613207547169812	0.608910891089109	0.5860116714571901	0.6420454545454546	0.4540816326530612	0.4782214765100672	0.5257731958762886	0.4691358024691359	0.4777777777777778	0.50931448824343	0.4746543778801844	0.4516129032258065	0.4744897959183674	0.5045454545454546	0.5183673469387755	0.490566037735849	0.4956140350877194	0.459090909090909	0.5286343612334801	0.4908256880733946	0.5374449339207048	0.5909090909090908	0.5582524271844661	0.5727272727272728	0.596774193548387	0.4331550802139037	0.5296165454794894	0.4951923076923077	0.5322247621856795
A375_verteporfin	0.3798076923076923	0.3880597014925373	0.4171428571428569	0.5321637426900585	0.4864864864864864	0.5765306122448979	0.5023715908381701	0.4684555590452262	0.3855303574929743	0.3799999999999999	0.32843137254901955	0.4360189573459716	0.3530332056194125	0.2406594352617082	0.5398230088495575	0.3804878048780487	0.4270331975811428	0.3992721733243061	0.3906976744186046	0.404669260700389	0.452991452991453	0.4151785714285714	0.4661240310077519	0.4141414141414141	0.37155963302752304	0.5271637426900586	0.4351851851851851	0.375	0.4306930693069306	0.4092403358681875	0.41004184100418417	0.41841004184100417	0.44036697247706413	0.4421487603305785	0.4569288389513109	0.5042735042735043	0.47600000000000003	0.4049586776859504	0.3654618473895584	0.3916666666666666	0.3975903614457832	0.4204545454545454	0.5614035087719298	0.5165289256198347	0.4951923076923077	0.4354066985645933	0.4075805257312106	0.4565217391304348	0.38732394366197176
A549_tofacitinib	0.33640552995391704	0.2761904761904761	0.2771739130434783	0.3333333333333333	0.4948453608247423	0.4585365853658536	0.4116994815547364	0.4624399038461538	0.4638590109442127	0.3014354066985645	0.3380281690140845	0.3727272727272728	0.3209961685823757	0.31925085317215585	0.4170212765957446	0.4299065420560748	0.44938359412043627	0.3827922077922079	0.3616071428571428	0.33458646616541343	0.3580246913580247	0.3605150214592274	0.4076072845962686	0.4782608695652173	0.3964757709251101	0.4894444444444446	0.3733333333333333	0.3575129533678756	0.4454976303317535	0.3587622549019607	0.310483870967742	0.314516129032258	0.4052863436123349	0.3107569721115537	0.3333333333333333	0.3621399176954732	0.3436293436293436	0.28685258964143423	0.2945736434108528	0.29718875502008024	0.3100775193798451	0.4285714285714286	0.3164556962025316	0.36653386454183257	0.4331797235023041	0.3027522935779816	0.4045163584637268	0.389121338912134	0.2632280167491434
A375_rolipram	0.4564102564102563	0.2872340425531914	0.4814814814814814	0.5759493670886076	0.627906976744186	0.6229508196721312	0.5053924008627841	0.517599126344086	0.5502209233552515	0.4759358288770053	0.4136125654450262	0.4141414141414141	0.4645320197044336	0.487487880326885	0.5352112676056338	0.390625	0.4835345053791656	0.4408730158730159	0.4702970297029703	0.5040983606557377	0.5610859728506787	0.4834123222748816	0.5308833892965219	0.5945945945945945	0.5121951219512195	0.6025949367088608	0.5369458128078817	0.4619883040935673	0.4920634920634921	0.4507916666666665	0.3628318584070795	0.4823008849557522	0.4682926829268293	0.4279475982532752	0.4606299212598426	0.4434389140271493	0.3839662447257384	0.44541484716157204	0.478813559322034	0.4713656387665199	0.34745762711864403	0.4820717131474104	0.5395348837209302	0.5502183406113537	0.5846153846153845	0.4642857142857142	0.5354565730779322	0.4930875576036866	0.4329577464788732
A375_roscovitine	0.24521072796934876	0.17322834645669286	0.3903508771929825	0.3660714285714286	0.38655462184873945	0.4779116465863453	0.3437507844466199	0.3333953373015872	0.4162279667897644	0.3359683794466404	0.30350194552529186	0.2992424242424243	0.2865145494167416	0.3672963400236129	0.32258064516129026	0.2286821705426356	0.31677265500794904	0.2880952380952382	0.31343283582089554	0.34838709677419355	0.3763066202090593	0.3068592057761732	0.379523240493918	0.3904382470119523	0.3136531365313653	0.4503571428571429	0.3866171003717471	0.3839662447257384	0.3921568627450979	0.2131460970464134	0.226027397260274	0.29794520547945197	0.28044280442804426	0.28135593220338984	0.3062499999999999	0.3031358885017421	0.2475247524752475	0.24745762711864416	0.314569536423841	0.2252559726962457	0.1887417218543046	0.3059936908517351	0.3416370106761566	0.3593220338983052	0.4099616858237547	0.2977099236641221	0.3201510333863273	0.3003533568904593	0.3087472201630839
A375_RGFP-966	0.3087557603686637	0.2	0.3315217391304348	0.4111111111111112	0.4536082474226804	0.4390243902439024	0.38086247714945004	0.4480168269230769	0.4324688764150646	0.3301435406698565	0.32863849765258224	0.290909090909091	0.3032183908045978	0.3292011019283747	0.45106382978723397	0.2242990654205608	0.3485064011379801	0.39188311688311694	0.3571428571428572	0.3120300751879699	0.3703703703703705	0.32188841201716745	0.3932532176106227	0.4685990338164252	0.3744493392070485	0.5005555555555556	0.3999999999999999	0.30051813471502586	0.3791469194312795	0.2925857843137254	0.25	0.30645161290322576	0.28634361233480177	0.2589641434262948	0.3369565217391304	0.27160493827160503	0.2355212355212355	0.36653386454183257	0.2790697674418605	0.35341365461847385	0.2558139534883721	0.3772893772893773	0.3628691983122363	0.4143426294820718	0.3594470046082949	0.3440366972477065	0.4132882882882882	0.42677824267782416	0.28575053927166594
YAPC_epz004777	0.375	0.3930348258706469	0.4514285714285715	0.4678362573099415	0.5351351351351352	0.6326530612244898	0.4886101229482618	0.5337821922110553	0.4556238154368994	0.4199999999999999	0.3921568627450979	0.4644549763033175	0.33451468710089416	0.4177427685950415	0.4867256637168143	0.4390243902439024	0.3859373071701839	0.37557549085985104	0.3999999999999999	0.4824902723735409	0.4230769230769231	0.3883928571428572	0.5011240310077518	0.4696969696969697	0.33944954128440363	0.4979239766081873	0.5648148148148149	0.42391304347826103	0.4752475247524752	0.29136961343472745	0.3138075313807531	0.3179916317991631	0.3165137614678899	0.3677685950413223	0.3558052434456929	0.35897435897435903	0.3400000000000001	0.2727272727272727	0.35742971887550207	0.2875000000000001	0.2369477911646587	0.3636363636363635	0.4692982456140351	0.42148760330578505	0.4855769230769231	0.3827751196172249	0.4030143156855484	0.4956521739130435	0.3215962441314555
YAPC_sirolimus	0.41346153846153855	0.40796019900497504	0.3028571428571429	0.4502923976608186	0.5837837837837838	0.6632653061224489	0.6032890220308307	0.5890585741206029	0.4836611986144697	0.44	0.4607843137254901	0.4549763033175356	0.4595146871008942	0.4333677685950415	0.5663716814159292	0.4878048780487805	0.481827718129088	0.4893195666892349	0.413953488372093	0.5719844357976653	0.5470085470085471	0.5267857142857142	0.5261240310077521	0.5808080808080809	0.3944954128440368	0.5505555555555557	0.5324074074074074	0.4619565217391304	0.4504950495049505	0.3141833016476552	0.3389121338912133	0.3389121338912133	0.3761467889908257	0.3677685950413223	0.3932584269662922	0.39743589743589736	0.3560000000000001	0.3223140495867769	0.3815261044176708	0.2625	0.3132530120481927	0.4507575757575757	0.4385964912280702	0.38429752066115697	0.4519230769230769	0.3253588516746411	0.4578088362334936	0.4782608695652173	0.36384976525821605
YAPC_tacedinaline	0.3020757020757021	0.3031746031746032	0.2841909023117077	0.2854406130268199	0.3851153039832285	0.4712418300653596	0.3831278344671203	0.40694795680796414	0.4180660946618393	0.2992337164750958	0.2922596754057429	0.3078078078078079	0.2643879814478727	0.2799373803754965	0.3888888888888888	0.28497827436374923	0.3085570025984534	0.3096417846417847	0.3063492063492064	0.3914862914862916	0.2869658119658121	0.3222222222222222	0.35282901185066384	0.3842377260981913	0.2649305555555557	0.3907854406130269	0.4730994152046784	0.3559774964838256	0.3809343434343435	0.300136251758087	0.3081377151799687	0.3926447574334899	0.3222222222222222	0.2944444444444445	0.29594283079760264	0.35427350427350435	0.3103174603174603	0.3037037037037038	0.3431489785749875	0.3253374870197301	0.3521175884404584	0.4216619981325864	0.4096809680968097	0.3962962962962964	0.3844932844932845	0.35500910746812386	0.3637488524794224	0.4349673202614379	0.3668733733356766
YAPC_UNC-0321	0.2786069651741294	0.2783505154639174	0.3214285714285714	0.3475609756097562	0.3764044943820224	0.4550264550264551	0.4055195537930811	0.3294270833333333	0.36981858720989136	0.36787564766839376	0.2842639593908629	0.2941176470588236	0.2836330638508497	0.28775966048693324	0.3059360730593608	0.29292929292929304	0.32343192248852626	0.27093837535014	0.25	0.3959999999999999	0.3348017621145374	0.30414746543778803	0.3329115957745914	0.3664921465968587	0.29383886255924163	0.3364634146341465	0.4832535885167464	0.3785310734463277	0.3948717948717948	0.2330729166666665	0.2758620689655173	0.3189655172413792	0.33175355450236976	0.27659574468085113	0.3576923076923077	0.3612334801762114	0.32921810699588483	0.23829787234042546	0.2685950413223141	0.2532188841201717	0.22314049586776846	0.3618677042801557	0.4027149321266967	0.3446808510638297	0.4378109452736319	0.20297029702970293	0.34567822539520643	0.3408071748878925	0.2502392998769316
YAPC_OSI-027	0.23943661971830976	0.325242718446602	0.2944444444444445	0.2897727272727273	0.3789473684210527	0.4527363184079602	0.4550806869833135	0.4274662990196079	0.3948334770252577	0.2682926829268293	0.30622009569377995	0.3287037037037037	0.2635200499297863	0.2750555858539248	0.3160173160173161	0.30000000000000004	0.2700289575289574	0.2973544973544973	0.19545454545454555	0.3702290076335877	0.30543933054393313	0.3056768558951965	0.4156362261297031	0.3793103448275863	0.2600896860986548	0.42681818181818204	0.407239819004525	0.3386243386243386	0.3429951690821256	0.21120957711442775	0.22540983606557385	0.2581967213114753	0.2511210762331839	0.2024291497975708	0.27573529411764697	0.3096234309623431	0.2784313725490195	0.21052631578947367	0.20472440944881895	0.17551020408163276	0.18503937007874005	0.3457249070631969	0.32618025751072954	0.2591093117408907	0.30516431924882625	0.1542056074766356	0.3225144787644787	0.2808510638297872	0.19020545290089164
YAPC_salermide	0.2783505154639174	0.2887700534759359	0.3043478260869565	0.30573248407643305	0.4619883040935673	0.5274725274725274	0.5324129651860745	0.4555532094594594	0.468006993006993	0.34946236559139776	0.33684210526315783	0.3756345177664975	0.2985319221577332	0.29362057758380544	0.3632075471698113	0.3926701570680629	0.34934080421885305	0.3466823785351705	0.3034825870646767	0.4156378600823045	0.3545454545454545	0.3571428571428572	0.4208552138034509	0.4184782608695652	0.3137254901960784	0.44085987261146503	0.5247524752475248	0.3647058823529412	0.3882978723404256	0.2879643574297188	0.3111111111111111	0.3555555555555556	0.3578431372549021	0.3070175438596492	0.3517786561264822	0.3500000000000001	0.35593220338983045	0.2850877192982457	0.3659574468085107	0.3230088495575221	0.348936170212766	0.428	0.4392523364485981	0.3333333333333333	0.4742268041237114	0.2512820512820513	0.3527191825972313	0.41203703703703703	0.2391889022577678
A549_BIX-01338	0.3414634146341464	0.404040404040404	0.5348837209302326	0.5238095238095237	0.5879120879120878	0.5388601036269429	0.5327321626324948	0.4705835459183674	0.5048553342392204	0.3756345177664975	0.4626865671641791	0.4326923076923077	0.4237817710862879	0.4667672394945124	0.4843049327354261	0.4504950495049505	0.4330580580580581	0.506043956043956	0.4339622641509433	0.5039370078740157	0.5238095238095237	0.49773755656108604	0.4834336756778026	0.5076923076923077	0.5302325581395348	0.5426190476190478	0.4507042253521128	0.3701657458563537	0.3869346733668342	0.4024839743589743	0.3813559322033899	0.3813559322033899	0.3255813953488371	0.4518828451882846	0.4318181818181819	0.3549783549783549	0.3643724696356277	0.37656903765690375	0.44308943089430897	0.3291139240506329	0.2845528455284554	0.4597701149425288	0.43111111111111106	0.4476987447698744	0.4634146341463414	0.3203883495145632	0.589214214214214	0.4625550660792952	0.4881958417169685
A549_epz004777	0.30939226519337026	0.36781609195402293	0.3445945945945945	0.3611111111111112	0.4240506329113925	0.5917159763313609	0.39110303807386826	0.4786518895348837	0.4047716988893459	0.3410404624277457	0.344632768361582	0.3478260869565217	0.34575807334428044	0.359504132231405	0.4170854271356783	0.3258426966292134	0.3265765765765765	0.32795031055900625	0.3723404255319149	0.4521739130434783	0.3623188405797102	0.3857868020304569	0.4065286552852085	0.32748538011695905	0.3664921465968587	0.39083333333333337	0.30687830687830703	0.2420382165605095	0.28	0.3041137005649717	0.28773584905660377	0.3773584905660377	0.2827225130890052	0.2604651162790699	0.3041666666666667	0.2705314009661837	0.2286995515695067	0.2325581395348837	0.3423423423423424	0.30516431924882625	0.22972972972972985	0.3966244725738397	0.29850746268656714	0.4046511627906977	0.3370165745856353	0.3296703296703296	0.28828828828828823	0.3004926108374384	0.331667423898228
A549_OSI-027	0.21825396825396812	0.2081632653061225	0.3105022831050228	0.3162790697674418	0.4061135371179039	0.6083333333333334	0.4168614010489693	0.4405381944444444	0.3495961402938146	0.2295081967213115	0.2943548387096775	0.3529411764705883	0.2888594164456235	0.3094270906289398	0.2925925925925925	0.3493975903614457	0.29742575274894656	0.33760504201680663	0.2432432432432432	0.3289036544850499	0.28776978417266186	0.28358208955223874	0.3936650146143093	0.40082644628099184	0.37786259541984735	0.4508139534883722	0.40384615384615374	0.3070175438596492	0.3008130081300813	0.2814366178067316	0.22261484098939927	0.29328621908127217	0.23664122137404586	0.25874125874125875	0.270096463022508	0.2482014388489209	0.26870748299319724	0.22377622377622372	0.22866894197952226	0.30281690140845074	0.2013651877133107	0.301948051948052	0.33823529411764697	0.3286713286713288	0.3968253968253968	0.26877470355731226	0.4795113554619257	0.3357664233576643	0.3548254507590289
A549_sirolimus	0.2868122977346279	0.3213258885786907	0.4299282397636133	0.4631259266344636	0.4974497785333989	0.5960228240504173	0.5243429099795258	0.4631008529294329	0.4596973395221087	0.2753180448610646	0.4273490208984696	0.3778616804506771	0.2941167100446018	0.4329776853772882	0.44475803416873627	0.4888165171439105	0.4505402687335152	0.4236729679286313	0.33927518572383164	0.42421137501259776	0.3823636761807432	0.3271768810679612	0.5774765586274373	0.451667370198396	0.4031456310679611	0.551721985747764	0.4669198246163482	0.4025530384753686	0.40112853705086704	0.2746830604464923	0.2497581771934225	0.32724895210117144	0.2551456310679612	0.21777336829423846	0.29280449394421537	0.24702533031608145	0.2504647800041313	0.22507263836723124	0.2442559513526588	0.2782338663620789	0.2051100438793492	0.3329834689057991	0.3489917849141151	0.33821132449861796	0.3076456310679612	0.28145268500987003	0.4140780096616945	0.3310234936633809	0.2901441938733651
A549_salermide	0.31188118811881194	0.36410256410256414	0.4023668639053255	0.4484848484848485	0.5083798882681565	0.6157894736842104	0.4837633166474136	0.5608605893782384	0.4401223776223775	0.3917525773195876	0.4242424242424243	0.3951219512195121	0.3108374384236454	0.39371723096063294	0.3954545454545455	0.40201005025125625	0.37821976906483945	0.3476480836236935	0.368421052631579	0.4940239043824701	0.3947368421052631	0.3990825688073394	0.4806601134819788	0.46875	0.3962264150943395	0.4495454545454547	0.3857142857142857	0.3314606741573034	0.3520408163265305	0.2516010051880673	0.2188841201716738	0.3047210300429184	0.2311320754716981	0.2330508474576272	0.22222222222222232	0.20175438596491224	0.221311475409836	0.19915254237288127	0.29218106995884763	0.3418803418803418	0.18930041152263374	0.3410852713178294	0.33783783783783794	0.35593220338983045	0.3415841584158417	0.2413793103448276	0.4332413399314807	0.40625	0.36493842280737576
A549_I-BET-151	0.23267326732673266	0.1743589743589744	0.1775147928994083	0.20606060606060608	0.35195530726256985	0.5	0.38942369400590415	0.4106015220207253	0.34396853146853146	0.2525773195876289	0.3080808080808082	0.3121951219512196	0.3108374384236454	0.2808140051541812	0.32272727272727275	0.3316582914572865	0.2796282197690647	0.3183797909407666	0.3110047846889952	0.3107569721115537	0.3026315789473684	0.27064220183486243	0.3569487732757932	0.3020833333333333	0.3443396226415094	0.24348484848484864	0.3333333333333333	0.2134831460674158	0.22448979591836735	0.2866204604409857	0.2188841201716738	0.2618025751072961	0.28773584905660377	0.1694915254237288	0.24904214559386986	0.26315789473684204	0.2704918032786885	0.2457627118644068	0.2592592592592593	0.30341880341880345	0.2469135802469136	0.3527131782945736	0.3333333333333333	0.35593220338983045	0.32178217821782185	0.270935960591133	0.3487342976779595	0.2767857142857142	0.30213649044022595
A549_LY-294002	0.2456896551724137	0.2088888888888889	0.2864321608040201	0.3282051282051281	0.4066985645933015	0.5	0.3816270309776804	0.4355556334080717	0.4089733795616149	0.2232142857142858	0.2763157894736843	0.27234042553191484	0.2965517241379312	0.3106825834098563	0.3440000000000001	0.34497816593886466	0.3471527082638193	0.38791793313069894	0.2552301255230125	0.3096085409252669	0.2596899224806202	0.2943548387096775	0.3979097452934661	0.454954954954955	0.334710743801653	0.4001282051282051	0.29166666666666674	0.2644230769230769	0.23893805309734506	0.21778818234610894	0.19391634980988592	0.2205323193916351	0.18595041322314046	0.14661654135338353	0.20274914089347074	0.18604651162790709	0.0875912408759123	0.16917293233082709	0.3076923076923077	0.28787878787878785	0.2197802197802199	0.2881944444444444	0.19047619047619047	0.2330827067669172	0.2887931034482758	0.20600858369098707	0.3258397286175063	0.33464566929133865	0.3262910798122065
A549_EX-527	0.15311004784688986	0.20792079207920788	0.15909090909090914	0.19767441860465107	0.3655913978494623	0.3451776649746192	0.3265306122448979	0.3860937499999999	0.2627744348674581	0.1542288557213931	0.224390243902439	0.2547169811320755	0.1532337517877007	0.19794030745514515	0.2422907488986785	0.2766990291262137	0.1977886977886978	0.2369946091644204	0.20370370370370366	0.306201550387597	0.2297872340425533	0.22222222222222232	0.2647807474256625	0.2864321608040201	0.1963470319634704	0.2450000000000001	0.2949308755760369	0.18378378378378368	0.20197044334975375	0.13115530303030298	0.125	0.15833333333333344	0.11415525114155245	0.11934156378600826	0.08582089552238803	0.11063829787234036	0.05976095617529875	0.06995884773662553	0.1279999999999999	0.1867219917012448	0.09600000000000007	0.2641509433962264	0.18777292576419224	0.14814814814814814	0.1291866028708133	0.061904761904761914	0.2238943488943488	0.277056277056277	0.20323812031064906
A549_resveratrol	0.1741071428571428	0.096774193548387	0.16753926701570676	0.1978609625668448	0.2587064676616915	0.32547169811320753	0.31798360369788936	0.3216751453488371	0.2886591669200365	0.08796296296296302	0.18181818181818188	0.04405286343612325	0.10862068965517246	0.22182930705658	0.2479338842975207	0.2398190045248869	0.12941345600920062	0.1946664568911265	0.07792207792207795	0.15384615384615374	0.15999999999999992	0.10000000000000007	0.2044573643410852	0.2710280373831775	0.23076923076923084	0.3212032085561498	0.2887931034482758	0.1200000000000001	0.17431192660550465	0.13457661290322576	-0.003921568627450967	0.192156862745098	0.1367521367521367	0.13953488372093026	0.1484098939929328	0.17599999999999993	0.11654135338345872	0.1356589147286822	0.1924528301886792	0.21484375	0.14716981132075468	0.19285714285714284	0.2295081967213115	0.22093023255813948	0.2366071428571428	0.2444444444444445	0.2561960897067279	0.30487804878048785	0.24623285564917885
A375_AR-A014418	0.7284768211920529	0.6944444444444444	0.6355932203389831	0.6140350877192982	0.796875	0.8633093525179856	0.7633836143152912	0.7707416373239437	0.6809050821789675	0.7202797202797202	0.6734693877551021	0.7532467532467533	0.644350466276296	0.6625344352617082	0.7988165680473374	0.722972972972973	0.6475642308975642	0.6717532467532468	0.6898734177215189	0.73	0.6836158192090396	0.7005988023952097	0.7024177373014582	0.7092198581560283	0.639751552795031	0.7318421052631581	0.7232704402515724	0.6614173228346456	0.6689655172413793	0.6744033171521033	0.6648351648351649	0.7032967032967032	0.7142857142857142	0.7135135135135136	0.6761904761904762	0.6949152542372881	0.7202072538860103	0.6918918918918919	0.6927083333333333	0.7322404371584699	0.6822916666666667	0.7632850241545894	0.7602339181286549	0.7297297297297298	0.7218543046357615	0.6842105263157894	0.7373623623623622	0.8034682080924855	0.7301372336583605
A375_palbociclib	0.6566265060240963	0.6226415094339623	0.5639097744360901	0.682170542635659	0.7062937062937062	0.7857142857142858	0.6636518243661099	0.690361265923567	0.7139372255651324	0.5886075949367089	0.5493827160493827	0.5621301775147929	0.5827586206896553	0.6225344352617082	0.6576086956521738	0.6012269938650308	0.6260116048251639	0.6413989856297548	0.630057803468208	0.6604651162790698	0.6927083333333333	0.6483516483516483	0.6986556765773722	0.7307692307692308	0.6079545454545454	0.7004263565891473	0.5459770114942528	0.5845070422535212	0.5874999999999999	0.5604025263951733	0.5736040609137056	0.6243654822335025	0.6136363636363635	0.625	0.6399999999999999	0.640625	0.6442307692307692	0.6299999999999999	0.6763285024154588	0.5808080808080809	0.6135265700483092	0.5675675675675675	0.6290322580645162	0.6399999999999999	0.6746987951807228	0.5988023952095809	0.6067911131470451	0.5744680851063829	0.5368173956016802
A375_alpelisib	0.6049382716049383	0.4967741935483872	0.6201550387596899	0.56	0.6546762589928057	0.7666666666666666	0.6734298370510996	0.6627604166666667	0.7191974691974692	0.6363636363636365	0.5379746835443038	0.6242424242424243	0.5612576064908723	0.6534020151703839	0.6666666666666667	0.5911949685534592	0.6059600062490236	0.6146103896103896	0.6390532544378698	0.6350710900473933	0.6648936170212767	0.6741573033707866	0.7558642907480118	0.6578947368421053	0.622093023255814	0.667	0.6470588235294117	0.5652173913043479	0.6025641025641026	0.5984783026113669	0.5699481865284974	0.6113989637305699	0.627906976744186	0.6428571428571428	0.6561085972850678	0.6595744680851063	0.6323529411764706	0.6122448979591837	0.6502463054187193	0.6185567010309279	0.625615763546798	0.6422018348623852	0.6868131868131868	0.7091836734693877	0.654320987654321	0.5828220858895705	0.6440204655522572	0.576086956521739	0.5857721177363582
A375_VE-822	0.8509316770186335	0.7142857142857142	0.6875	0.6129032258064515	0.8478260869565217	0.9395973154362416	0.8762382145840792	0.8184621710526316	0.8433063942045977	0.8104575163398693	0.7070063694267517	0.7804878048780488	0.7835339726586412	0.7889712168709035	0.8156424581005586	0.7848101265822784	0.7723130106851037	0.7708188153310105	0.75	0.8238095238095238	0.8502673796791445	0.807909604519774	0.8784769721842225	0.8278145695364238	0.8011695906432748	0.8175806451612904	0.7633136094674555	0.6861313868613139	0.6838709677419355	0.7586805555555554	0.7239583333333333	0.7291666666666667	0.7777777777777777	0.7897435897435898	0.7954545454545454	0.8128342245989304	0.7832512315270936	0.7435897435897436	0.8415841584158417	0.7512953367875648	0.7871287128712872	0.7880184331797235	0.8839779005524862	0.7948717948717949	0.7763975155279503	0.6975308641975309	0.8105751099937144	0.7049180327868851	0.7218734091294756
A375_BMS-345541	0.7777777777777777	0.6258064516129032	0.5038759689922481	0.52	0.8345323741007193	0.8533333333333333	0.8187786742604017	0.7542636846405228	0.8084831834831834	0.7207792207792207	0.7278481012658229	0.7575757575757576	0.73184584178499	0.7287444809238086	0.7444444444444445	0.729559748427673	0.7273472894860178	0.7540043290043291	0.7396449704142012	0.7677725118483412	0.7553191489361701	0.7078651685393258	0.7493707842545052	0.7302631578947372	0.75	0.8030000000000002	0.7	0.6884057971014492	0.6794871794871795	0.6860359062980028	0.5906735751295338	0.6528497409326426	0.6860465116279071	0.6887755102040816	0.7058823529411764	0.6914893617021276	0.696078431372549	0.7244897959183674	0.7093596059113301	0.7061855670103092	0.6650246305418719	0.7064220183486238	0.7307692307692308	0.7142857142857142	0.7098765432098766	0.6932515337423313	0.800089829714107	0.7663043478260869	0.7534367883950409
A375_nilotinib	0.7314285714285715	0.6785714285714286	0.5492957746478873	0.6884057971014492	0.7828947368421053	0.8650306748466257	0.7931972789115647	0.7852503765060241	0.7278136228412471	0.7065868263473054	0.7017543859649122	0.6797752808988764	0.6304315055586962	0.6499558189095069	0.7720207253886011	0.75	0.745931415286254	0.6986757624398074	0.7197802197802199	0.7857142857142858	0.7462686567164178	0.712041884816754	0.7386390010676323	0.7030303030303031	0.6540540540540539	0.7921014492753624	0.7103825136612021	0.6754966887417218	0.7100591715976332	0.6600090579710143	0.6262135922330097	0.6019417475728155	0.7243243243243243	0.6937799043062199	0.7051282051282051	0.7213930348258706	0.7188940092165899	0.6794258373205742	0.7037037037037037	0.6086956521739131	0.6898148148148149	0.7489177489177491	0.7589743589743589	0.6889952153110048	0.7257142857142858	0.5965909090909092	0.7170517291485032	0.6751269035532994	0.7262910798122066
A375_lenalidomide	0.6666666666666667	0.6540540540540539	0.5723270440251573	0.5612903225806452	0.8343195266272192	0.8	0.8050784670303766	0.7337986680327868	0.7404817404817403	0.673913043478261	0.6808510638297873	0.6666666666666667	0.626551724137931	0.6720041322314051	0.7047619047619047	0.7248677248677249	0.7075289575289574	0.7348901098901099	0.693467336683417	0.7095435684647302	0.7110091743119267	0.7067307692307692	0.7678631614425346	0.7582417582417582	0.6485148514851484	0.7885483870967742	0.665	0.6428571428571428	0.6290322580645162	0.6304191970310389	0.5426008968609866	0.6053811659192825	0.6683168316831682	0.6592920353982301	0.6494023904382471	0.6834862385321101	0.6538461538461537	0.6194690265486726	0.648068669527897	0.6071428571428572	0.6952789699570816	0.7096774193548387	0.7547169811320755	0.6592920353982301	0.6979166666666667	0.5699481865284974	0.7207595526561041	0.6448598130841121	0.6934653606920713
PC3_etoposide	0.6625000000000001	0.6339869281045751	0.8031496062992125	0.8211382113821137	0.9270072992700732	0.912162162162162	0.8226090436174469	0.8239083195364238	0.7219226556575953	0.736842105263158	0.7884615384615385	0.7914110429447854	0.6751231527093597	0.6555899908172638	0.8539325842696629	0.6878980891719746	0.7242373952900267	0.7387598597721297	0.7425149700598803	0.7942583732057416	0.7903225806451613	0.7556818181818181	0.7724398204814362	0.8	0.7941176470588236	0.8649186991869919	0.8452380952380953	0.7058823529411764	0.7727272727272727	0.7901405038759688	0.7801047120418849	0.8481675392670156	0.7823529411764707	0.7835051546391754	0.7853881278538812	0.8172043010752688	0.7920792079207921	0.8402061855670102	0.8308457711442787	0.84375	0.7661691542288558	0.8240740740740742	0.8666666666666667	0.8092783505154639	0.875	0.7763975155279503	0.9030543701596332	0.8626373626373627	0.8293213828425097
A375_RG-4733	0.7797619047619047	0.7080745341614907	0.5111111111111111	0.6717557251908397	0.9379310344827588	0.9102564102564104	0.8246579530688679	0.8577289701257862	0.7976046941564181	0.75	0.7682926829268293	0.8070175438596492	0.6954153605015676	0.7458677685950414	0.8333333333333333	0.8242424242424242	0.7362600030197795	0.8034461152882206	0.7942857142857143	0.8156682027649769	0.7577319587628866	0.7880434782608696	0.7961240310077521	0.8734177215189873	0.7584269662921348	0.8881297709923666	0.8011363636363635	0.7847222222222223	0.8333333333333333	0.7660921150971598	0.6532663316582914	0.778894472361809	0.7696629213483146	0.7524752475247525	0.7621145374449338	0.8144329896907216	0.7571428571428571	0.8118811881188119	0.6794258373205742	0.845	0.7177033492822966	0.7901785714285714	0.8085106382978724	0.7920792079207921	0.8095238095238095	0.7869822485207101	0.8346104484372638	0.8894736842105264	0.8542294227794514
A375_IPI-145	0.853658536585366	0.821656050955414	0.6564885496183206	0.7165354330708662	0.9290780141843972	0.9276315789473684	0.9069903823598404	0.8477066532258064	0.8518305224187577	0.8397435897435896	0.85625	0.8682634730538923	0.810505212510024	0.813435336162609	0.8021978021978022	0.8447204968944101	0.9132432432432432	0.91259623609923	0.8654970760233918	0.8826291079812207	0.8947368421052628	0.8722222222222222	0.8935599284436493	0.9025974025974026	0.8448275862068966	0.9083858267716536	0.8197674418604649	0.8142857142857143	0.8860759493670887	0.8532391552511414	0.7948717948717949	0.8769230769230769	0.8908045977011494	0.8787878787878789	0.8834080717488789	0.9210526315789472	0.8932038834951457	0.9040404040404041	0.8195121951219513	0.8469387755102041	0.8682926829268294	0.8727272727272728	0.923913043478261	0.8434343434343434	0.9146341463414632	0.8181818181818181	0.8880501930501931	0.8978494623655915	0.8864488707392282
YAPC_tretinoin	0.509090909090909	0.37974683544303794	0.4924242424242424	0.4375	0.4577464788732395	0.6862745098039216	0.6274829931972788	0.6499399038461537	0.5836502678607939	0.5923566878980893	0.4968944099378882	0.5773809523809523	0.6092684871437115	0.4589550169171892	0.5737704918032787	0.5555555555555556	0.5216523341523339	0.5857142857142856	0.5232558139534884	0.5794392523364487	0.5863874345549738	0.5469613259668509	0.5502641583962871	0.5483870967741935	0.582857142857143	0.4871875000000001	0.5606936416184971	0.5177304964539007	0.4591194968553458	0.5538825757575756	0.5612244897959184	0.6071428571428572	0.5542857142857143	0.5477386934673367	0.5758928571428572	0.5811518324607329	0.5555555555555556	0.6231155778894473	0.5679611650485437	0.6243654822335025	0.6504854368932038	0.6470588235294117	0.6108108108108108	0.6834170854271358	0.6424242424242423	0.5240963855421688	0.5988943488943488	0.6203208556149733	0.6753106876553439
YAPC_curcumin	0.4918032786885247	0.4715909090909092	0.3799999999999999	0.4109589041095891	0.5125	0.5438596491228069	0.5631454654400619	0.5363236350574712	0.5379805379805378	0.4971428571428571	0.4748603351955307	0.4731182795698925	0.4782271168080882	0.4808977087148018	0.5174129353233832	0.5277777777777777	0.45716076901643893	0.5018049155145929	0.4631578947368422	0.4568965517241379	0.5071770334928231	0.5175879396984924	0.5446954595791804	0.4913294797687862	0.528497409326425	0.4470547945205481	0.5130890052356021	0.40251572327044016	0.42372881355932196	0.5536151960784312	0.4439252336448598	0.52803738317757	0.528497409326425	0.5437788018433181	0.5371900826446281	0.5693779904306221	0.5911111111111111	0.5714285714285714	0.5535714285714286	0.5534883720930233	0.6026785714285714	0.5648535564853556	0.6009852216748768	0.6036866359447004	0.6065573770491803	0.5217391304347827	0.5842504876010028	0.5609756097560976	0.6152981720107882
A549_curcumin	0.4648648648648648	0.4382022471910112	0.4144736842105263	0.4662162162162162	0.4691358024691359	0.5260115606936415	0.4957613814756672	0.4506392045454546	0.4746823856771501	0.4915254237288136	0.3867403314917126	0.3989361702127661	0.3540646775058067	0.3627316739204853	0.4630541871921183	0.3956043956043955	0.3809983452840595	0.4645136778115502	0.34375	0.4102564102564104	0.4597156398104265	0.3880597014925373	0.43115227959532265	0.4628571428571429	0.4256410256410257	0.41391891891891897	0.471502590673575	0.3913043478260869	0.3743016759776536	0.4322916666666665	0.3703703703703705	0.39814814814814814	0.4205128205128206	0.4794520547945205	0.4426229508196722	0.4786729857819905	0.4801762114537445	0.5114155251141552	0.4823008849557522	0.4516129032258065	0.5	0.4522821576763485	0.5463414634146342	0.5296803652968036	0.5297297297297296	0.4516129032258065	0.5221318257032541	0.5314009661835748	0.5824314306893996
PC3_curcumin	0.3999999999999999	0.3497267759562841	0.43312101910828016	0.4901960784313726	0.5089820359281436	0.5449438202247192	0.3931972789115645	0.3773092196132597	0.4725988297416868	0.4505494505494505	0.3763440860215055	0.2538860103626943	0.38544061302682	0.4039137456065356	0.4278846153846154	0.3101604278074865	0.3265765765765765	0.3694855662472243	0.3451776649746192	0.36820083682008375	0.4259259259259258	0.31553398058252435	0.430189965073686	0.43333333333333335	0.425	0.4198366013071897	0.505050505050505	0.3674698795180722	0.3641304347826087	0.3825467687074828	0.26696832579185514	0.4253393665158372	0.385	0.3928571428571428	0.4337349397590362	0.4675925925925926	0.4224137931034482	0.4285714285714286	0.4978354978354978	0.4324324324324325	0.4329004329004329	0.3577235772357723	0.5333333333333334	0.5357142857142858	0.4947368421052632	0.5026178010471205	0.5090594325668951	0.5	0.5006500541711809
A549_KN-62	0.4555555555555555	0.4913294797687862	0.4489795918367348	0.5104895104895104	0.5222929936305734	0.5119047619047619	0.545828857858933	0.4873218201754386	0.4284908639747349	0.4186046511627908	0.4431818181818181	0.459016393442623	0.4327219369038886	0.404404353960895	0.5151515151515151	0.4180790960451977	0.4225626149709918	0.4390515222482436	0.4064171122994653	0.4890829694323144	0.5048543689320388	0.4948979591836735	0.4612403100775193	0.5	0.4736842105263157	0.5124825174825176	0.4574468085106382	0.39102564102564097	0.3620689655172413	0.4373448581560282	0.4549763033175356	0.5071090047393365	0.5105263157894737	0.5046728971962617	0.4560669456066946	0.5436893203883495	0.454954954954955	0.4953271028037383	0.4932126696832579	0.4433962264150944	0.4389140271493213	0.5	0.52	0.4813084112149533	0.5333333333333334	0.4254143646408839	0.5411242394226685	0.5742574257425743	0.4902550437761706
A375_KN-62	0.453125	0.4108108108108108	0.4088050314465408	0.4838709677419355	0.4615384615384615	0.5111111111111111	0.4832962888125547	0.4933615095628416	0.4374514374514373	0.42391304347826103	0.3989361702127661	0.37948717948717947	0.3665517241379313	0.3424586776859506	0.4761904761904763	0.3968253968253968	0.39718412994275054	0.43232600732600734	0.4221105527638192	0.39419087136929454	0.4495412844036697	0.3509615384615385	0.3602544657903606	0.4120879120879122	0.4257425742574257	0.4530645161290323	0.395	0.38690476190476186	0.3548387096774193	0.3834556342780024	0.34977578475336313	0.4035874439461884	0.4257425742574257	0.4070796460176991	0.4103585657370519	0.4311926605504588	0.39743589743589736	0.44690265486725655	0.390557939914163	0.4508928571428572	0.4120171673819744	0.38306451612903225	0.4716981132075471	0.5044247787610618	0.421875	0.471502590673575	0.4892324590600452	0.5046728971962617	0.4599628226210053
A375_pazopanib	0.4836268754076973	0.3429043795127875	0.3886309109202073	0.38621426874653575	0.5065196688887261	0.5992112909921128	0.4545297820248897	0.4370056289613575	0.5648613816422037	0.4238437542384375	0.3815001994946137	0.3922117177953566	0.4025464457666854	0.4580906184750018	0.4492910358086999	0.3941168685063861	0.4569821634688678	0.4308938103506885	0.4263304084338109	0.4526101443909663	0.4507778035755745	0.4356285610377015	0.4942252109887637	0.4931506849315068	0.41587795765877933	0.4736998178794836	0.3555360060324242	0.3641184268669906	0.36079774375503626	0.2822819742396829	0.3043540044335815	0.3997896890808845	0.370423412204234	0.3538064226364248	0.379767785303254	0.4253540747620153	0.33838878016960217	0.2800359308331461	0.439365824373738	0.2906713460885315	0.29992359329804064	0.425481511999176	0.4540202501488981	0.3742982259151133	0.42648401826484017	0.3438615854054405	0.34271348302371685	0.3250472366556447	0.3442479662941009
A375_tofacitinib	0.6730769230769231	0.527363184079602	0.4342857142857144	0.6608187134502923	0.8	0.7959183673469388	0.7271422330400049	0.8001138505025125	0.6705770864649367	0.635	0.6372549019607843	0.6018957345971565	0.5150702426564497	0.5010761019283747	0.7964601769911503	0.6975609756097559	0.6553436998642477	0.6599356804333107	0.5395348837209302	0.6264591439688716	0.5940170940170941	0.5803571428571428	0.6761240310077519	0.6616161616161615	0.5688073394495412	0.8254093567251464	0.6203703703703705	0.6304347826086956	0.6683168316831682	0.5157042141951835	0.4853556485355648	0.493723849372385	0.6559633027522935	0.5413223140495869	0.5580524344569289	0.5769230769230769	0.56	0.5661157024793388	0.4779116465863453	0.4916666666666667	0.5622489959839359	0.6287878787878789	0.6403508771929824	0.5330578512396693	0.5769230769230769	0.5167464114832536	0.4943385165987904	0.6260869565217391	0.556338028169014
A375_pravastatin	0.6073298429319371	0.5	0.4620253164556962	0.5844155844155845	0.6369047619047619	0.7430167597765363	0.6797644430906691	0.6664234203296704	0.6173724752404954	0.5245901639344261	0.4919786096256684	0.4639175257731958	0.5442904176052679	0.4758677685950414	0.6650717703349283	0.5425531914893618	0.5377976986887878	0.5170471281296023	0.505050505050505	0.6291666666666667	0.5852534562211982	0.4734299516908214	0.5972169271826153	0.5580110497237569	0.4925373134328359	0.6638311688311689	0.5929648241206029	0.5449101796407185	0.5891891891891892	0.3972306910569103	0.3648648648648649	0.4414414414414414	0.4527363184079602	0.4888888888888889	0.484	0.4377880184331797	0.4935622317596566	0.5022222222222221	0.4525862068965518	0.4125560538116593	0.4956896551724137	0.5546558704453441	0.5829383886255923	0.56	0.4869109947643979	0.4635416666666667	0.5263245919186512	0.5352112676056338	0.4929577464788733
A375_IKK-inhibitor-X	0.5989304812834224	0.538888888888889	0.4220779220779221	0.5866666666666667	0.6585365853658536	0.7371428571428571	0.6124866190130875	0.647779143258427	0.5733178738360085	0.553072625698324	0.5300546448087431	0.5315789473684212	0.4888594164456235	0.4637040259049829	0.648780487804878	0.5434782608695652	0.5538493038493038	0.4701127819548872	0.5257731958762886	0.5847457627118644	0.5727699530516432	0.5467980295566504	0.5938893941362435	0.5423728813559323	0.4974619289340101	0.675	0.5282051282051281	0.50920245398773	0.5414364640883977	0.436940426997245	0.426605504587156	0.4908256880733946	0.5532994923857868	0.4886877828054299	0.4837398373983739	0.5211267605633803	0.5109170305676856	0.4479638009049773	0.4736842105263157	0.452054794520548	0.4956140350877194	0.5349794238683128	0.5942028985507246	0.5339366515837105	0.4973262032085562	0.446808510638298	0.5168236418236416	0.4976076555023923	0.47212441314554
A549_palbociclib	0.5088757396449703	0.5555555555555556	0.4411764705882353	0.5303030303030303	0.4931506849315068	0.7070063694267517	0.630068787291453	0.74609375	0.6558641358641357	0.5341614906832297	0.5878787878787879	0.5755813953488371	0.6010714981492307	0.5644952195754336	0.6524064171122994	0.6506024096385543	0.5765765765765765	0.6534053156146179	0.5284090909090908	0.5963302752293578	0.5743589743589743	0.6000000000000001	0.5427078819394289	0.6037735849056605	0.5195530726256983	0.4419696969696971	0.5141242937853108	0.5448275862068965	0.5644171779141105	0.5974702380952379	0.605	0.55	0.5586592178770949	0.5862068965517242	0.5745614035087718	0.5333333333333334	0.5781990521327014	0.5369458128078817	0.6523809523809523	0.5920398009950251	0.6761904761904762	0.6488888888888888	0.6031746031746033	0.6108374384236452	0.650887573964497	0.4941176470588236	0.491066066066066	0.6125654450261779	0.5044519993524366
PC3_PD-0325901	0.5276073619631902	0.4743589743589745	0.476923076923077	0.4285714285714286	0.4785714285714287	0.5894039735099337	0.6116943887381543	0.5934963474025974	0.5492200107584722	0.4967741935483872	0.4654088050314464	0.5060240963855422	0.4585400282314984	0.37001742845898705	0.5635359116022098	0.5687500000000001	0.539220254737496	0.5807659208261617	0.5529411764705883	0.5801886792452831	0.4920634920634921	0.5195530726256983	0.5832208052013004	0.477124183006536	0.5144508670520231	0.4315079365079366	0.4853801169590644	0.3669064748201438	0.4649681528662419	0.4764430428134556	0.5360824742268042	0.5103092783505154	0.5433526011560694	0.5380710659898478	0.5630630630630631	0.5449735449735449	0.5365853658536586	0.5228426395939085	0.5441176470588236	0.4461538461538461	0.4950980392156863	0.6118721461187215	0.5846994535519126	0.5939086294416243	0.50920245398773	0.5060975609756098	0.5598400124262193	0.49189189189189203	0.5703386988598256
A549_lenalidomide	0.3782383419689119	0.30107526881720426	0.3187500000000001	0.23717948717948725	0.4294117647058824	0.41988950276243103	0.4661036828524514	0.44174592391304346	0.5055698070773447	0.3513513513513513	0.3650793650793651	0.2755102040816326	0.38958655000857795	0.38004855955549344	0.3744075829383886	0.4736842105263157	0.3903020667726549	0.4403061224489797	0.3400000000000001	0.2933884297520661	0.3515981735159817	0.2679425837320575	0.4663943012780223	0.3989071038251366	0.3497536945812807	0.34756410256410275	0.3532338308457712	0.33136094674556205	0.3422459893048129	0.321404569892473	0.3080357142857142	0.28125	0.3990147783251232	0.2907488986784141	0.4007936507936507	0.3561643835616439	0.3361702127659574	0.2951541850220265	0.3931623931623931	0.288888888888889	0.3760683760683761	0.4136546184738956	0.3896713615023475	0.39207048458149774	0.43005181347150256	0.28350515463917536	0.3740726020137784	0.3534883720930233	0.32124057476170154
PC3_lenalidomide	0.3186274509803921	0.2791878172588833	0.3625730994152048	0.39520958083832336	0.3646408839779005	0.5052083333333333	0.5352533536779198	0.5294270833333334	0.5025308025308024	0.41326530612244894	0.375	0.3816425120772946	0.444664931685101	0.384165640935467	0.5045045045045045	0.427860696517413	0.3606851037083594	0.4553657694962043	0.4502369668246447	0.4347826086956521	0.3739130434782609	0.4227272727272726	0.4910219901914255	0.4175257731958764	0.4065420560747664	0.3423053892215571	0.35849056603773577	0.288888888888889	0.3535353535353536	0.44652911840411824	0.3787234042553192	0.42553191489361697	0.3971962616822431	0.3907563025210084	0.479087452471483	0.4217391304347826	0.410569105691057	0.4831932773109244	0.4612244897959184	0.4406779661016949	0.4693877551020409	0.4692307692307693	0.5267857142857142	0.5504201680672269	0.4313725490196079	0.3999999999999999	0.4989472030169704	0.38053097345132736	0.4044410000673899
A549_selumetinib	0.4482758620689655	0.4550898203592815	0.4042553191489362	0.36496350364963503	0.5894039735099337	0.5432098765432098	0.5638494528246081	0.4566998106060607	0.454118104118104	0.5120481927710843	0.3529411764705883	0.4745762711864408	0.4141341417203488	0.4642221989747883	0.46875	0.4619883040935673	0.4635135135135136	0.44275625504439065	0.3977900552486189	0.44843049327354256	0.51	0.4684210526315789	0.5141963201643784	0.5121951219512195	0.4565217391304348	0.44755474452554733	0.5384615384615385	0.44	0.4940476190476191	0.43147288937409006	0.4829268292682927	0.4439024390243902	0.5815217391304348	0.5192307692307692	0.5407725321888412	0.5549999999999999	0.5416666666666667	0.4663461538461538	0.4930232558139536	0.4757281553398058	0.5162790697674418	0.5826086956521739	0.6185567010309279	0.5240384615384615	0.6264367816091954	0.3771428571428572	0.4939189189189188	0.4489795918367348	0.3728460146352979
A549_BMS-345541	0.528497409326425	0.3978494623655915	0.425	0.40384615384615374	0.5705882352941176	0.5856353591160222	0.4956603330987568	0.4797894021739131	0.6362230734090029	0.3675675675675676	0.4232804232804233	0.5255102040816326	0.4592382913021103	0.5382406499509738	0.4976303317535544	0.5526315789473684	0.5618706942236353	0.6188775510204081	0.49	0.475206611570248	0.5068493150684932	0.4641148325358853	0.6555834904672113	0.5136612021857923	0.5172413793103448	0.5911538461538464	0.6019900497512438	0.5502958579881656	0.588235294117647	0.5633400537634408	0.4955357142857142	0.5267857142857142	0.5024630541871922	0.5242290748898679	0.5793650793650793	0.5799086757990868	0.5148936170212766	0.5506607929515419	0.5769230769230769	0.4577777777777778	0.5427350427350428	0.5783132530120483	0.5586854460093897	0.5330396475770924	0.5699481865284974	0.5	0.5603471118176999	0.5488372093023255	0.4879072414283683
A549_VE-822	0.5398773006134969	0.3333333333333333	0.39230769230769225	0.3809523809523809	0.5285714285714285	0.6953642384105961	0.5712319609924894	0.49609375	0.6912318450779988	0.4258064516129032	0.4716981132075471	0.4759036144578313	0.5404113732607381	0.6081126665542251	0.4806629834254144	0.5062500000000001	0.5507145076110593	0.6108864027538727	0.5176470588235293	0.5377358490566038	0.5449735449735449	0.5139664804469273	0.6412853213303327	0.5686274509803921	0.6184971098265897	0.4791269841269843	0.4970760233918128	0.4100719424460431	0.43312101910828016	0.5360760703363914	0.5051546391752577	0.5206185567010309	0.4971098265895954	0.5736040609137056	0.5900900900900901	0.5291005291005291	0.5121951219512195	0.5126903553299493	0.6323529411764706	0.4974358974358975	0.553921568627451	0.5159817351598173	0.5737704918032787	0.5786802030456852	0.5337423312883436	0.4817073170731707	0.5885756446101273	0.5243243243243243	0.4989101274312542
PC3_dexamethasone	0.4959614787200994	0.4879430328532126	0.5616254552424766	0.5934109291773526	0.6153570789332379	0.7384050717384052	0.5966050344932332	0.5266424805487306	0.6604244104244106	0.6055030934549008	0.56120826709062	0.5774927469842726	0.5684257960120029	0.6017521339730776	0.5250563063063063	0.5577682946103999	0.5662162162162163	0.5965201884693412	0.5972823652381665	0.614228578354139	0.6229729729729729	0.6466571834992889	0.6919885702457853	0.6437046802900461	0.5871034077555817	0.5957101992503451	0.6762696762696763	0.5729729729729731	0.6158301158301158	0.600952412565404	0.5046802900461438	0.6217534607778511	0.5327555816686251	0.5643191268191268	0.6081661060201833	0.6129729729729729	0.5840840840840842	0.5691268191268193	0.6194846008799497	0.5943321962739438	0.6055311125078569	0.6164512338425383	0.6791585399832822	0.6508575883575884	0.708605156881019	0.5272586872586873	0.6831081081081083	0.6209321566464425	0.6083888200105054
PC3_olaparib	0.5179030186255621	0.5162315930388219	0.6075396825396826	0.6993464052287581	0.6127777777777779	0.7128191856452726	0.6350460949407086	0.5431804708672088	0.655095757749389	0.5436868686868688	0.5896614069690993	0.5031565656565657	0.4633258186744567	0.5297495803430954	0.5672629435718441	0.533169934640523	0.5119630500065282	0.4939033189033191	0.5083333333333333	0.5897147147147148	0.6142518146286989	0.4887566137566137	0.5822351421188632	0.6057430129516019	0.543488160291439	0.6502287581699349	0.6877685696746472	0.5968493661446681	0.5909015302727878	0.5510782163742689	0.4665032679738563	0.559640522875817	0.543488160291439	0.5175120772946861	0.5550766283524904	0.5338498045784479	0.5582041343669251	0.5754830917874396	0.5935877466251298	0.6446476964769647	0.5795690550363448	0.5799975739932073	0.6804116292458262	0.6237922705314011	0.6103885677585099	0.4688697318007664	0.6512109936022978	0.6168803418803419	0.6307542508484114
PC3_ginkgetin	0.5568449197860963	0.4622222222222223	0.5874025974025974	0.6766666666666667	0.6668292682926829	0.71	0.5009637763734935	0.5085656601123596	0.5736805681365269	0.5151396648044693	0.4872677595628416	0.5321052631578946	0.432705570291777	0.5004876516359769	0.565609756097561	0.5497826086956521	0.4680917280917281	0.5180075187969926	0.5157731958762886	0.5450847457627119	0.5768544600938967	0.5121674876847291	0.6229955393876403	0.566271186440678	0.5331472081218274	0.6249999999999998	0.6669230769230771	0.5605521472392638	0.6032596685082874	0.5426429063360882	0.4395412844036697	0.5633944954128439	0.5585279187817258	0.4786877828054299	0.5387804878048781	0.5111267605633802	0.527117903930131	0.5420361990950227	0.5689473684210526	0.6110045662100456	0.5470175438596492	0.5702469135802468	0.6325120772946861	0.6234841628959276	0.5996256684491978	0.4793617021276595	0.6381367731367733	0.5880861244019138	0.6131660798122065
PC3_tofacitinib	0.6473988439306357	0.5963855421686748	0.5357142857142858	0.5955882352941178	0.7133333333333334	0.6459627329192548	0.6052191368350619	0.6912157012195121	0.6578114622807358	0.5575757575757576	0.5502958579881656	0.6193181818181819	0.5379881882263289	0.6264410170026848	0.6910994764397906	0.6529411764705881	0.6182432432432432	0.6157467532467533	0.5722222222222222	0.6846846846846846	0.5829145728643217	0.6137566137566137	0.5415785764622973	0.6932515337423313	0.6830601092896176	0.6861764705882354	0.6464088397790055	0.6107382550335569	0.6467065868263473	0.6395285087719296	0.6176470588235294	0.6176470588235294	0.7049180327868851	0.6763285024154588	0.625	0.6582914572864322	0.627906976744186	0.681159420289855	0.6588785046728971	0.5951219512195123	0.6355140186915889	0.6812227074235808	0.6787564766839378	0.6763285024154588	0.7109826589595376	0.6091954022988506	0.6161868390129259	0.7794871794871794	0.599699319512581
A549_IPI-145	0.6049382716049383	0.5935483870967742	0.627906976744186	0.536	0.6330935251798562	0.6399999999999999	0.6792437905394717	0.6431525735294117	0.6418165168165166	0.5584415584415585	0.5569620253164558	0.6787878787878787	0.5318458417849901	0.5986074946224387	0.5666666666666667	0.6666666666666667	0.6175206998906421	0.6570346320346321	0.6213017751479291	0.5876777251184835	0.6010638297872339	0.5842696629213484	0.6909292258129467	0.5789473684210527	0.5988372093023255	0.5710000000000002	0.6764705882352942	0.5942028985507246	0.608974358974359	0.6169114823348694	0.5854922279792747	0.6010362694300517	0.6104651162790697	0.6020408163265305	0.6425339366515836	0.6329787234042554	0.6372549019607843	0.5663265306122449	0.5862068965517242	0.5824742268041236	0.6157635467980296	0.6559633027522935	0.6868131868131868	0.6173469387755102	0.6419753086419753	0.5337423312883436	0.6613615060146851	0.576086956521739	0.5079278063591128
[truncated: 187 more columns]
