# Supplementary material for: Functional stratification of cancer drugs through integrated network similarity
Source: NPJ Syst Biol Appl. 2022 Apr 19;8:11. doi: 10.1038/s41540-022-00219-8 (PMC9018743; doi:10.1038/s41540-022-00219-8)
Supplement: Supplementary file 4 — Dataset 2 [file 41540_2022_219_MOESM4_ESM.txt]

	MCF7_dinaciclib	A375_etoposide	YAPC_selumetinib	YAPC_PD-0325901	MCF7_JQ1	PC3_BIX-01338	PC3_trichostatin-a	PC3_UNC-0321	PC3_UNC-1215	PC3_geldanamycin	PC3_EX-527	PC3_resveratrol	PC3_EPZ-005687	PC3_decitabine	PC3_salermide	PC3_belinostat	PC3_entinostat	PC3_tacedinaline	PC3_OSI-027	PC3_zebularine	PC3_methylstat	PC3_GSK-J4	PC3_BIX-01294	PC3_JQ1	PC3_I-BET-151	PC3_I-BET-762	A375_zebularine	PC3_epz004777	A375_sirolimus	A375_belinostat	A375_resveratrol	A375_decitabine	A375_geldanamycin	A375_GSK-J4	A375_entinostat	A375_salermide	A375_EX-527	A375_UNC-1215	A375_methylstat	A375_EPZ-005687	A375_trichostatin-a	A375_OSI-027	A375_BIX-01294	A375_UNC-0321	A375_tacedinaline	A375_BIX-01338	A375_epz004777	A375_JQ1	A375_I-BET-762
MCF7_dinaciclib		3.154151550085448e-97	2.6878785538920946e-91	3.394493171930457e-72	4.12692072480215e-102	9.097166292037596e-79	2.806080373911569e-82	6.709424884542676e-60	6.895984180774018e-69	8.811474772642689e-91	1.4140224172366086e-87	2.7553984803285967e-101	2.2916341527587105e-93	1.7650416526750535e-88	3.230321045720518e-93	1.661378919049357e-89	5.098750146910374e-97	8.367970940094162e-97	8.473957554481134e-96	1.802128731536725e-112	6.562798913037729e-109	1.1440563086787424e-93	4.426801927285124e-82	6.743099645268979e-87	9.823042009931554e-91	2.684161397706001e-90	1.2362664293895787e-125	3.631065631858854e-117	4.763279405406461e-118	5.525911786177882e-109	1.0465218485600453e-107	1.871270460446527e-114	3.222338556092206e-106	3.1611518861949817e-109	3.5886173124362697e-119	3.64696038705449e-111	2.0904256581151332e-107	2.8454185623091112e-118	5.692427059100916e-99	2.9188050852618837e-90	9.642322364907895e-95	1.302679984410134e-106	1.5502812842618545e-88	1.8370209237786847e-111	3.6046887745872106e-78	6.866837613485599e-93	1.6627222108179202e-90	3.444947266715955e-103	9.636253858608032e-90
A375_etoposide	3.154151550085448e-97		6.649089185501175e-86	1.201760267253536e-101	4.771230536359352e-83	4.079310798968219e-50	9.321331522607907e-62	3.882197769369304e-59	5.54040132743064e-53	8.515043930743365e-95	1.4007324656118086e-100	5.38013683219498e-101	1.811773570054347e-97	3.7543654852111985e-90	2.5403138242234913e-82	2.2490822919079644e-80	5.334325217720395e-88	5.332460314566847e-77	1.8451910557703016e-82	1.0995749651034616e-112	2.207061461713314e-104	8.656576651636848e-98	6.932204753224155e-63	2.2276294099829207e-71	1.4429113080165158e-69	1.6227917829594605e-89	3.088797805062186e-111	3.1516873578062726e-114	3.479379334790539e-108	8.430351028606305e-105	1.4405818344239774e-121	3.2496371831704735e-119	1.446493990347976e-71	2.77326139629676e-109	2.2451725019251374e-108	3.950321494415973e-89	2.9986586768887984e-114	8.941207750789908e-92	3.466170296093891e-80	9.89702666122509e-74	3.299733536696553e-76	3.662479739533798e-98	8.565332923974247e-72	2.2384986080663567e-75	9.696982045541024e-56	9.239173344503425e-84	1.6160394249957807e-63	2.989819821083167e-94	1.203547982848667e-60
YAPC_selumetinib	2.6878785538920946e-91	6.649089185501175e-86		7.416184301500145e-135	8.6931087870281e-76	1.66639867948289e-56	2.486801554169004e-67	4.245582408900429e-60	1.5822624549678137e-76	2.7747682222512924e-79	1.5244481582750856e-87	1.6246113101615505e-81	2.430025144159642e-78	1.7147680254966866e-76	1.4745153526186426e-76	9.57858126206229e-83	6.88380703382797e-108	4.348754885620997e-77	2.053770482193563e-94	1.4610017082639257e-104	1.8427536840586484e-104	8.25381036156086e-95	8.342139246604472e-91	1.3732251604795543e-86	9.29532428902537e-94	6.5602368172617205e-77	9.950095139821882e-104	5.5431605128085737e-95	7.874250391487489e-105	3.799333273620734e-101	3.502862644408965e-108	4.692082552427231e-101	5.6788951020095345e-78	1.518592308759999e-107	9.664042751644623e-110	4.372557853858537e-102	4.188099600218555e-113	3.902587829167592e-98	7.539852344810837e-88	1.6481647616847603e-78	6.05731343342501e-73	5.725654421376093e-92	3.631804840081425e-87	1.8666933182628925e-100	5.701299471751355e-89	4.509280875176049e-91	3.4780932726606145e-82	1.4377262729920248e-100	3.759480298944203e-68
YAPC_PD-0325901	3.394493171930457e-72	1.201760267253536e-101	7.416184301500145e-135		1.8474121606059683e-63	1.007769993728839e-65	5.930948592649302e-77	2.4918726759162502e-67	6.683682737619854e-80	2.1907689069850198e-87	3.382623366716176e-91	1.7759614645138904e-80	5.1140727179435155e-84	7.100906229631735e-80	2.229225384079391e-84	5.762123437576958e-84	4.331941987942628e-107	9.788491803621817e-83	3.940108305035792e-91	1.330089707047743e-113	2.4672800716487427e-101	4.64065004397885e-101	1.948360239363498e-80	7.318782271420462e-81	3.4317263257055213e-88	3.115316320685855e-73	1.2390634398695492e-95	2.2875102011101592e-101	7.043182745603725e-104	3.192287727421602e-89	4.8440347661158247e-91	1.223562985079201e-95	3.483522499343955e-64	9.77544538618626e-100	3.543061532295807e-102	3.566764031493489e-85	2.311016716268357e-91	8.419623079586237e-84	3.988272714544384e-74	1.807804220129007e-75	3.1446097468578167e-76	1.0889665634810617e-84	3.0567470395081965e-75	2.7228843033541416e-77	6.8312980999855235e-68	3.87534451176868e-83	5.867211315435802e-60	6.824399891875036e-86	5.816466430334381e-65
MCF7_JQ1	4.12692072480215e-102	4.771230536359352e-83	8.6931087870281e-76	1.8474121606059683e-63		6.902148887654083e-69	1.5895400294861913e-79	2.0478213810728128e-70	2.637965486331739e-80	2.8373674430381798e-83	5.404797911433107e-78	5.413506163900623e-99	6.161177258941819e-91	1.7418926100549342e-94	7.951942947350452e-98	1.7759366542930516e-93	3.929830932166948e-121	2.403275672447591e-101	1.0361935100480374e-102	1.1092973593844803e-109	9.090907504824667e-115	3.0131822413818155e-105	4.4320091851640476e-97	2.5144968433722403e-117	1.5758761298565616e-111	1.643193651094081e-119	5.476265598770628e-122	1.092763178096386e-101	5.60852897988159e-129	1.8122098383818898e-127	1.3857010533546695e-113	7.537241891945233e-109	1.1956724538988825e-131	4.989676356646183e-130	1.3948198040851303e-126	4.292705366951389e-122	1.928483047544425e-97	1.4650933655632204e-122	1.0606258206450103e-106	1.6490435264590615e-90	2.0985631533176698e-104	9.395500999981401e-104	2.0454925517290626e-111	1.5634750934345652e-110	6.506427062294838e-107	2.5474811561451266e-81	7.577381575047861e-86	1.2259138184432706e-125	6.956571619184957e-94
PC3_BIX-01338	9.097166292037596e-79	4.079310798968219e-50	1.66639867948289e-56	1.007769993728839e-65	6.902148887654083e-69		5.214105768980479e-132	1.966868655027184e-141	2.5928837450394636e-133	1.5203100038935332e-105	2.3580351644044922e-88	3.654744493468174e-124	4.2560327506925264e-125	1.4082462040441784e-105	3.250086213769834e-158	1.325966821247318e-118	8.522335616621935e-137	2.850379173264176e-161	6.543753331390156e-128	1.5811163715871844e-161	9.20664249666272e-140	3.4083679324143215e-135	5.637446318599722e-152	6.436176525571239e-121	5.635078732537052e-127	1.6396282176231313e-105	7.854262916867763e-106	2.625456812812811e-103	5.808344071608227e-105	2.911409000549454e-113	1.2417039396223177e-102	2.331318660129657e-128	2.5812825112152052e-105	9.610596439611192e-123	8.518874801666276e-141	1.3173597377910341e-110	5.546360512591659e-107	5.01233175174321e-111	5.07219194210825e-121	6.457387642398134e-107	5.07219194210825e-121	5.7968200497016075e-127	5.742435433181522e-129	1.8494066015506593e-132	3.2098125721930194e-115	2.1797100344033008e-89	4.3577926874041295e-112	2.714730935226972e-116	1.5489674639641806e-123
PC3_trichostatin-a	2.806080373911569e-82	9.321331522607907e-62	2.486801554169004e-67	5.930948592649302e-77	1.5895400294861913e-79	5.214105768980479e-132		5.208476713076361e-141	4.009182233220329e-135	1.1237115087132054e-108	9.178867160540226e-92	2.8892539019799565e-131	1.2228598930646704e-117	1.128251368836694e-99	7.854498331850498e-151	9.380939539341029e-188	6.457765577133641e-151	1.0057690786589984e-138	8.706069750858879e-145	1.4455124780956442e-150	1.6023610985416884e-145	1.6965248127724195e-141	2.08178708312277e-130	3.368199679545396e-126	1.1959497239193209e-138	2.4029664389068025e-112	1.8948658334587896e-108	2.5119071923000942e-102	2.3017124536875443e-110	4.05165559548595e-161	6.596276018786246e-107	9.423788860339485e-116	2.0163628961880156e-103	1.1564701658457424e-128	2.6599786096202717e-145	2.425628184892817e-110	2.231851410121496e-104	1.7666903496076623e-119	6.67737141917557e-109	2.3662775643287888e-102	4.5131634603015e-136	2.34475279414686e-134	3.0590959102551555e-105	1.7666903496076623e-119	1.0514680240703939e-101	6.550201691274772e-76	3.3496150036118145e-90	2.2297897194498685e-111	1.5028141338751442e-102
PC3_UNC-0321	6.709424884542676e-60	3.882197769369304e-59	4.245582408900429e-60	2.4918726759162502e-67	2.0478213810728128e-70	1.966868655027184e-141	5.208476713076361e-141		2.089377155737021e-178	7.961935572047753e-112	1.354344509280792e-110	6.968122433830711e-141	5.583588532050943e-134	2.6790176025208962e-102	4.1254235582037635e-162	3.002908511424943e-135	1.1469849180030472e-140	4.47630240707814e-171	1.1008045402660753e-144	2.0259427444126608e-184	2.8664116478907288e-151	1.0209508945431878e-154	1.8130272608112693e-142	5.226815794993375e-146	1.2953314244940626e-143	5.777319224642815e-115	5.118422121940048e-87	1.16976185188381e-97	4.533382707524656e-116	3.9148269532389464e-112	1.1451328255530199e-110	6.893066387220588e-104	2.2930898559314804e-104	6.157033951201533e-124	1.1432090856773762e-122	5.0398963647242235e-105	3.379042467284518e-97	2.9908802505856194e-112	2.135208123307354e-108	6.648602391682054e-106	3.485723372478384e-122	1.2262391437043218e-137	1.049289097899159e-132	1.8615875059700392e-105	4.472725568468722e-100	1.1979431120790355e-71	2.555395865953136e-97	1.0581631056235744e-103	1.5783842678241454e-96
PC3_UNC-1215	6.895984180774018e-69	5.54040132743064e-53	1.5822624549678137e-76	6.683682737619854e-80	2.637965486331739e-80	2.5928837450394636e-133	4.009182233220329e-135	2.089377155737021e-178		6.672364091056433e-117	2.327704973498877e-120	4.032301019608691e-153	4.304248070859063e-151	2.0584831885387695e-132	7.8006975929097985e-140	2.564956099349472e-132	8.780826089949268e-177	2.6826946479496496e-192	1.728040661985815e-151	1.2628552560909166e-191	8.775943725133281e-168	4.622272333757712e-161	9.10058640443104e-181	8.292923711829843e-162	1.092880177931499e-171	2.2717055030032814e-113	8.366219335156023e-103	6.081311414105246e-118	1.8367546603338038e-133	6.258907271982568e-127	2.651128499618616e-119	3.08178098940906e-126	5.087854612883237e-109	9.57069421600593e-128	3.665763795251656e-135	1.1996927509293121e-120	1.494297175620896e-105	2.0514490071353826e-125	2.7491324811339845e-121	1.1816367459876085e-105	3.125295807431712e-135	2.715365655349795e-150	3.6069078293794314e-139	9.57069421600593e-128	2.012156354781581e-121	6.643637881167323e-83	5.850984912828032e-118	1.149216195998889e-103	3.7949274426301245e-108
PC3_geldanamycin	8.811474772642689e-91	8.515043930743365e-95	2.7747682222512924e-79	2.1907689069850198e-87	2.8373674430381798e-83	1.5203100038935332e-105	1.1237115087132054e-108	7.961935572047753e-112	6.672364091056433e-117		3.1677897726062085e-135	2.135023208497432e-148	1.547220911520561e-154	8.114467874346085e-127	6.200914081116076e-138	8.611172721116496e-115	4.324709640772148e-130	4.3587510496534875e-143	1.5245451609344237e-149	2.8838136526967056e-159	5.563133392643413e-138	1.412199377682347e-138	2.4303774390540723e-104	3.8098216570895903e-112	2.2717794870383092e-113	1.7225781686501208e-109	1.4566062416922539e-111	8.805737346658458e-133	1.0863477007350621e-125	5.2013176120673945e-114	1.302792238233624e-112	1.302792238233624e-112	1.1237115087132054e-108	7.843127118946599e-119	5.04206927265238e-134	1.836918862418439e-102	2.4597487920871176e-112	3.975688462591387e-105	3.849170638097977e-117	1.8609847246034427e-92	8.590102285937681e-122	2.490949868534992e-118	3.973044275349747e-106	3.425243257440687e-114	8.699796728343797e-100	5.287606939498423e-84	4.108912174686695e-86	2.188402394695629e-103	4.838413424478398e-110
PC3_EX-527	1.4140224172366086e-87	1.4007324656118086e-100	1.5244481582750856e-87	3.382623366716176e-91	5.404797911433107e-78	2.3580351644044922e-88	9.178867160540226e-92	1.354344509280792e-110	2.327704973498877e-120	3.1677897726062085e-135		2.8268809309884236e-136	8.616640848168515e-145	1.6106154509302925e-138	1.2762574329384358e-121	2.9428089785943443e-123	1.3875881891436698e-138	1.9748728629639523e-141	1.4758167634622328e-142	1.3350987608705522e-167	1.7137815333971535e-151	9.840646266461636e-150	2.805735560623397e-110	3.329116809514673e-123	4.656001270929309e-112	7.04896526656929e-101	1.57161737172405e-129	1.3348982090732846e-150	4.766950769968612e-137	4.943599645428941e-117	5.843287378866356e-130	1.4767978739033263e-127	3.807585632087044e-96	3.897397116032847e-129	6.487417028449161e-130	1.9991557090784024e-119	4.607671417827198e-139	2.575112058924673e-97	2.8372167623240502e-120	6.626472738794759e-100	6.220888564833758e-109	5.8897025177078824e-126	3.943505423843582e-107	6.129022263628825e-91	2.0492533826478048e-85	2.427206017619893e-87	1.0340045759867538e-93	3.7931687195136738e-118	2.252386898644808e-97
PC3_resveratrol	2.7553984803285967e-101	5.38013683219498e-101	1.6246113101615505e-81	1.7759614645138904e-80	5.413506163900623e-99	3.654744493468174e-124	2.8892539019799565e-131	6.968122433830711e-141	4.032301019608691e-153	2.135023208497432e-148	2.8268809309884236e-136		4.1611954763360245e-147	1.1130046681667657e-146	2.6518317901751e-164	2.9781941222880906e-146	5.487607038591364e-146	9.500051788584996e-171	1.081168628951489e-171	1.0419674244258653e-179	1.7699396048949523e-153	2.8017404285251124e-173	7.292263570978005e-138	4.315626539336514e-136	6.114442831817682e-149	2.4027246735400974e-138	1.574262108277955e-144	3.59210755183282e-145	6.967033744190062e-153	4.896788244010134e-147	1.7044491633376314e-159	2.5348701653812954e-139	3.2734313930709514e-119	1.3502451289730935e-133	2.6749064473286626e-153	1.5623100130824603e-133	2.2041343589377775e-131	3.7593633111269233e-124	2.4476131224824536e-122	3.1823772576316076e-113	8.068742095516302e-139	3.750455746197104e-154	7.541398259878973e-138	1.5615287835077055e-119	3.787434472135062e-108	5.6832307681344535e-90	3.128480274114307e-114	8.913463085180398e-123	1.3968869589241698e-125
PC3_EPZ-005687	2.2916341527587105e-93	1.811773570054347e-97	2.430025144159642e-78	5.1140727179435155e-84	6.161177258941819e-91	4.2560327506925264e-125	1.2228598930646704e-117	5.583588532050943e-134	4.304248070859063e-151	1.547220911520561e-154	8.616640848168515e-145	4.1611954763360245e-147		2.3669062258955337e-161	4.7551631498822977e-144	1.1207443106333929e-136	1.461102766077444e-159	9.971805885924808e-166	2.2556224392571803e-169	2.5769875967992e-207	2.6599004849679927e-180	2.4546324707002708e-176	1.5103851672816363e-128	3.8626782181405536e-142	2.0582639544953817e-134	3.195267692904176e-123	6.553605346042121e-116	1.040540794791343e-151	2.7819412018997e-130	1.8087511665693072e-128	7.116785514181739e-128	6.278867442481565e-121	1.8948658334587896e-108	1.0098967635229783e-131	2.2822638777558215e-134	6.1779875943144894e-111	4.1331926458763436e-107	2.2105782554881175e-113	7.115034015145563e-123	1.9161054659336157e-109	7.115034015145563e-123	3.1898085422157714e-128	1.1061865033484446e-121	7.235813339794834e-118	2.2997110580843168e-111	2.125188582183939e-80	1.7590401711257032e-101	8.461562472818431e-119	1.2318935596815099e-98
PC3_decitabine	1.7650416526750535e-88	3.7543654852111985e-90	1.7147680254966866e-76	7.100906229631735e-80	1.7418926100549342e-94	1.4082462040441784e-105	1.128251368836694e-99	2.6790176025208962e-102	2.0584831885387695e-132	8.114467874346085e-127	1.6106154509302925e-138	1.1130046681667657e-146	2.3669062258955337e-161		2.705054990595264e-121	1.4333080160168112e-122	1.2181567566002172e-154	3.765880353883923e-152	1.2273851377777216e-150	1.8868714710855942e-169	3.4656482968713355e-152	1.4001421320674017e-169	4.803786340319627e-140	6.495293730077292e-152	7.556913037633601e-147	1.7551908585473657e-114	3.6418336369782537e-124	4.641687096214372e-133	1.3465110640293646e-136	1.7629019702417344e-119	4.393262877294483e-130	1.416442477698233e-132	1.251659473034077e-118	8.828584108113716e-137	3.983997018996325e-153	1.0334094437049353e-109	1.9735879494906947e-122	1.67915785081419e-112	6.726007409852311e-135	4.692466182010085e-97	2.773607735064597e-120	2.899432351616968e-119	1.1582230761676602e-125	3.360751919797116e-117	1.525933138363064e-97	5.310483816383765e-95	9.860403581363702e-109	4.9599329969583915e-113	2.6165289129136987e-96
PC3_salermide	3.230321045720518e-93	2.5403138242234913e-82	1.4745153526186426e-76	2.229225384079391e-84	7.951942947350452e-98	3.250086213769834e-158	7.854498331850498e-151	4.1254235582037635e-162	7.8006975929097985e-140	6.200914081116076e-138	1.2762574329384358e-121	2.6518317901751e-164	4.7551631498822977e-144	2.705054990595264e-121		1.917981840434084e-143	6.566278032164671e-143	5.528811647918079e-159	1.943647936070449e-144	1.594787560222675e-174	3.2824546317877593e-170	1.806209309226231e-166	1.6268148976630662e-153	3.171146876705288e-131	2.400043595045328e-138	1.443014414242942e-136	4.4089206332735306e-139	6.270818233525304e-135	4.226823417730344e-132	3.1517371364631932e-136	7.943947771148427e-127	2.8548412991702517e-122	1.0175792179249379e-114	4.9206271775262815e-152	1.6807064135078726e-151	2.698301295567587e-128	8.384867910484885e-124	2.914910421770416e-128	2.543846190122705e-126	1.634685332466563e-117	3.536418798254087e-133	1.4243114675697714e-140	1.07027548770962e-139	3.8023616779746666e-147	6.092798873233766e-111	7.168676088159187e-104	6.490870655615946e-110	3.093916747488135e-134	1.113106866871605e-111
PC3_belinostat	1.661378919049357e-89	2.2490822919079644e-80	9.57858126206229e-83	5.762123437576958e-84	1.7759366542930516e-93	1.325966821247318e-118	9.380939539341029e-188	3.002908511424943e-135	2.564956099349472e-132	8.611172721116496e-115	2.9428089785943443e-123	2.9781941222880906e-146	1.1207443106333929e-136	1.4333080160168112e-122	1.917981840434084e-143		9.877533113072584e-176	5.914104683295022e-157	9.670488052596764e-161	4.8070426685226925e-167	3.346838943822705e-164	3.406084237771821e-157	3.5513547862854458e-127	2.935010228641643e-146	3.0463145712314693e-146	4.316029181419196e-121	3.678227454124448e-129	3.472916159287674e-123	2.8062526363956235e-139	2.916118337961459e-181	5.5704748830787613e-132	3.577047252993668e-127	8.128390070190584e-119	1.8878181414492385e-148	7.856094679709081e-144	4.5142907089337444e-119	5.2959557312598317e-129	5.40702990179606e-136	6.625834186342691e-120	1.1301065672815567e-110	2.303294227841866e-141	9.529912816752007e-140	2.4132402187478257e-118	9.613687310226705e-129	1.7631819455805512e-119	6.9760054721351636e-96	2.6172561213587975e-102	6.66741716489016e-125	1.564917143706422e-115
PC3_entinostat	5.098750146910374e-97	5.334325217720395e-88	6.88380703382797e-108	4.331941987942628e-107	3.929830932166948e-121	8.522335616621935e-137	6.457765577133641e-151	1.1469849180030472e-140	8.780826089949268e-177	4.324709640772148e-130	1.3875881891436698e-138	5.487607038591364e-146	1.461102766077444e-159	1.2181567566002172e-154	6.566278032164671e-143	9.877533113072584e-176		1.3100833975889488e-201	2.106660117327465e-193	9.807102420000214e-200	3.400002418825195e-201	1.1603722565740277e-191	1.7332948446093988e-178	9.625626564308643e-177	3.906864921031682e-172	2.8972399801215726e-144	4.9032121424981436e-144	1.9370716023391895e-153	1.6836050523220322e-174	7.569299900974692e-184	8.331448402146113e-169	6.33810529496155e-156	1.0105305340404616e-158	1.1363899192661362e-183	8.671758149750445e-188	4.185119359636943e-150	3.7727373847724705e-140	1.9380152957790704e-147	7.7030688063073585e-143	1.4781669967135248e-126	1.3707120159818411e-157	2.3199831049239257e-165	8.633988771852721e-155	1.9380152957790704e-147	1.2408012769629695e-144	2.0896936007510018e-103	1.9592575524962828e-116	1.5216255814527738e-141	2.56794007658982e-111
PC3_tacedinaline	8.367970940094162e-97	5.332460314566847e-77	4.348754885620997e-77	9.788491803621817e-83	2.403275672447591e-101	2.850379173264176e-161	1.0057690786589984e-138	4.47630240707814e-171	2.6826946479496496e-192	4.3587510496534875e-143	1.9748728629639523e-141	9.500051788584996e-171	9.971805885924808e-166	3.765880353883923e-152	5.528811647918079e-159	5.914104683295022e-157	1.3100833975889488e-201		6.456901755465032e-186	7.907562570403482e-208	3.2123304658628336e-197	5.056476433393844e-205	2.5247877632296706e-176	2.269780803211209e-183	1.7730617878662864e-159	3.6074769033849205e-141	3.325236216363716e-122	1.0431326316677339e-139	1.3467403332834728e-155	1.7371094167183072e-149	2.5348701653812954e-139	2.970980703110751e-144	5.610254291168656e-124	8.230730745301219e-151	1.675018259281335e-168	2.082028650889288e-138	8.347956874873949e-120	7.269394880641945e-141	5.042184521205373e-134	1.7537688776302802e-115	4.023871219641185e-151	1.95200409622675e-169	6.937192444076277e-148	1.7380830177526105e-126	2.8452775477393746e-127	5.6832307681344535e-90	1.707247706502746e-128	3.888200728641585e-125	2.288634949836861e-118
PC3_OSI-027	8.473957554481134e-96	1.8451910557703016e-82	2.053770482193563e-94	3.940108305035792e-91	1.0361935100480374e-102	6.543753331390156e-128	8.706069750858879e-145	1.1008045402660753e-144	1.728040661985815e-151	1.5245451609344237e-149	1.4758167634622328e-142	1.081168628951489e-171	2.2556224392571803e-169	1.2273851377777216e-150	1.943647936070449e-144	9.670488052596764e-161	2.106660117327465e-193	6.456901755465032e-186		7.998844927383638e-214	9.805895606414063e-198	1.1844177205862716e-199	6.943906587256212e-147	5.230766090384117e-167	4.069751987232483e-155	1.450302639362555e-131	1.8389767889523195e-135	2.315960183357951e-138	5.388983100175318e-154	1.5579654490190875e-157	9.36151153516034e-138	4.6095003852835156e-150	9.728884530311516e-140	5.685390497689228e-167	7.180249751754294e-164	1.8772896619465566e-134	7.074923210164541e-130	4.58823689375756e-125	2.4148900164459926e-154	1.3035909098504254e-125	2.307278368018148e-149	8.643190970641971e-165	2.9229304302867556e-141	1.829254493533888e-134	5.978976606529911e-141	1.845787110341321e-104	6.800090897816845e-137	3.869012949248871e-138	4.081534972701238e-129
PC3_zebularine	1.802128731536725e-112	1.0995749651034616e-112	1.4610017082639257e-104	1.330089707047743e-113	1.1092973593844803e-109	1.5811163715871844e-161	1.4455124780956442e-150	2.0259427444126608e-184	1.2628552560909166e-191	2.8838136526967056e-159	1.3350987608705522e-167	1.0419674244258653e-179	2.5769875967992e-207	1.8868714710855942e-169	1.594787560222675e-174	4.8070426685226925e-167	9.807102420000214e-200	7.907562570403482e-208	7.998844927383638e-214		6.409255611244577e-219	2.8909464111377793e-228	1.5101262908575035e-164	3.9280409551608305e-171	4.133948052368323e-168	6.438831734799349e-145	2.0181842742392196e-161	2.180605242305733e-169	6.980365404401945e-177	1.7245295069683594e-157	3.161653877245711e-171	7.884016720546209e-164	1.4455124780956442e-150	1.563536130724621e-182	6.293354415628803e-180	1.3400705927780461e-146	1.1771983825530373e-145	2.1828038354997785e-148	2.8597985023369696e-155	3.0234792742065784e-124	2.7599056855732955e-148	1.606370637926894e-183	5.086754863899909e-161	1.1252654372221463e-134	7.265460875966343e-138	6.214045746633701e-110	6.610488826157076e-143	4.6915749087154395e-141	1.7192044123921164e-126
PC3_methylstat	6.562798913037729e-109	2.207061461713314e-104	1.8427536840586484e-104	2.4672800716487427e-101	9.090907504824667e-115	9.20664249666272e-140	1.6023610985416884e-145	2.8664116478907288e-151	8.775943725133281e-168	5.563133392643413e-138	1.7137815333971535e-151	1.7699396048949523e-153	2.6599004849679927e-180	3.4656482968713355e-152	3.2824546317877593e-170	3.346838943822705e-164	3.400002418825195e-201	3.2123304658628336e-197	9.805895606414063e-198	6.409255611244577e-219		7.691588146958448e-222	1.0279712498521261e-158	7.334730376229922e-194	6.442772296112119e-166	3.940437663559861e-151	1.3585108472646692e-161	9.43921882509511e-157	8.090734094851008e-177	2.704459896342633e-171	5.540894855866101e-170	6.810739875964045e-165	3.959624496755545e-158	9.860198313439292e-190	5.514040857458059e-180	8.226731976960925e-152	3.621233728279348e-151	3.161708805260973e-144	6.620212861361986e-154	8.50029779462778e-138	1.7069733255601362e-151	8.537818326218156e-189	6.635709131866534e-180	7.335710745471034e-154	3.918509554868847e-147	2.2889428138345375e-106	1.1333663750979077e-142	2.3383994242780278e-163	2.6294404227611437e-123
PC3_GSK-J4	1.1440563086787424e-93	8.656576651636848e-98	8.25381036156086e-95	4.64065004397885e-101	3.0131822413818155e-105	3.4083679324143215e-135	1.6965248127724195e-141	1.0209508945431878e-154	4.622272333757712e-161	1.412199377682347e-138	9.840646266461636e-150	2.8017404285251124e-173	2.4546324707002708e-176	1.4001421320674017e-169	1.806209309226231e-166	3.406084237771821e-157	1.1603722565740277e-191	5.056476433393844e-205	1.1844177205862716e-199	2.8909464111377793e-228	7.691588146958448e-222		1.1341653033007508e-170	1.2439706803531947e-174	1.1010832748985472e-183	6.459026076669366e-140	9.253743546546241e-140	3.222796016517675e-146	2.4512501616040426e-161	7.897031958704497e-166	1.5307928637164484e-166	7.405457597901058e-154	1.4348963935631575e-136	1.770896652342598e-178	1.4314453161476074e-169	1.096631108071761e-145	1.2709677290673183e-140	2.7523108364458564e-138	1.5474574319947442e-150	1.2689950889408715e-122	1.9991713248239242e-160	5.10784911385562e-168	7.021422025703589e-158	1.2577810538664682e-126	5.436293889251922e-128	9.707985920264524e-98	5.594377181020446e-129	2.609757981459297e-137	3.1289934664737903e-103
PC3_BIX-01294	4.426801927285124e-82	6.932204753224155e-63	8.342139246604472e-91	1.948360239363498e-80	4.4320091851640476e-97	5.637446318599722e-152	2.08178708312277e-130	1.8130272608112693e-142	9.10058640443104e-181	2.4303774390540723e-104	2.805735560623397e-110	7.292263570978005e-138	1.5103851672816363e-128	4.803786340319627e-140	1.6268148976630662e-153	3.5513547862854458e-127	1.7332948446093988e-178	2.5247877632296706e-176	6.943906587256212e-147	1.5101262908575035e-164	1.0279712498521261e-158	1.1341653033007508e-170		1.3718055705131912e-145	1.7877108897865715e-156	6.017085594525797e-120	2.5594588329925113e-116	4.5165863753202585e-117	2.9743592031085064e-141	1.3503953768673078e-132	1.4056406623392863e-131	1.4056406623392863e-131	6.477079697106394e-128	1.1800464615119223e-135	6.122011493428408e-175	1.3323723676776943e-145	2.226682622052433e-138	2.477726131823754e-128	3.811533578734429e-124	2.4134764824019946e-103	3.885141079665027e-141	4.8207256152004114e-147	3.767633173972451e-158	2.0045514096383807e-153	1.1262914622572842e-128	1.5321622405987654e-90	7.914048696180301e-143	5.814783524649108e-122	4.559657843654108e-122
PC3_JQ1	6.743099645268979e-87	2.2276294099829207e-71	1.3732251604795543e-86	7.318782271420462e-81	2.5144968433722403e-117	6.436176525571239e-121	3.368199679545396e-126	5.226815794993375e-146	8.292923711829843e-162	3.8098216570895903e-112	3.329116809514673e-123	4.315626539336514e-136	3.8626782181405536e-142	6.495293730077292e-152	3.171146876705288e-131	2.935010228641643e-146	9.625626564308643e-177	2.269780803211209e-183	5.230766090384117e-167	3.9280409551608305e-171	7.334730376229922e-194	1.2439706803531947e-174	1.3718055705131912e-145		5.186237229693033e-186	7.000268556698518e-143	7.644114885256901e-132	1.569159028470363e-144	9.38650384598153e-156	2.49421011034268e-148	1.967484011789409e-142	5.5025995171281274e-145	7.515347246160525e-139	9.452140334217393e-160	9.662794978755701e-163	2.0968557259278017e-154	6.506126390188664e-132	1.5070365945157883e-141	4.390374781076902e-137	1.0784292332239985e-129	1.2806337045996863e-134	1.311326740344734e-163	2.7406983453491294e-143	4.70266847483541e-134	3.6819964038995824e-137	2.6676286266935276e-93	3.7037758918905993e-116	1.2009648626061689e-142	8.582530777947813e-123
PC3_I-BET-151	9.823042009931554e-91	1.4429113080165158e-69	9.29532428902537e-94	3.4317263257055213e-88	1.5758761298565616e-111	5.635078732537052e-127	1.1959497239193209e-138	1.2953314244940626e-143	1.092880177931499e-171	2.2717794870383092e-113	4.656001270929309e-112	6.114442831817682e-149	2.0582639544953817e-134	7.556913037633601e-147	2.400043595045328e-138	3.0463145712314693e-146	3.906864921031682e-172	1.7730617878662864e-159	4.069751987232483e-155	4.133948052368323e-168	6.442772296112119e-166	1.1010832748985472e-183	1.7877108897865715e-156	5.186237229693033e-186		1.8565865711553236e-168	4.088679962762756e-127	2.3235166826858406e-114	6.412461258233526e-145	2.081198088392514e-146	1.2630051726408245e-136	1.2630051726408245e-136	1.1959497239193209e-138	7.440393450707628e-158	6.602133691039234e-160	3.563610358694899e-138	1.0943527644563328e-119	7.440393450707628e-158	1.167920923778146e-145	2.9024702163106016e-113	2.2218339039506168e-131	2.5398400917412184e-158	4.19033627962424e-150	9.982221453271765e-136	1.370140769725697e-122	3.935863270943769e-84	4.6696056897305846e-119	4.97916672025541e-137	6.62379826854449e-114
PC3_I-BET-762	2.684161397706001e-90	1.6227917829594605e-89	6.5602368172617205e-77	3.115316320685855e-73	1.643193651094081e-119	1.6396282176231313e-105	2.4029664389068025e-112	5.777319224642815e-115	2.2717055030032814e-113	1.7225781686501208e-109	7.04896526656929e-101	2.4027246735400974e-138	3.195267692904176e-123	1.7551908585473657e-114	1.443014414242942e-136	4.316029181419196e-121	2.8972399801215726e-144	3.6074769033849205e-141	1.450302639362555e-131	6.438831734799349e-145	3.940437663559861e-151	6.459026076669366e-140	6.017085594525797e-120	7.000268556698518e-143	1.8565865711553236e-168		1.46939099436349e-128	4.902972633880471e-131	3.66677455778059e-156	1.0945747123074428e-132	1.5180714540006294e-122	4.609689759747595e-133	6.864128720356383e-115	5.458056135838277e-135	2.7321472217820436e-145	3.6406983138659542e-121	1.4562874856296372e-100	2.0246937381419064e-124	2.5394774873856658e-110	8.899635655037175e-98	9.460383001866844e-101	3.7829554812773157e-122	1.9545960022173555e-112	4.229381038912845e-102	4.771784063887764e-95	7.193759382016396e-81	5.537566154490572e-95	4.7717920345795334e-130	2.6610575467981276e-96
A375_zebularine	1.2362664293895787e-125	3.088797805062186e-111	9.950095139821882e-104	1.2390634398695492e-95	5.476265598770628e-122	7.854262916867763e-106	1.8948658334587896e-108	5.118422121940048e-87	8.366219335156023e-103	1.4566062416922539e-111	1.57161737172405e-129	1.574262108277955e-144	6.553605346042121e-116	3.6418336369782537e-124	4.4089206332735306e-139	3.678227454124448e-129	4.9032121424981436e-144	3.325236216363716e-122	1.8389767889523195e-135	2.0181842742392196e-161	1.3585108472646692e-161	9.253743546546241e-140	2.5594588329925113e-116	7.644114885256901e-132	4.088679962762756e-127	1.46939099436349e-128		5.538546654074402e-169	1.036794318815337e-178	1.4651118785964015e-159	2.2784356674854865e-162	1.6990689271671943e-186	2.0954186292870272e-144	4.960499978001542e-188	1.8666949423243028e-168	1.3585108472646692e-161	8.709313463916423e-177	1.1450870495489642e-153	1.8209953735342325e-134	6.457844542149575e-142	4.814029084523822e-144	2.1099628962462233e-149	1.2326247060316433e-158	2.6721576804623363e-141	5.036569118426315e-133	2.511670727886587e-145	4.971662863637988e-122	2.1155430056979064e-168	1.0745497016830853e-133
PC3_epz004777	3.631065631858854e-117	3.1516873578062726e-114	5.5431605128085737e-95	2.2875102011101592e-101	1.092763178096386e-101	2.625456812812811e-103	2.5119071923000942e-102	1.16976185188381e-97	6.081311414105246e-118	8.805737346658458e-133	1.3348982090732846e-150	3.59210755183282e-145	1.040540794791343e-151	4.641687096214372e-133	6.270818233525304e-135	3.472916159287674e-123	1.9370716023391895e-153	1.0431326316677339e-139	2.315960183357951e-138	2.180605242305733e-169	9.43921882509511e-157	3.222796016517675e-146	4.5165863753202585e-117	1.569159028470363e-144	2.3235166826858406e-114	4.902972633880471e-131	5.538546654074402e-169		4.001640032860885e-175	8.766379331781854e-146	3.6011098837132034e-155	5.38760513502618e-147	2.535871666684969e-119	8.406176241049261e-160	1.077158418493478e-163	7.781337676905195e-138	2.775281718155734e-141	5.424635152562828e-128	2.3845357299120184e-121	2.363596150891477e-104	9.289051538428592e-129	3.1377003715904404e-135	4.138750013660415e-124	5.17349707595925e-123	1.0368250795095512e-109	3.423515477367397e-102	1.9840983904731972e-97	2.5274048423176486e-144	8.519065208611203e-111
A375_sirolimus	4.763279405406461e-118	3.479379334790539e-108	7.874250391487489e-105	7.043182745603725e-104	5.60852897988159e-129	5.808344071608227e-105	2.3017124536875443e-110	4.533382707524656e-116	1.8367546603338038e-133	1.0863477007350621e-125	4.766950769968612e-137	6.967033744190062e-153	2.7819412018997e-130	1.3465110640293646e-136	4.226823417730344e-132	2.8062526363956235e-139	1.6836050523220322e-174	1.3467403332834728e-155	5.388983100175318e-154	6.980365404401945e-177	8.090734094851008e-177	2.4512501616040426e-161	2.9743592031085064e-141	9.38650384598153e-156	6.412461258233526e-145	3.66677455778059e-156	1.036794318815337e-178	4.001640032860885e-175		3.1009581465440188e-164	2.330363165392374e-183	5.544110203423233e-164	1.0491625658989811e-163	8.229058426491962e-191	3.60885410671535e-193	8.090734094851008e-177	2.4404004507535392e-160	1.2289435828921554e-165	1.7719539220237059e-130	6.175269466614518e-121	1.0346379574140917e-142	7.282581739858835e-183	2.886642917830112e-165	3.064934812211443e-142	9.350295178780578e-141	9.772376288345867e-118	2.546081445219041e-134	1.439237456769242e-148	1.6072902892596287e-116
A375_belinostat	5.525911786177882e-109	8.430351028606305e-105	3.799333273620734e-101	3.192287727421602e-89	1.8122098383818898e-127	2.911409000549454e-113	4.05165559548595e-161	3.9148269532389464e-112	6.258907271982568e-127	5.2013176120673945e-114	4.943599645428941e-117	4.896788244010134e-147	1.8087511665693072e-128	1.7629019702417344e-119	3.1517371364631932e-136	2.916118337961459e-181	7.569299900974692e-184	1.7371094167183072e-149	1.5579654490190875e-157	1.7245295069683594e-157	2.704459896342633e-171	7.897031958704497e-166	1.3503953768673078e-132	2.49421011034268e-148	2.081198088392514e-146	1.0945747123074428e-132	1.4651118785964015e-159	8.766379331781854e-146	3.1009581465440188e-164		3.467895205784854e-205	7.910490216429427e-200	1.032957649567355e-168	1.3780709066447606e-225	3.557645809721629e-226	1.4494078065932464e-186	4.243773855315034e-197	1.7449755181087934e-190	2.3372615840380228e-160	1.93582347343349e-191	8.882276534735357e-211	3.621308423655465e-201	2.9555850152138123e-154	4.45119232637792e-193	9.962774523109752e-177	1.1863391369483833e-140	1.2076592778980021e-129	3.2374499751552185e-191	4.967765844428495e-151
A375_resveratrol	1.0465218485600453e-107	1.4405818344239774e-121	3.502862644408965e-108	4.8440347661158247e-91	1.3857010533546695e-113	1.2417039396223177e-102	6.596276018786246e-107	1.1451328255530199e-110	2.651128499618616e-119	1.302792238233624e-112	5.843287378866356e-130	1.7044491633376314e-159	7.116785514181739e-128	4.393262877294483e-130	7.943947771148427e-127	5.5704748830787613e-132	8.331448402146113e-169	2.5348701653812954e-139	9.36151153516034e-138	3.161653877245711e-171	5.540894855866101e-170	1.5307928637164484e-166	1.4056406623392863e-131	1.967484011789409e-142	1.2630051726408245e-136	1.5180714540006294e-122	2.2784356674854865e-162	3.6011098837132034e-155	2.330363165392374e-183	3.467895205784854e-205		4.020248546830701e-205	2.0022236412058092e-185	1.3393051650786959e-220	6.265167514750889e-240	4.645418565080682e-202	3.6165607025930457e-208	8.867961698863645e-185	3.747710495461038e-169	3.595067621007208e-143	3.747710495461038e-169	1.541546400616443e-191	2.8084071520672934e-162	8.700696623534105e-167	6.266817053177874e-161	3.035532944841584e-135	1.5873908295258908e-124	5.997043887874221e-159	1.3655815901111679e-126
A375_decitabine	1.871270460446527e-114	3.2496371831704735e-119	4.692082552427231e-101	1.223562985079201e-95	7.537241891945233e-109	2.331318660129657e-128	9.423788860339485e-116	6.893066387220588e-104	3.08178098940906e-126	1.302792238233624e-112	1.4767978739033263e-127	2.5348701653812954e-139	6.278867442481565e-121	1.416442477698233e-132	2.8548412991702517e-122	3.577047252993668e-127	6.33810529496155e-156	2.970980703110751e-144	4.6095003852835156e-150	7.884016720546209e-164	6.810739875964045e-165	7.405457597901058e-154	1.4056406623392863e-131	5.5025995171281274e-145	1.2630051726408245e-136	4.609689759747595e-133	1.6990689271671943e-186	5.38760513502618e-147	5.544110203423233e-164	7.910490216429427e-200	4.020248546830701e-205		2.5896775530167545e-151	1.1751674378055564e-203	2.1637305574986847e-214	8.781089779258921e-194	5.75917469415496e-200	2.154202226288227e-174	1.1586461513993443e-171	1.2153659167670083e-172	4.836938949563378e-152	2.900290181108106e-181	2.783695094485285e-152	5.799177038869946e-177	1.3885275894934877e-150	4.501739590146203e-171	2.9509185920597654e-136	1.8481552870243445e-161	5.699633229219276e-141
A375_geldanamycin	3.222338556092206e-106	1.446493990347976e-71	5.6788951020095345e-78	3.483522499343955e-64	1.1956724538988825e-131	2.5812825112152052e-105	2.0163628961880156e-103	2.2930898559314804e-104	5.087854612883237e-109	1.1237115087132054e-108	3.807585632087044e-96	3.2734313930709514e-119	1.8948658334587896e-108	1.251659473034077e-118	1.0175792179249379e-114	8.128390070190584e-119	1.0105305340404616e-158	5.610254291168656e-124	9.728884530311516e-140	1.4455124780956442e-150	3.959624496755545e-158	1.4348963935631575e-136	6.477079697106394e-128	7.515347246160525e-139	1.1959497239193209e-138	6.864128720356383e-115	2.0954186292870272e-144	2.535871666684969e-119	1.0491625658989811e-163	1.032957649567355e-168	2.0022236412058092e-185	2.5896775530167545e-151		1.0550419068528253e-189	9.890354352975308e-208	3.543432425024647e-193	6.581683960995561e-168	6.12910838679364e-187	7.371747059248432e-171	3.873237100041633e-141	3.678115216187714e-184	1.9860810664671296e-189	1.174967030378278e-173	2.1054188700248797e-160	1.9165076559666103e-177	3.8154350991566623e-115	9.297451079936896e-124	4.981189437944382e-157	1.0391531221248105e-125
A375_GSK-J4	3.1611518861949817e-109	2.77326139629676e-109	1.518592308759999e-107	9.77544538618626e-100	4.989676356646183e-130	9.610596439611192e-123	1.1564701658457424e-128	6.157033951201533e-124	9.57069421600593e-128	7.843127118946599e-119	3.897397116032847e-129	1.3502451289730935e-133	1.0098967635229783e-131	8.828584108113716e-137	4.9206271775262815e-152	1.8878181414492385e-148	1.1363899192661362e-183	8.230730745301219e-151	5.685390497689228e-167	1.563536130724621e-182	9.860198313439292e-190	1.770896652342598e-178	1.1800464615119223e-135	9.452140334217393e-160	7.440393450707628e-158	5.458056135838277e-135	4.960499978001542e-188	8.406176241049261e-160	8.229058426491962e-191	1.3780709066447606e-225	1.3393051650786959e-220	1.1751674378055564e-203	1.0550419068528253e-189		9.395330461600297e-224	1.3278829144662801e-217	1.2489670167670978e-206	6.114946093432775e-205	1.8224588758013694e-175	5.576295831461859e-174	9.981521548694279e-186	1.0973302355086993e-192	1.3398712117304369e-176	1.0242460923412027e-175	1.1406721738454805e-178	2.0401100602007075e-159	9.683219342159379e-138	2.0755976947288145e-194	1.9328752152626703e-147
A375_entinostat	3.5886173124362697e-119	2.2451725019251374e-108	9.664042751644623e-110	3.543061532295807e-102	1.3948198040851303e-126	8.518874801666276e-141	2.6599786096202717e-145	1.1432090856773762e-122	3.665763795251656e-135	5.04206927265238e-134	6.487417028449161e-130	2.6749064473286626e-153	2.2822638777558215e-134	3.983997018996325e-153	1.6807064135078726e-151	7.856094679709081e-144	8.671758149750445e-188	1.675018259281335e-168	7.180249751754294e-164	6.293354415628803e-180	5.514040857458059e-180	1.4314453161476074e-169	6.122011493428408e-175	9.662794978755701e-163	6.602133691039234e-160	2.7321472217820436e-145	1.8666949423243028e-168	1.077158418493478e-163	3.60885410671535e-193	3.557645809721629e-226	6.265167514750889e-240	2.1637305574986847e-214	9.890354352975308e-208	9.395330461600297e-224		2.578311735806402e-217	2.4382822424138203e-230	5.1922620401407106e-210	1.5523271960450072e-198	6.01396768601438e-165	2.2179345057201737e-193	1.841797923504914e-199	1.8967939094226354e-193	2.560682408685915e-207	8.140414062537063e-181	2.679746028707577e-159	5.981355654335592e-167	2.786871471569664e-174	8.121485301302872e-160
A375_salermide	3.64696038705449e-111	3.950321494415973e-89	4.372557853858537e-102	3.566764031493489e-85	4.292705366951389e-122	1.3173597377910341e-110	2.425628184892817e-110	5.0398963647242235e-105	1.1996927509293121e-120	1.836918862418439e-102	1.9991557090784024e-119	1.5623100130824603e-133	6.1779875943144894e-111	1.0334094437049353e-109	2.698301295567587e-128	4.5142907089337444e-119	4.185119359636943e-150	2.082028650889288e-138	1.8772896619465566e-134	1.3400705927780461e-146	8.226731976960925e-152	1.096631108071761e-145	1.3323723676776943e-145	2.0968557259278017e-154	3.563610358694899e-138	3.6406983138659542e-121	1.3585108472646692e-161	7.781337676905195e-138	8.090734094851008e-177	1.4494078065932464e-186	4.645418565080682e-202	8.781089779258921e-194	3.543432425024647e-193	1.3278829144662801e-217	2.578311735806402e-217		2.2634606346465252e-219	3.7930536712310844e-195	4.240956967834335e-149	5.01532144183843e-157	1.0179773664339167e-168	3.399749646459919e-186	1.3611262931744773e-182	3.966387367858438e-179	1.6878909788588454e-173	9.653834802389377e-137	2.1252586979286993e-135	2.3383994242780278e-163	4.6130946226711404e-150
A375_EX-527	2.0904256581151332e-107	2.9986586768887984e-114	4.188099600218555e-113	2.311016716268357e-91	1.928483047544425e-97	5.546360512591659e-107	2.231851410121496e-104	3.379042467284518e-97	1.494297175620896e-105	2.4597487920871176e-112	4.607671417827198e-139	2.2041343589377775e-131	4.1331926458763436e-107	1.9735879494906947e-122	8.384867910484885e-124	5.2959557312598317e-129	3.7727373847724705e-140	8.347956874873949e-120	7.074923210164541e-130	1.1771983825530373e-145	3.621233728279348e-151	1.2709677290673183e-140	2.226682622052433e-138	6.506126390188664e-132	1.0943527644563328e-119	1.4562874856296372e-100	8.709313463916423e-177	2.775281718155734e-141	2.4404004507535392e-160	4.243773855315034e-197	3.6165607025930457e-208	5.75917469415496e-200	6.581683960995561e-168	1.2489670167670978e-206	2.4382822424138203e-230	2.2634606346465252e-219		3.4212687667437294e-201	1.8293088092375146e-162	7.124321169994515e-171	9.437779219924881e-175	1.2839752111090752e-171	2.2395627124890327e-163	3.5726509156056535e-193	9.564364276431155e-176	2.2713561814473002e-159	2.755752894181229e-152	1.5145123815334084e-167	1.889329453415362e-147
A375_UNC-1215	2.8454185623091112e-118	8.941207750789908e-92	3.902587829167592e-98	8.419623079586237e-84	1.4650933655632204e-122	5.01233175174321e-111	1.7666903496076623e-119	2.9908802505856194e-112	2.0514490071353826e-125	3.975688462591387e-105	2.575112058924673e-97	3.7593633111269233e-124	2.2105782554881175e-113	1.67915785081419e-112	2.914910421770416e-128	5.40702990179606e-136	1.9380152957790704e-147	7.269394880641945e-141	4.58823689375756e-125	2.1828038354997785e-148	3.161708805260973e-144	2.7523108364458564e-138	2.477726131823754e-128	1.5070365945157883e-141	7.440393450707628e-158	2.0246937381419064e-124	1.1450870495489642e-153	5.424635152562828e-128	1.2289435828921554e-165	1.7449755181087934e-190	8.867961698863645e-185	2.154202226288227e-174	6.12910838679364e-187	6.114946093432775e-205	5.1922620401407106e-210	3.7930536712310844e-195	3.4212687667437294e-201		1.9516711054944574e-170	1.1367619992328916e-151	9.981521548694279e-186	6.404834789130866e-175	3.4859755201207505e-156	1.0242460923412027e-175	6.686695525392321e-160	7.92961700139304e-157	6.592824311682349e-150	7.182146287321488e-158	7.809402859147563e-133
A375_methylstat	5.692427059100916e-99	3.466170296093891e-80	7.539852344810837e-88	3.988272714544384e-74	1.0606258206450103e-106	5.07219194210825e-121	6.67737141917557e-109	2.135208123307354e-108	2.7491324811339845e-121	3.849170638097977e-117	2.8372167623240502e-120	2.4476131224824536e-122	7.115034015145563e-123	6.726007409852311e-135	2.543846190122705e-126	6.625834186342691e-120	7.7030688063073585e-143	5.042184521205373e-134	2.4148900164459926e-154	2.8597985023369696e-155	6.620212861361986e-154	1.5474574319947442e-150	3.811533578734429e-124	4.390374781076902e-137	1.167920923778146e-145	2.5394774873856658e-110	1.8209953735342325e-134	2.3845357299120184e-121	1.7719539220237059e-130	2.3372615840380228e-160	3.747710495461038e-169	1.1586461513993443e-171	7.371747059248432e-171	1.8224588758013694e-175	1.5523271960450072e-198	4.240956967834335e-149	1.8293088092375146e-162	1.9516711054944574e-170		8.647385209772918e-164	9.947350806661031e-183	1.124265733043673e-157	1.7217700616630574e-132	1.7962086893604506e-165	1.3234011978346755e-157	9.313391904592838e-121	5.106335194269123e-131	3.3595742268584626e-148	2.0228037443733706e-140
A375_EPZ-005687	2.9188050852618837e-90	9.89702666122509e-74	1.6481647616847603e-78	1.807804220129007e-75	1.6490435264590615e-90	6.457387642398134e-107	2.3662775643287888e-102	6.648602391682054e-106	1.1816367459876085e-105	1.8609847246034427e-92	6.626472738794759e-100	3.1823772576316076e-113	1.9161054659336157e-109	4.692466182010085e-97	1.634685332466563e-117	1.1301065672815567e-110	1.4781669967135248e-126	1.7537688776302802e-115	1.3035909098504254e-125	3.0234792742065784e-124	8.50029779462778e-138	1.2689950889408715e-122	2.4134764824019946e-103	1.0784292332239985e-129	2.9024702163106016e-113	8.899635655037175e-98	6.457844542149575e-142	2.363596150891477e-104	6.175269466614518e-121	1.93582347343349e-191	3.595067621007208e-143	1.2153659167670083e-172	3.873237100041633e-141	5.576295831461859e-174	6.01396768601438e-165	5.01532144183843e-157	7.124321169994515e-171	1.1367619992328916e-151	8.647385209772918e-164		2.9978486258932954e-171	4.2000587955804044e-161	3.0829250804653152e-142	5.86422485720873e-159	8.214270154113484e-153	4.560888170771898e-123	4.460726078805956e-102	1.0347515255335124e-168	4.0694097827944896e-143
A375_trichostatin-a	9.642322364907895e-95	3.299733536696553e-76	6.05731343342501e-73	3.1446097468578167e-76	2.0985631533176698e-104	5.07219194210825e-121	4.5131634603015e-136	3.485723372478384e-122	3.125295807431712e-135	8.590102285937681e-122	6.220888564833758e-109	8.068742095516302e-139	7.115034015145563e-123	2.773607735064597e-120	3.536418798254087e-133	2.303294227841866e-141	1.3707120159818411e-157	4.023871219641185e-151	2.307278368018148e-149	2.7599056855732955e-148	1.7069733255601362e-151	1.9991713248239242e-160	3.885141079665027e-141	1.2806337045996863e-134	2.2218339039506168e-131	9.460383001866844e-101	4.814029084523822e-144	9.289051538428592e-129	1.0346379574140917e-142	8.882276534735357e-211	3.747710495461038e-169	4.836938949563378e-152	3.678115216187714e-184	9.981521548694279e-186	2.2179345057201737e-193	1.0179773664339167e-168	9.437779219924881e-175	9.981521548694279e-186	9.947350806661031e-183	2.9978486258932954e-171		4.9874162351240455e-160	6.564156428106133e-174	6.0788951758865725e-173	2.420695384309047e-184	2.2449219684731733e-125	8.98194060703725e-111	7.056613478328059e-163	2.7290225816453935e-145
A375_OSI-027	1.302679984410134e-106	3.662479739533798e-98	5.725654421376093e-92	1.0889665634810617e-84	9.395500999981401e-104	5.7968200497016075e-127	2.34475279414686e-134	1.2262391437043218e-137	2.715365655349795e-150	2.490949868534992e-118	5.8897025177078824e-126	3.750455746197104e-154	3.1898085422157714e-128	2.899432351616968e-119	1.4243114675697714e-140	9.529912816752007e-140	2.3199831049239257e-165	1.95200409622675e-169	8.643190970641971e-165	1.606370637926894e-183	8.537818326218156e-189	5.10784911385562e-168	4.8207256152004114e-147	1.311326740344734e-163	2.5398400917412184e-158	3.7829554812773157e-122	2.1099628962462233e-149	3.1377003715904404e-135	7.282581739858835e-183	3.621308423655465e-201	1.541546400616443e-191	2.900290181108106e-181	1.9860810664671296e-189	1.0973302355086993e-192	1.841797923504914e-199	3.399749646459919e-186	1.2839752111090752e-171	6.404834789130866e-175	1.124265733043673e-157	4.2000587955804044e-161	4.9874162351240455e-160		3.012154004124677e-189	1.0350941350493834e-162	7.55849739306208e-166	8.265098274586032e-113	5.758874625337617e-141	3.8820352888919107e-153	1.0853338884453599e-138
A375_BIX-01294	1.5502812842618545e-88	8.565332923974247e-72	3.631804840081425e-87	3.0567470395081965e-75	2.0454925517290626e-111	5.742435433181522e-129	3.0590959102551555e-105	1.049289097899159e-132	3.6069078293794314e-139	3.973044275349747e-106	3.943505423843582e-107	7.541398259878973e-138	1.1061865033484446e-121	1.1582230761676602e-125	1.07027548770962e-139	2.4132402187478257e-118	8.633988771852721e-155	6.937192444076277e-148	2.9229304302867556e-141	5.086754863899909e-161	6.635709131866534e-180	7.021422025703589e-158	3.767633173972451e-158	2.7406983453491294e-143	4.19033627962424e-150	1.9545960022173555e-112	1.2326247060316433e-158	4.138750013660415e-124	2.886642917830112e-165	2.9555850152138123e-154	2.8084071520672934e-162	2.783695094485285e-152	1.174967030378278e-173	1.3398712117304369e-176	1.8967939094226354e-193	1.3611262931744773e-182	2.2395627124890327e-163	3.4859755201207505e-156	1.7217700616630574e-132	3.0829250804653152e-142	6.564156428106133e-174	3.012154004124677e-189		1.1277570422155004e-158	5.873381488312876e-165	2.1849795814967627e-112	5.987693522132915e-160	3.516016155252068e-163	1.3343712246303525e-149
A375_UNC-0321	1.8370209237786847e-111	2.2384986080663567e-75	1.8666933182628925e-100	2.7228843033541416e-77	1.5634750934345652e-110	1.8494066015506593e-132	1.7666903496076623e-119	1.8615875059700392e-105	9.57069421600593e-128	3.425243257440687e-114	6.129022263628825e-91	1.5615287835077055e-119	7.235813339794834e-118	3.360751919797116e-117	3.8023616779746666e-147	9.613687310226705e-129	1.9380152957790704e-147	1.7380830177526105e-126	1.829254493533888e-134	1.1252654372221463e-134	7.335710745471034e-154	1.2577810538664682e-126	2.0045514096383807e-153	4.70266847483541e-134	9.982221453271765e-136	4.229381038912845e-102	2.6721576804623363e-141	5.17349707595925e-123	3.064934812211443e-142	4.45119232637792e-193	8.700696623534105e-167	5.799177038869946e-177	2.1054188700248797e-160	1.0242460923412027e-175	2.560682408685915e-207	3.966387367858438e-179	3.5726509156056535e-193	1.0242460923412027e-175	1.7962086893604506e-165	5.86422485720873e-159	6.0788951758865725e-173	1.0350941350493834e-162	1.1277570422155004e-158		4.89576436654625e-187	5.66329073196696e-132	1.4836220837083446e-142	7.182146287321488e-158	4.100712869492479e-160
A375_tacedinaline	3.6046887745872106e-78	9.696982045541024e-56	5.701299471751355e-89	6.8312980999855235e-68	6.506427062294838e-107	3.2098125721930194e-115	1.0514680240703939e-101	4.472725568468722e-100	2.012156354781581e-121	8.699796728343797e-100	2.0492533826478048e-85	3.787434472135062e-108	2.2997110580843168e-111	1.525933138363064e-97	6.092798873233766e-111	1.7631819455805512e-119	1.2408012769629695e-144	2.8452775477393746e-127	5.978976606529911e-141	7.265460875966343e-138	3.918509554868847e-147	5.436293889251922e-128	1.1262914622572842e-128	3.6819964038995824e-137	1.370140769725697e-122	4.771784063887764e-95	5.036569118426315e-133	1.0368250795095512e-109	9.350295178780578e-141	9.962774523109752e-177	6.266817053177874e-161	1.3885275894934877e-150	1.9165076559666103e-177	1.1406721738454805e-178	8.140414062537063e-181	1.6878909788588454e-173	9.564364276431155e-176	6.686695525392321e-160	1.3234011978346755e-157	8.214270154113484e-153	2.420695384309047e-184	7.55849739306208e-166	5.873381488312876e-165	4.89576436654625e-187		2.039316360878336e-113	5.213136229918933e-137	1.7972534569173285e-148	4.0376186234997186e-139
A375_BIX-01338	6.866837613485599e-93	9.239173344503425e-84	4.509280875176049e-91	3.87534451176868e-83	2.5474811561451266e-81	2.1797100344033008e-89	6.550201691274772e-76	1.1979431120790355e-71	6.643637881167323e-83	5.287606939498423e-84	2.427206017619893e-87	5.6832307681344535e-90	2.125188582183939e-80	5.310483816383765e-95	7.168676088159187e-104	6.9760054721351636e-96	2.0896936007510018e-103	5.6832307681344535e-90	1.845787110341321e-104	6.214045746633701e-110	2.2889428138345375e-106	9.707985920264524e-98	1.5321622405987654e-90	2.6676286266935276e-93	3.935863270943769e-84	7.193759382016396e-81	2.511670727886587e-145	3.423515477367397e-102	9.772376288345867e-118	1.1863391369483833e-140	3.035532944841584e-135	4.501739590146203e-171	3.8154350991566623e-115	2.0401100602007075e-159	2.679746028707577e-159	9.653834802389377e-137	2.2713561814473002e-159	7.92961700139304e-157	9.313391904592838e-121	4.560888170771898e-123	2.2449219684731733e-125	8.265098274586032e-113	2.1849795814967627e-112	5.66329073196696e-132	2.039316360878336e-113		3.188733093444217e-110	4.108859500803883e-121	2.8983759965113403e-114
A375_epz004777	1.6627222108179202e-90	1.6160394249957807e-63	3.4780932726606145e-82	5.867211315435802e-60	7.577381575047861e-86	4.3577926874041295e-112	3.3496150036118145e-90	2.555395865953136e-97	5.850984912828032e-118	4.108912174686695e-86	1.0340045759867538e-93	3.128480274114307e-114	1.7590401711257032e-101	9.860403581363702e-109	6.490870655615946e-110	2.6172561213587975e-102	1.9592575524962828e-116	1.707247706502746e-128	6.800090897816845e-137	6.610488826157076e-143	1.1333663750979077e-142	5.594377181020446e-129	7.914048696180301e-143	3.7037758918905993e-116	4.6696056897305846e-119	5.537566154490572e-95	4.971662863637988e-122	1.9840983904731972e-97	2.546081445219041e-134	1.2076592778980021e-129	1.5873908295258908e-124	2.9509185920597654e-136	9.297451079936896e-124	9.683219342159379e-138	5.981355654335592e-167	2.1252586979286993e-135	2.755752894181229e-152	6.592824311682349e-150	5.106335194269123e-131	4.460726078805956e-102	8.98194060703725e-111	5.758874625337617e-141	5.987693522132915e-160	1.4836220837083446e-142	5.213136229918933e-137	3.188733093444217e-110		3.7792588388653e-120	3.9551357604911837e-140
A375_JQ1	3.444947266715955e-103	2.989819821083167e-94	1.4377262729920248e-100	6.824399891875036e-86	1.2259138184432706e-125	2.714730935226972e-116	2.2297897194498685e-111	1.0581631056235744e-103	1.149216195998889e-103	2.188402394695629e-103	3.7931687195136738e-118	8.913463085180398e-123	8.461562472818431e-119	4.9599329969583915e-113	3.093916747488135e-134	6.66741716489016e-125	1.5216255814527738e-141	3.888200728641585e-125	3.869012949248871e-138	4.6915749087154395e-141	2.3383994242780278e-163	2.609757981459297e-137	5.814783524649108e-122	1.2009648626061689e-142	4.97916672025541e-137	4.7717920345795334e-130	2.1155430056979064e-168	2.5274048423176486e-144	1.439237456769242e-148	3.2374499751552185e-191	5.997043887874221e-159	1.8481552870243445e-161	4.981189437944382e-157	2.0755976947288145e-194	2.786871471569664e-174	2.3383994242780278e-163	1.5145123815334084e-167	7.182146287321488e-158	3.3595742268584626e-148	1.0347515255335124e-168	7.056613478328059e-163	3.8820352888919107e-153	3.516016155252068e-163	7.182146287321488e-158	1.7972534569173285e-148	4.108859500803883e-121	3.7792588388653e-120		7.863026284801177e-162
A375_I-BET-762	9.636253858608032e-90	1.203547982848667e-60	3.759480298944203e-68	5.816466430334381e-65	6.956571619184957e-94	1.5489674639641806e-123	1.5028141338751442e-102	1.5783842678241454e-96	3.7949274426301245e-108	4.838413424478398e-110	2.252386898644808e-97	1.3968869589241698e-125	1.2318935596815099e-98	2.6165289129136987e-96	1.113106866871605e-111	1.564917143706422e-115	2.56794007658982e-111	2.288634949836861e-118	4.081534972701238e-129	1.7192044123921164e-126	2.6294404227611437e-123	3.1289934664737903e-103	4.559657843654108e-122	8.582530777947813e-123	6.62379826854449e-114	2.6610575467981276e-96	1.0745497016830853e-133	8.519065208611203e-111	1.6072902892596287e-116	4.967765844428495e-151	1.3655815901111679e-126	5.699633229219276e-141	1.0391531221248105e-125	1.9328752152626703e-147	8.121485301302872e-160	4.6130946226711404e-150	1.889329453415362e-147	7.809402859147563e-133	2.0228037443733706e-140	4.0694097827944896e-143	2.7290225816453935e-145	1.0853338884453599e-138	1.3343712246303525e-149	4.100712869492479e-160	4.0376186234997186e-139	2.8983759965113403e-114	3.9551357604911837e-140	7.863026284801177e-162
A375_I-BET-151	3.7653397177543276e-92	5.559617580656403e-81	1.009075482119117e-74	2.77340785090095e-80	4.2747780527598275e-101	1.8371673853843623e-116	2.1482859718639606e-98	1.3732691799285075e-83	3.7526915036668176e-106	5.005358095499017e-101	8.954067164430112e-114	7.97005253336816e-136	2.3726303534316303e-103	1.3153672416280946e-110	1.4150790171051018e-116	1.8660414347192255e-113	6.361150547340429e-114	5.9817478633698486e-114	1.9399137975417062e-117	1.6731154749554082e-131	9.397260988588267e-131	3.4385583961274554e-124	2.2237673990043447e-122	1.3653911983156596e-125	6.541450496431846e-131	7.868250739301046e-104	1.481970417899859e-162	2.2536901863782178e-131	1.3324801073141346e-126	4.965873195530968e-149	2.259883838611587e-141	4.982218299723905e-159	4.778602714121889e-126	5.0229170835823405e-138	2.131048953587609e-165	1.9162341447765017e-145	6.299468043660616e-158	1.853230706834686e-140	5.150844250458609e-136	1.5846935630510842e-143	1.2395961400897893e-133	9.458676647636995e-149	5.097413508618441e-150	2.2277543038406275e-145	4.690471105716102e-142	6.239040873634472e-117	1.6572681146807026e-135	2.5795619484349684e-170	8.939367243763166e-178
MCF7_LY-294002	4.481650435774628e-92	9.491566464484209e-86	1.422326800589284e-74	6.668852699395822e-78	2.0143744817101201e-115	1.3573089473731086e-95	6.116128841451117e-104	1.1404357777635502e-94	1.6110967598232466e-92	8.276216119498645e-101	6.233494678369502e-83	8.050421993156665e-115	2.1500434059199585e-102	4.5687664001111915e-99	8.88503630930098e-128	6.106523729038987e-108	6.644600951778687e-128	1.643687379647792e-128	3.381633754410211e-120	4.277143507222854e-125	1.9996136319095416e-127	6.644934834698644e-113	1.2267461136335738e-109	1.1863176607207427e-103	9.381793449509615e-115	4.182598184593829e-117	1.1542814147689176e-106	1.7685244133927332e-113	5.758424707139061e-125	8.779295076014956e-128	4.907447370045315e-115	1.0528921178658987e-108	1.962154249446564e-121	3.4889355193901686e-127	5.02265037887574e-131	3.654575853354507e-112	4.0051928137413166e-112	8.387991095325082e-123	3.9832899340770835e-102	3.1070832672405016e-92	3.0995780252649123e-108	2.2314641616778812e-125	9.958112629015327e-112	1.763091836031466e-118	2.331116757247535e-98	5.621249194879023e-72	3.26143348036565e-89	1.2600836321058068e-117	2.8621530587086083e-103
PC3_LY-294002	9.138079915161245e-99	3.6373636124629175e-88	2.5019174089733735e-83	3.3481070047578435e-78	7.482608589483489e-91	3.794619552337256e-123	1.9359780047068155e-133	7.816105137617405e-139	1.3636464832325364e-132	2.336835946413177e-143	1.2769287807623065e-136	2.1500923494593884e-143	4.250737622898887e-151	7.825554453106893e-125	2.0020616061968985e-149	8.854374507491449e-134	2.0526853858405627e-135	8.158579326614432e-151	1.3435580810661733e-146	2.9466284494538477e-150	4.800678728761564e-144	4.0416337800524e-155	4.701030420841417e-131	2.7035984637475862e-139	3.7201362930898825e-138	4.04983274738439e-110	1.280963748615081e-122	1.4577209098845074e-123	8.820450231927775e-121	6.56200172861154e-135	2.094116710602943e-113	1.18816991708579e-128	3.8010024534285747e-100	5.80342527285773e-130	2.0118163658365911e-140	5.931315357599335e-117	1.0062198550190278e-114	1.3386923753600567e-112	2.2605693746448586e-121	1.4496174291919484e-119	2.2605693746448586e-121	4.710750884623359e-139	6.093563236647661e-121	9.670664894291764e-128	1.313654487705949e-109	3.475852704933557e-92	1.2781700467617754e-91	1.6841662083402528e-109	3.2983682550007236e-110
A375_LY-294002	2.1125935467135205e-75	4.274871607610825e-87	4.576961449725323e-76	4.466908940075736e-71	2.6533904671598472e-79	2.50873006442342e-80	7.707928264944805e-81	1.003638301299829e-89	1.0324227523758767e-87	1.6156122743949963e-91	2.054547162219097e-107	5.010940400283171e-103	3.1708331163388815e-85	6.3175839622338515e-105	9.041817017233652e-97	6.697365423203122e-105	4.951335038704422e-107	8.621046868600023e-99	5.3587737197889385e-117	9.321241522198652e-120	1.3005545557836403e-117	2.6758115701012585e-116	9.903740708508011e-96	4.886223918401144e-105	5.5366940675535746e-101	3.727421088202668e-97	6.89660851241136e-119	1.115788650615522e-96	1.069334693814626e-128	8.830217051027706e-129	1.1139090697152822e-133	1.1139090697152822e-133	3.3100064556102277e-141	9.484836490241965e-122	1.5469900748048934e-156	6.469028342648858e-140	5.5783753298890226e-160	5.838897945418443e-135	5.3278788553969754e-135	1.6526692502539208e-107	2.147471766990164e-111	6.801315394614807e-153	1.999240154631221e-119	4.662014068194685e-109	4.1369952079259037e-106	2.8534932463637697e-97	6.606082997561635e-105	5.389140988853736e-121	2.5831043502387306e-100
MCF7_resveratrol	1.9906146197106012e-92	3.32091273670995e-71	3.7538280094141913e-51	4.910629273863412e-68	1.381507247594843e-94	2.7002379005431964e-72	9.735617440986422e-84	1.2360512587106302e-71	1.7345053955349123e-74	1.387151179761754e-79	1.4027077803096926e-74	4.4677697377600046e-107	4.316858154405719e-80	1.8913126087005275e-79	3.679771986638304e-88	9.06949937930916e-87	1.445614182016801e-111	5.5691472266247495e-96	1.76209380686646e-86	4.9333174924441224e-92	6.267491013468029e-99	6.765065792951214e-95	3.339063571891799e-90	2.0398211770116168e-86	1.0756817476375426e-81	8.548297255845078e-79	2.4428829874218707e-88	6.58229339295304e-95	6.077315582782679e-103	1.302495634835383e-111	2.2468326442784246e-117	1.6152504215166802e-79	7.461079228432475e-112	2.3809215637685144e-101	1.640163953487246e-106	2.229232007306501e-105	2.1054157383343417e-93	1.2619924993661758e-105	1.5461026325172328e-87	1.52793866042026e-73	6.511280487991391e-102	6.859451082563059e-118	8.633725841561071e-90	1.2619924993661758e-105	1.9906146197106012e-92	5.224827253466199e-60	8.663229222783414e-66	2.351496626600064e-89	1.0479939670902799e-78
MCF7_methylstat	4.614829148629589e-90	1.550365092010001e-77	5.338930871999317e-70	5.61442397680696e-61	9.997333905883083e-95	9.676527939618769e-75	1.479224650728129e-87	5.069463810080977e-78	1.8257940334350548e-82	7.040126757688274e-84	5.803754997481552e-87	2.7646989863569374e-89	4.8734189443574283e-88	4.622219973742805e-86	2.4036895446167705e-106	1.3940270104432594e-78	1.6670480741189545e-110	2.7646989863569374e-89	3.9577970742743036e-105	6.245769316058339e-103	1.5489131909512024e-121	9.440742097954326e-105	4.9322913419145596e-88	2.4083003114835035e-99	8.748899580022975e-96	2.0188319050382964e-88	7.193609028075905e-116	1.85013232937882e-106	5.858674905497475e-96	2.8608815465574416e-120	4.275387885196171e-120	1.6041120386130989e-124	5.0408138333193406e-136	1.6071946451108451e-139	6.171374398740739e-139	7.560989537466534e-133	7.882151408425511e-126	2.308229713226447e-130	3.0315070215375658e-115	2.643014263897122e-113	6.65501129390855e-109	6.686998078520132e-118	7.163810530968212e-119	1.8884606430651966e-121	2.2336488763701147e-96	3.133998769485518e-98	2.6026990618840273e-83	9.785136368608864e-123	8.857745580932215e-89
MCF7_GSK-J4	2.405408642273747e-121	4.442744518973169e-107	1.3389966940850842e-98	2.4673558419270854e-85	3.583642118388559e-116	3.3638105827527905e-111	2.702443612837858e-113	9.492620644323936e-106	1.1614240964444031e-112	7.53789313172224e-114	4.938894587924499e-108	3.970518753314006e-120	1.9736295651441812e-122	2.054575691743033e-106	2.2373226817672318e-131	2.94799856599267e-118	5.067076494769231e-150	3.970518753314006e-120	2.5480084695157485e-129	7.039448324423496e-121	9.959995606809884e-135	1.268176631275771e-123	4.472366330126172e-127	9.263420719341212e-126	2.3061288826115895e-115	2.6306087592462113e-114	1.628949189322936e-135	2.437704012282372e-128	1.489027319736173e-137	3.904972462445033e-156	9.148998928709934e-146	5.8286591102723335e-148	1.1962158369408277e-134	5.787004955761012e-167	1.0145263545105274e-176	4.147970474228552e-159	1.0113772947234822e-165	2.802535434867082e-169	2.6033144708002383e-121	3.424114228585844e-143	4.335041868018499e-144	8.625584353544855e-135	4.454546232135772e-137	2.236292884045932e-162	2.2134038945541414e-132	1.7565306061779496e-127	6.791342835474336e-111	1.5669424946254013e-149	4.079395287127065e-115
MCF7_EX-527	1.0640829376147828e-109	9.89702666122509e-74	4.1865461974083075e-68	4.1799014671559094e-65	5.575728111832107e-104	5.503071999765302e-81	7.60607808282865e-92	2.5240706553188786e-84	7.322446088796125e-93	5.242852972729801e-82	4.689665228776883e-73	6.96915511990963e-98	3.4327988106200835e-84	3.0303700708581294e-86	3.2096620127346537e-100	5.714962144130896e-89	3.000806010263187e-124	5.032793547706352e-100	4.8154659204423114e-101	2.3823523743482994e-109	1.0072228649560882e-108	9.726621137491864e-101	1.4200920285299474e-105	9.141153375657698e-102	7.60607808282865e-92	3.886627342262241e-84	4.508831481561694e-105	7.86734016993516e-91	5.739557375220011e-114	4.804646766663087e-127	2.6286996797742494e-129	1.406375448467693e-131	1.0099831029867835e-138	7.6036955239844815e-140	1.5487016305545414e-141	1.660295052172487e-142	2.303538933740992e-137	1.5808500270309358e-137	2.8847204020633937e-111	3.525962562725006e-107	1.1489929838202127e-117	1.8493114142431846e-122	1.0311907608347934e-114	6.056067910708128e-124	4.555607459839951e-103	5.882658483367324e-105	7.753755122917246e-98	8.49458140972416e-110	1.8407523274088842e-99
MCF7_UNC-1215	8.869181897319363e-107	3.27458203199245e-75	1.137517842678414e-65	9.157197687555613e-59	4.722954516757496e-115	8.50559304890339e-111	3.2180246297188136e-119	1.2559108506427052e-116	5.231692273561226e-116	1.4094451689639723e-85	1.7037375856019927e-82	7.427183395757684e-106	6.376694787926551e-111	2.909587099527342e-94	1.9821169541911445e-123	9.875848280338889e-108	1.9647666225739797e-123	1.7210726534997466e-112	1.7146676858362362e-122	3.338726163858396e-121	3.305062636678956e-123	4.644040236639331e-100	2.7390315341477134e-123	1.1204266925611595e-114	5.807011523071618e-106	1.3504019745919392e-92	6.376694787926551e-111	6.563672007701856e-97	7.565438311876374e-118	1.7270459246220586e-130	3.541610489094484e-126	1.5510643991600236e-137	3.2294580166844716e-140	7.070437273862964e-146	1.4678942158115316e-168	3.420698788511054e-139	2.8510638725685864e-143	3.391961167403692e-141	3.7816255217924724e-121	1.868463605576276e-121	6.03294127117906e-130	2.3459418098373086e-141	1.1408613518483028e-143	3.0583287926546458e-148	2.5452372758981425e-120	6.046794609836958e-100	3.7143488938785366e-121	1.9866203686221763e-124	7.46669050909597e-112
MCF7_zebularine	2.212130829347872e-111	3.902242880807046e-76	3.841518592225499e-71	2.912065678153475e-66	1.1645391795207317e-115	1.56931687047222e-104	1.0189666541827202e-125	3.5400254801170364e-99	3.6477684492276985e-118	1.2828807099943933e-94	2.403504819004376e-77	1.8350632871265613e-121	8.777941824986009e-109	9.537858341602606e-104	1.1370180067706719e-129	6.934533249829553e-117	1.2708579512522693e-127	2.215445010790428e-110	4.3277682633299165e-129	2.894267542159475e-135	1.2716663581364256e-122	6.766215937353626e-115	4.450469150315727e-128	3.055619298239958e-108	5.104210378106138e-119	7.462097577282025e-94	6.274602621294946e-122	2.908317467364473e-102	7.62403078726015e-107	4.2768671731797934e-158	8.164116656098557e-130	1.290620466200781e-127	1.0878904194764995e-146	2.8322101435821756e-142	2.7976780501934514e-143	1.1084129968759954e-133	1.772133217121702e-126	1.471040118669786e-144	4.165891409814714e-131	5.831341678368051e-123	9.837156177528337e-147	1.18406992634456e-148	1.708276078005209e-133	1.4060888288399666e-158	1.4867555323204159e-136	5.9915543339972905e-84	4.0261143476992266e-123	1.6080470620673557e-119	1.6848343809166796e-134
MCF7_trichostatin-a	2.4211082387719294e-118	1.5637860077163248e-98	8.419037733000381e-77	4.730699487207971e-78	4.85429042219704e-95	4.046403494838469e-77	3.65323115201626e-133	5.313603415414379e-97	2.732359278503057e-116	1.2808828005865324e-107	5.858161451838976e-113	7.917153808996644e-113	3.1483086033066523e-111	1.797203269572058e-101	6.0966729038217164e-102	8.435707430821965e-141	3.006997196061199e-142	4.0748333701209335e-131	5.399070998656608e-125	1.0356641832038708e-129	9.03614279137692e-137	2.5420917327089936e-115	1.0799039777197966e-96	4.013903947206219e-115	8.557924369845979e-113	5.994039465031354e-89	3.03868645395122e-129	6.8676233372242726e-121	3.256201191245363e-125	1.2594266819442862e-152	7.483987445548738e-133	3.737298791038122e-126	1.596967998395934e-128	1.0748187489294489e-138	2.2133807518200397e-151	4.462439997217885e-139	6.119797754015361e-134	6.54932005720494e-132	2.0133811699835435e-106	1.3377227021812051e-106	1.372557885852657e-145	5.803860047636734e-141	1.5535027460484358e-136	4.521058061732634e-123	3.469168360907329e-107	7.486818963333156e-84	1.6438297576481745e-95	3.782244693374136e-107	7.268666497440379e-85
MCF7_belinostat	8.291023784709816e-98	1.0844711264221295e-81	2.4504708205308092e-79	1.8270036853218325e-74	3.942740460913647e-108	2.8661456788586817e-93	5.097364479465454e-145	2.516608778150903e-92	9.767361584507652e-113	6.1813598909754355e-86	7.399961137408812e-93	3.2833446476772583e-105	9.936379287117057e-106	7.723933732737396e-99	4.101456564985262e-113	1.5384737337316178e-136	1.9498161331038196e-166	8.158847666231335e-125	1.5342788605664437e-125	1.0913268369195045e-118	2.9567770181086106e-134	1.0383846759383566e-126	5.2373015641141136e-127	3.0922283538262426e-130	3.743295346552169e-131	1.0513382885138137e-93	1.5049150983872624e-118	3.870564327813394e-113	1.4158662592907879e-121	1.365697267969582e-183	1.1384829736236833e-143	3.3881427966618245e-128	5.161873634415562e-138	2.176410620884677e-149	2.8892856985859293e-163	3.0265649568894315e-143	1.6919461109970458e-135	1.3508315871545449e-142	2.385018426502575e-129	3.4221579941443924e-115	5.303033623748278e-138	2.1852913156381015e-133	1.0244477350005346e-116	6.245011371792866e-136	2.5239950547892984e-108	2.116050922751083e-89	1.2339951123349782e-94	2.421994319784945e-120	1.1216306424882526e-106
MCF7_UNC-0321	1.5684687963873124e-108	1.937399370632987e-95	5.532022380384156e-82	7.88341395415501e-77	2.105649855687907e-119	1.6267283125660853e-90	1.68011493241687e-105	3.344216184913196e-98	3.2004069532549333e-100	2.9277430649132477e-102	3.2627680508585465e-86	3.0104244703042706e-114	1.920867847827252e-110	3.82249629256248e-114	2.0193559790255694e-118	1.519320008544377e-98	8.435621285298728e-130	5.1878508058385845e-112	1.327823802669072e-133	8.837327916293664e-123	1.4281761545446838e-138	1.5821178421467575e-123	6.111480901766299e-109	1.6101637221147238e-116	5.820802917985945e-121	6.898622448347113e-104	2.9630971427722163e-108	1.3066415077965312e-105	1.1200818851960243e-119	1.6358394670938565e-145	1.5141804139851122e-141	6.471578226407623e-137	5.040256127852268e-142	1.4369632578192613e-159	3.321069421262532e-158	1.2544337287921832e-145	2.7874405692135577e-131	5.883877280417065e-136	8.18559631237613e-134	4.229253241032745e-123	1.4251281815364702e-131	3.985626857297837e-123	1.6671938071445377e-124	1.4419835996411995e-147	2.995824768851694e-115	3.2576149021800233e-108	9.347186686963509e-97	5.727724232305653e-133	3.6225936062656902e-109
MCF7_EPZ-005687	2.0988666801652784e-109	2.5595695001397198e-85	3.407604827953134e-63	3.4771127866010654e-64	1.0259494996270397e-132	3.321963705104108e-104	4.474320592464673e-102	2.1450787514495873e-94	1.3845843514607513e-107	1.9552855569409716e-107	1.7185285942584872e-82	1.1385742400754595e-99	1.8918624040327326e-111	7.325301675961674e-108	1.0371819276513583e-119	2.143921572851422e-101	1.910141660184231e-138	7.017809031648548e-120	7.160520274525022e-121	5.843946900770946e-118	3.922669556026812e-124	5.915787054703097e-107	2.4142370190468787e-114	1.024520854493062e-112	3.3152573904263405e-122	1.3876273868564702e-106	1.0676530906735612e-113	3.706637576700454e-99	7.102220857006009e-128	6.542854784404686e-148	4.1522970304652757e-134	6.081376703238001e-125	9.677960601209888e-154	1.2783947052844478e-154	6.672653086110546e-166	3.2269442243232235e-145	3.778515625719601e-133	1.2783947052844478e-154	1.0217646286776472e-142	1.7181405310197924e-131	2.255463650472955e-140	5.825759848321754e-143	1.176521343866291e-123	4.187591101235012e-167	5.118054057719988e-128	1.5234550216701105e-89	1.4577045861978326e-110	1.5637038900339444e-118	1.2474347760863056e-114
MCF7_tacedinaline	3.1678625172976773e-99	1.9841740051248093e-75	4.135267212374902e-65	5.70424782853768e-56	9.322622651085314e-129	3.7130543869632052e-87	2.2394391532448435e-105	4.052310616663122e-82	1.8950955440406434e-95	1.3131019682493463e-92	7.494577205949349e-79	2.0657102587124654e-98	4.1656804813079426e-97	1.9570166812473345e-99	1.0963188919197267e-107	7.69080125765134e-98	6.147943072648878e-138	7.655067364360493e-103	5.1207019883259176e-113	4.202946793136264e-111	2.780571273706327e-128	1.3263872867403102e-101	1.0894091652877602e-122	2.00733375808045e-104	3.8747742795969745e-112	5.537566154490572e-95	1.9416634202922475e-110	1.9840983904731972e-97	8.721156707247683e-115	6.924001117392031e-139	2.9509185920597654e-136	1.9254313314589193e-115	6.457765577133641e-151	6.592824311682349e-150	1.6262036963474796e-142	1.2276657353224114e-130	7.275738929918136e-124	5.317501414591687e-126	4.000971192450104e-124	9.459867350309548e-111	4.629586545503602e-138	1.1224254688290404e-131	2.020859513992255e-118	9.683219342159379e-138	1.655937390611655e-134	6.438370974086693e-84	4.435528398049794e-92	8.791321971440299e-125	6.99095386500122e-98
MCF7_entinostat	1.55067083794639e-103	1.0271476265283294e-78	1.0101814574036354e-63	6.412517270424892e-59	3.7963143566268215e-126	6.236343681301407e-101	6.1718535417724985e-136	1.0394332689698693e-108	5.726013574907411e-106	5.905632379312626e-104	2.2739738215882503e-98	3.824932958783239e-120	8.114893552030604e-112	9.136524121137175e-107	1.0301880613291373e-130	4.6355364582801934e-120	2.7796131848253605e-152	1.0866314908999187e-124	3.0476699759353115e-123	2.4608237229210946e-121	1.2122650851943174e-141	5.261306638135781e-118	1.1368447954411249e-119	8.611757152001668e-123	2.3335593146006332e-113	1.509311964169184e-108	3.743461906411817e-125	3.2106807671692433e-112	3.3484702766080915e-121	2.9254617460610554e-150	3.424435297134794e-142	2.7583819121573012e-124	5.0070426687785735e-143	9.279451800094695e-146	1.662460523713309e-167	1.9061029575415634e-121	6.475117542723576e-132	3.6179127051138083e-141	5.058210337267125e-130	3.3721301351167905e-111	3.930121862907708e-141	6.058759042675302e-128	4.013268193068353e-121	3.6179127051138083e-141	2.9966526898893995e-112	9.861632815194265e-93	4.2414085827663704e-92	2.551436840785684e-118	6.557428014275531e-100
MCF7_BIX-01294	1.1367341110680379e-97	9.717852066239504e-85	3.433340280656795e-77	6.450223556416312e-70	2.4278562816978015e-129	2.828350275284388e-101	3.1692892127257393e-99	3.5224675738163126e-83	1.2302477702891262e-85	5.344178039762058e-85	4.805759813354907e-86	1.5821206994592847e-105	1.6477877538533007e-95	1.7128729922709958e-91	1.255659825075611e-116	6.5235885323007e-103	1.1769409721890922e-125	9.664801732198397e-108	3.4336200235695717e-102	1.8496530242903117e-104	5.339400568899388e-121	1.462067887842976e-110	5.327315430395433e-123	1.133969179993361e-109	1.6039456450595292e-103	8.831017848175835e-92	1.0202125396397536e-119	8.211636788257716e-120	1.8830085539016334e-129	4.070726219104382e-149	2.7319056937259985e-126	7.419628041173105e-111	1.1430172449752969e-147	7.065733309592409e-144	1.6974566707967333e-136	3.5415700133561376e-144	1.166759282951241e-127	6.070218855969871e-130	1.2810686734093942e-112	1.6016326545851148e-121	5.042110984711087e-137	8.24637392437349e-133	1.0644287025260562e-136	1.6262267341606597e-141	5.842382851686213e-132	9.351854405753671e-83	3.0246334315688175e-103	9.024307295953697e-141	2.2921688314875976e-125
MCF7_sirolimus	3.871250259687805e-87	1.8451910557703016e-82	6.429070136067855e-70	1.2009627299420916e-64	9.299866341416731e-120	1.908173848024945e-79	8.423670322512991e-100	4.4004012159530286e-85	1.945382273138537e-96	5.573956764275106e-87	1.366869480826226e-77	1.1926067563552156e-101	9.072340301608134e-94	3.997114759424427e-74	4.435144911311699e-111	7.876182238227736e-99	5.675772903565788e-132	3.6819753465513644e-106	8.415872645684906e-103	9.188975927918995e-117	1.1347679353367369e-129	3.3970106989344106e-116	7.664762499891684e-112	3.8074530734744366e-103	2.763178514453287e-93	1.1444273800203477e-100	5.0578211429954e-107	1.9387872266331085e-105	3.503254119655167e-123	4.8052514301836924e-122	9.36151153516034e-138	2.8634837658941076e-101	9.728884530311516e-140	7.403304767714857e-137	4.2843782226601466e-137	1.8772896619465566e-134	3.352467081941958e-116	9.310898387119912e-123	2.4897382566154766e-103	1.3256285288419775e-92	1.0980681832693057e-118	1.351573552554233e-128	1.0262112776400886e-126	1.8176912401088992e-120	4.980240224285092e-107	1.0424893160515735e-62	3.3923961163035236e-95	1.7317131069443768e-128	1.640496548493669e-94
MCF7_OSI-027	1.1133680191585788e-110	4.222800082615715e-97	2.1830944146448495e-76	1.429093839736444e-77	1.458893817840939e-131	5.2489270394226225e-110	1.0132417106047314e-116	1.075483706754937e-106	7.397215969307343e-98	1.3424961546388412e-132	3.0338399687031728e-96	1.2804838939265358e-116	8.963292950036384e-113	3.85162050677195e-93	1.82281479205222e-130	8.206961293509537e-105	3.2038333607001423e-135	1.2158390292986317e-123	1.1838544894509498e-117	1.2374824644562242e-130	2.311812379831544e-137	1.0826352312875787e-112	5.2064234524001685e-118	5.4168234473798686e-114	2.666304598051971e-103	2.0648342575201644e-100	4.6827527910566207e-129	2.1949733706084432e-119	6.8853312210830175e-127	3.690013356710674e-138	1.5838795364202268e-140	1.6652254103129357e-126	1.8218526420483973e-150	1.2122085805317716e-151	1.0246678905245385e-148	1.7732554572625054e-149	2.930887699187435e-130	6.19317617699108e-128	9.564279702944252e-124	1.8300702869526117e-108	3.825740417362206e-135	6.884297950629662e-138	1.738836701079583e-127	1.3835231146842956e-156	1.3304747993839923e-117	2.0970453923440344e-86	2.4590009606232157e-92	1.532405605781744e-131	1.5981643472511856e-132
MCF7_salermide	2.0842999110485516e-96	2.2910756507102477e-76	3.071068069900497e-85	6.26255454976671e-73	5.908113428094214e-113	2.3580351644044922e-88	2.025167066548492e-107	2.1683377111583594e-85	1.2741041620149208e-101	9.115758305172868e-92	8.25493778939575e-78	1.0467581151956512e-104	1.1769631888547102e-105	5.790746591525963e-85	3.042628164421094e-119	2.1221889838331003e-106	1.4397351242050445e-128	5.0967298673868394e-107	4.70241814537106e-120	4.1180957499628705e-116	8.894788743187158e-139	4.3756051141881875e-115	2.805735560623397e-110	3.16007371431351e-118	9.919931554192248e-110	1.6328342894380883e-113	3.6228824575371025e-122	7.691568008696833e-111	6.99347912847452e-132	4.910858855084918e-138	2.646705037100441e-147	8.050790422913686e-135	2.769799928463077e-157	2.877928214401537e-159	8.355086423420378e-157	2.3103177823746597e-159	3.3912674559552026e-134	1.1971359106856467e-156	5.700248585884484e-118	1.5217285416525922e-122	6.798876326186709e-137	2.7593174805194993e-128	1.194267339347948e-135	7.454193839992423e-144	3.004722799485861e-132	5.923874778867296e-103	8.79798422053843e-112	1.1051353832131672e-127	8.731333059051565e-109
MCF7_BIX-01338	1.0685281006537452e-107	4.714320812520642e-75	1.975313042755264e-77	2.002281112289825e-76	4.3486198281665615e-118	1.4762336522526882e-104	1.4277687351683622e-111	1.9691547598344673e-92	1.0161092823004158e-103	4.9189144990115693e-101	1.2240043506507182e-97	1.461272930909953e-104	8.76061659641152e-99	7.960896098991477e-88	2.3892222713695724e-109	3.0508312406527263e-113	1.694559519185911e-157	1.1157175752586496e-120	1.7316484457700567e-126	3.529752280776873e-128	2.301473408722311e-144	1.1359233573697516e-116	6.91170647805967e-108	7.70451494930922e-123	3.823045325595053e-116	4.2561476275925867e-109	3.729915402822463e-126	8.207257828775764e-134	2.1972842560696005e-154	5.942651180855595e-150	3.6179444260888365e-145	1.3941261124581052e-121	1.5480674177591424e-160	9.065531014642087e-167	1.0475469703329856e-141	7.921312305365131e-147	4.929510597118072e-130	8.672427780824422e-142	9.514735772563692e-104	5.5590706040104054e-108	2.6175247335059327e-137	1.6076988576338106e-142	1.9865149757815083e-129	5.30791146934763e-137	5.9986341098568534e-117	8.370199155937374e-90	1.3102437140993938e-91	1.4800343589636259e-133	1.7269599872495887e-108
MCF7_geldanamycin	3.2204887004748956e-99	1.0681279360279872e-74	1.2217146085180949e-76	2.625807136097926e-73	3.6697048919070937e-121	3.1666760339068086e-82	1.0630577081146858e-83	5.705876784000314e-71	1.1142326535559839e-97	8.107307709964717e-88	2.2839458139248442e-80	3.4585002268088755e-96	9.291810320640194e-93	6.618393005858608e-90	5.52045004670578e-106	2.504314754449698e-102	2.114595962405982e-139	2.6623081065371798e-105	1.1170801126617038e-99	1.4083159956334283e-114	6.653897549463382e-125	2.0497218539643397e-113	9.280374531018475e-104	5.925964342654683e-114	2.3017124536875443e-110	7.043182745603725e-104	1.9201184235641104e-120	1.7351492052299332e-106	1.2807496337364429e-132	1.6108143864801421e-115	1.6054473355160637e-116	9.946635671128684e-101	3.5310118972724895e-150	9.675981962113771e-140	6.259117081015473e-138	1.626136079466306e-122	1.8333523645146e-125	9.675981962113771e-140	1.0503924319825964e-118	1.0383960146672578e-102	2.099684938467997e-116	7.733991669109443e-120	1.0921064154762564e-114	8.445018866067599e-135	3.176989197508238e-113	7.754179116050192e-88	9.648955400348853e-88	1.684651770145108e-116	1.5475746445866603e-80
MCF7_decitabine	2.9837095641224246e-121	3.277574182676841e-84	6.989210537668325e-87	1.4452108571602739e-74	6.45981554002809e-138	1.2710021684713297e-96	1.5578796367792926e-97	4.7580658710524875e-98	2.6008333528261823e-96	4.71956184046602e-100	3.3045641266669164e-101	1.9165780837408976e-108	1.1302281568986072e-111	3.335750052091076e-107	9.523825099036824e-128	7.330786171922116e-108	6.327023357975288e-140	2.7533313908854614e-120	2.658020935927182e-114	1.6757797075674346e-133	1.5325686380008785e-137	3.820188044450618e-121	5.461714047255713e-124	7.672164696482877e-115	8.361453905006701e-109	1.0748720749079178e-97	2.141527460926125e-133	1.477951643221789e-122	2.335167643746895e-133	4.042251246348829e-139	1.7032183928645426e-138	1.3085324513124334e-133	1.281777531556949e-150	2.1585794343865937e-160	8.567132715336717e-148	1.0657648217997434e-152	3.2715113928439243e-140	3.5606720057801317e-135	8.551913270670469e-124	7.93934697672752e-117	4.69255645987811e-138	4.462731127491086e-127	3.756677016524289e-127	4.479663793507103e-150	7.960565806457037e-119	8.966951103249522e-89	2.731882272696996e-97	7.636174599587215e-134	2.689543119695161e-103
PC3_sirolimus	1.0656351083288516e-99	1.3369648782640127e-93	8.860924238369199e-90	8.637129548797324e-96	4.6707574599581464e-99	1.3267517360771196e-140	1.1475433821192513e-128	1.076615987832957e-136	3.8661270157359825e-144	5.9793698622290445e-146	3.872039025798256e-139	5.733581371893553e-173	3.60435283736897e-160	3.1886574564664893e-145	4.206581001307129e-146	6.00398116508789e-134	1.878868081851887e-151	3.086892559062152e-186	3.8815849216850586e-181	1.2076761057357296e-195	6.899130635114815e-157	6.487933778031088e-184	1.8102623595095723e-131	4.8206656834434584e-142	9.222854201598491e-145	6.75333400844909e-122	6.064221287465899e-125	5.237890577921208e-150	6.114308763981715e-145	2.05272279894655e-133	2.6866894745466264e-132	1.1509890910232422e-145	5.251872927646345e-122	1.1281428068799504e-135	2.765139506020425e-147	2.9027450458686585e-125	1.7929408168990972e-122	5.3407101970673115e-127	7.317359625965649e-125	1.729937467804951e-125	4.2316609166643835e-129	6.472941754726598e-155	5.421453063636034e-143	1.5198524502556643e-118	8.77935347837869e-102	2.7898099077560987e-95	1.482387961096154e-102	2.020346193470634e-124	4.940251881002725e-115
MCF7_I-BET-762	2.4802472414151485e-87	2.953849684998711e-91	7.426851965384562e-74	5.177083780442541e-60	2.9974181278910406e-133	4.466611903624308e-73	4.40580941251908e-85	2.40337691291855e-87	1.3212741025258087e-103	4.284345283224467e-87	1.0475344569404023e-92	2.2390196956688437e-95	2.3433595810424183e-96	1.9572444358103424e-91	5.086435036118374e-94	4.1633388564634367e-106	2.5319729654755264e-123	1.0144731913141066e-106	6.080531391406721e-115	2.711976862623608e-120	3.628166896447726e-126	4.5304357649012465e-101	5.138391136640593e-96	2.226132661451852e-120	4.430806537819252e-114	3.1183427725932127e-113	1.186536622459583e-114	1.810810820457583e-98	1.8158560697813564e-121	3.386322528046784e-135	1.942995248720602e-122	3.577047252993668e-127	1.2537268159981678e-123	5.40702990179606e-136	7.32130924339399e-125	9.625837295289769e-117	7.681359106320018e-113	2.488957950361192e-119	7.270380876025676e-100	3.3997168048274245e-106	4.523651200175464e-113	1.0694034966521342e-118	1.113398896763209e-113	5.8232736283143936e-108	1.4284435647643778e-107	1.169114478354045e-93	4.0341392843263644e-89	1.247980901144722e-134	9.359558223461617e-123
MCF7_I-BET-151	6.568097326944596e-92	3.267073140892197e-98	6.614172702487228e-79	3.557310359643855e-69	7.561880161254651e-101	9.590910767835542e-78	1.6700124825175847e-89	4.764488380323337e-77	2.639667613473924e-88	8.470026373564696e-92	6.980761922611722e-102	1.6221132318976618e-95	7.572728198338856e-101	8.59737839025978e-92	8.004131811114187e-90	3.5110740194255745e-86	1.2531500598613917e-120	1.0288799117568197e-106	3.7342878932053505e-110	8.06148301024565e-111	7.53660470769852e-112	5.0065641880539136e-101	2.8753828771107837e-85	1.4419411077027187e-94	1.4248293768033802e-118	1.2419602518993111e-113	1.3768739106188838e-107	2.984888346660937e-113	6.255213364823888e-119	9.24890538224537e-123	4.3817794050333555e-115	7.798874976128658e-113	4.873192215421752e-107	3.8334345002607905e-121	1.263430168632747e-128	5.56842101830415e-121	3.2983682550007236e-110	7.423323566279517e-119	2.2540220857572643e-93	4.8378862425324096e-91	1.5271406903389701e-97	4.9927447809191824e-105	4.67969081226114e-100	5.0439832160903314e-99	2.3708828022660422e-83	6.5531289446346586e-77	4.467819229652166e-85	1.2586523945834351e-110	5.216265157982994e-95
MCF7_epz004777	4.478909054474059e-80	1.2892476590586634e-75	1.5200868595625747e-82	1.3013026287286834e-81	3.5528846366640986e-97	3.067729645978624e-87	1.2304015815928243e-100	7.307385742119096e-93	2.169693179616063e-97	4.52602985336605e-84	3.540404104678189e-100	5.375467706964214e-107	7.263649331059113e-97	3.724551375117545e-97	1.3810431101685626e-98	1.0825571924999545e-97	1.9581708499788465e-120	3.0729301355871746e-109	4.275860677242597e-117	1.7856571116247879e-125	2.9312092273183263e-118	2.2237517276920915e-114	3.757152566149541e-99	3.833066402137418e-111	2.0810585380464119e-109	2.910777091951301e-95	3.084713630234432e-112	1.4531717561338494e-111	1.998663964212852e-114	3.619175626966851e-126	8.984614107154616e-133	6.82253825674901e-117	5.4647297407096e-105	1.5828774530050061e-136	1.222616058614713e-138	1.6640721345558472e-120	1.2423307916580317e-120	4.237463732572128e-116	1.8068539788155249e-97	2.203881146203156e-97	6.894109940284217e-108	6.340702699493975e-113	1.715959362807472e-104	1.4236890405045e-109	1.922384132119032e-112	3.553293573006091e-90	8.292781029946027e-90	3.904699340718876e-106	8.085209702667033e-100
YAPC_alvocidib	1.8307684247050624e-85	9.752979925552025e-59	5.978210795144712e-56	8.211696327222502e-55	7.561880161254651e-101	7.492076960825685e-80	6.005685986671923e-96	2.2567945586388783e-83	5.207762572340831e-82	6.631206915602327e-79	6.186432147404252e-76	6.998716653757458e-87	7.636629310839732e-88	1.0421929933223687e-78	6.077976582097002e-105	4.2289925177207154e-97	1.2531500598613917e-120	6.096751015317471e-100	3.7342878932053505e-110	2.3966870096689644e-104	5.56842101830415e-121	1.0845575643564678e-107	8.470026373564696e-92	4.506909778343037e-113	1.5028141338751442e-102	3.207252974276838e-89	4.469223308951762e-103	3.467419640141762e-101	4.498314496624429e-107	2.6450053588039908e-127	1.2309372586430167e-119	3.021254483628451e-91	2.5940774558586725e-123	4.1741466970762607e-128	4.433213662067024e-124	2.1913034768381683e-107	3.552708393032579e-93	1.7419290363214855e-105	1.5271406903389701e-97	5.604229608241514e-89	1.2088983044245236e-112	1.5873935244613882e-122	6.770613039791102e-109	1.1328467832868885e-107	1.619325950440848e-98	7.030679901848588e-69	6.018770400860559e-81	1.85620028789698e-117	7.796107649012797e-93
YAPC_dinaciclib	4.861626922576224e-83	6.023426384553523e-68	2.545090208460445e-87	1.4466971861174535e-70	1.7251146483872792e-73	3.6309419651086336e-75	3.326965571018202e-87	2.721615166907444e-96	3.0952694059799467e-115	5.138391136640593e-96	5.878640729398501e-84	2.1754805806795122e-111	8.485034359334497e-90	1.5257626358795495e-82	5.086435036118374e-94	7.058850556304823e-86	3.368904138743794e-128	2.1466078529546913e-123	1.2653379467782001e-105	9.445688418960786e-116	4.5142907089337444e-119	1.9913555258174594e-112	8.611172721116496e-115	1.6686512155193e-103	4.090432154085318e-107	1.3017328722612437e-88	3.145687143456047e-79	1.7943029711596392e-91	1.1884763319536546e-104	2.425037703889376e-101	1.8057227844263612e-115	5.635674775877741e-83	1.4565933583321467e-102	3.358621333358891e-110	8.531887259178916e-116	7.294694401076348e-110	2.1194178151131177e-95	3.541179571581523e-99	2.1289621274352836e-91	6.790167146830261e-71	1.0077840846465957e-97	3.2874825106171544e-114	4.0559854163252413e-100	1.5540008150145954e-103	9.679536019149034e-77	1.3480581419541685e-60	7.69080125765134e-98	1.180313063607592e-99	4.2289925177207154e-97
MCF7_alvocidib	5.380010049037478e-108	5.107023068572542e-75	5.0346831561739634e-61	1.881010251689477e-53	5.5719426071041e-53	3.448932405033405e-53	1.125569132338399e-59	3.9316767171413044e-45	2.0132809668685417e-54	1.0859827925863812e-66	2.824430971067672e-72	2.3000029243253914e-77	2.0467567935953535e-76	6.466078354471806e-62	1.5706869589784067e-58	9.698569614932611e-64	1.6874114039047423e-61	5.6249508270072036e-71	2.323607863940093e-72	6.704382487080762e-70	3.1540997876764694e-69	9.819520252572303e-67	1.6865026506939385e-58	4.99024463409485e-49	8.723231457378567e-56	3.1201180816948217e-66	2.0467567935953535e-76	1.033842533230209e-67	2.508181576453868e-66	4.744137450679442e-73	1.64374877724398e-64	1.4295055871634221e-74	7.149754326367588e-54	3.154996718516533e-60	1.690937815665224e-74	2.980428287723262e-63	6.816236161606852e-73	4.868621523830413e-68	2.4525630504691156e-59	5.791878300169358e-53	1.8635982546333172e-57	3.5523040674458433e-63	6.969038507139631e-49	4.285443772131916e-64	1.527810497391688e-49	4.519602889814043e-63	1.6733847199682243e-65	7.547989591047197e-70	1.8767955201627746e-58
MCF7_sotrastaurin	1.4265934453133622e-76	6.255592618019571e-49	4.5269396605291074e-57	4.1061497765336603e-51	6.846934473909674e-47	1.776369187192305e-45	4.4340200534992784e-55	4.005285640567332e-43	1.955829143859096e-51	3.201817497168287e-53	1.791658749152374e-63	7.255950118876721e-67	1.9537664981821725e-57	6.515665450502513e-61	4.0483433559004836e-69	4.084383435222953e-61	2.5880031966981424e-61	5.650499239530823e-56	1.6746796637903282e-68	3.947759250531345e-65	3.2018854647005764e-70	1.159015598501196e-71	4.242396039200849e-64	3.097273408543704e-45	1.2662423249608637e-63	6.357055583658394e-72	3.2609932691277064e-75	1.508767426539388e-64	4.986560083701869e-66	4.436824508805132e-73	6.68638345778471e-61	2.7508146132132914e-76	2.667916538774729e-59	1.3603769225176367e-73	4.901355166197108e-77	5.260740100515794e-68	1.0289776028745208e-61	3.8455395072840364e-69	1.1192965415826636e-57	8.806097518187342e-61	6.081973231686584e-64	1.8755441351597828e-66	1.9550931418821558e-64	1.1756405894709599e-62	4.434439741492363e-48	2.249076312832519e-58	7.590739784456731e-51	4.845065639824027e-73	7.855794032312005e-58
MCF7_semagacestat	5.582623960976663e-84	6.205741629865796e-53	7.76175749576615e-43	1.4169305666743342e-51	2.415752580376867e-53	6.177057428188078e-62	1.445881173785113e-54	2.944580841456902e-49	3.710421196929383e-61	4.4572920769608075e-53	1.601169828807659e-56	8.764413950954488e-66	7.884850449038004e-59	1.6587835013917e-60	8.449040401695193e-83	2.249766422430193e-56	1.557713868012346e-64	1.3101630922622443e-61	5.757782612863682e-55	1.2942886159857598e-73	2.1395862572769767e-62	9.468962119241037e-62	1.6783753148974882e-65	1.9460530836805416e-57	1.284650837047153e-62	4.2187159164552717e-69	1.0494149967710294e-75	1.6129606915722146e-68	1.1962839841656699e-71	8.733630200732973e-61	9.804598753760084e-62	1.4095784597065763e-80	1.31040608730216e-52	1.8081397311871334e-69	3.066487223213085e-70	1.2449801285616746e-70	2.0002993023958744e-70	8.824883403757952e-76	1.109098872253202e-54	1.228029905049298e-65	1.109098872253202e-54	1.3696432086700797e-64	1.9573632006242633e-69	2.3825995069381176e-61	5.20917213731796e-50	1.4451936104092643e-72	1.2787126931099203e-66	2.2934441976897374e-73	2.252584218633975e-63
MCF7_ruxolitinib	4.021022566223987e-87	2.4564904856311594e-41	6.420504768366921e-51	3.214871456635361e-47	1.0000450574719927e-53	2.3116655733055317e-65	9.56482535480992e-58	1.1886314654889433e-49	2.879133432872869e-58	1.2989757478321833e-51	3.394717281952883e-53	2.851225226822547e-65	7.059834558680377e-56	7.430309209772687e-55	1.0079592216252538e-76	1.775488494452679e-75	3.6864588566133494e-73	7.635296284618282e-61	1.7801391409051827e-62	1.1961991086893232e-74	3.1954726908717627e-73	2.9061027018180308e-61	1.8397470476743213e-62	3.732550660091404e-56	9.817131116636724e-69	6.154552618850693e-63	5.661361528887934e-76	7.843738787441329e-63	1.2362464364100698e-73	1.8024149178530183e-69	4.761495934222192e-68	1.9695231229591395e-79	8.277076618938606e-83	5.432123504212154e-79	7.159828889099462e-85	5.703128614566487e-85	1.5821802285011274e-82	1.3852391718394546e-98	5.62119423644177e-69	2.667712833447258e-59	1.7372186106724488e-62	9.065536011310326e-74	2.0508669159703517e-76	5.432123504212154e-79	1.7508844584232314e-63	5.505872667558857e-82	1.7349280204787182e-75	1.6166499932458182e-71	9.305385053338828e-63
MCF7_tretinoin	3.74746584335427e-46	2.456097290286156e-53	1.0973908058226543e-39	1.998899920508097e-44	3.8857324946926143e-51	3.2585299859254794e-56	2.80097418606113e-51	2.727161820192536e-49	1.9322206722228707e-60	6.989582338997352e-58	1.456956459818782e-59	2.1563377057778607e-65	1.1016325671510316e-64	2.1667060623062625e-68	9.469693903566347e-57	1.1102332707158677e-61	7.150352780997924e-69	2.1563377057778607e-65	4.292699546676291e-58	1.4726708148076076e-68	3.7318129526532876e-60	1.7165697860850615e-70	2.054078943228879e-62	1.2933925891569234e-74	3.7774330423305595e-62	1.365635932672469e-46	2.6200959073017236e-69	5.207807246443283e-58	1.6975731035259688e-71	1.8373005250834158e-63	9.2672769614122e-62	2.0092474079928962e-57	1.0249554853037463e-57	2.828422653381448e-82	3.187912170082973e-65	1.447342687674798e-78	2.3869627325663503e-76	7.667748972548452e-66	2.332826137845496e-56	1.2116945625684032e-61	5.170395304452134e-65	5.215933247154549e-70	1.2265229092095493e-74	7.847096674136075e-51	1.5721381137102648e-63	4.1283612466652965e-48	8.634315551429066e-60	3.6786216352004287e-79	7.965477663495405e-63
MCF7_KN-93	8.785134781982989e-52	1.512074447912093e-39	4.941522822149895e-38	3.5346257049620586e-30	4.6126086878967684e-39	4.434499449725247e-28	2.9060892616793677e-30	7.359881579110706e-28	1.5226780004103572e-30	1.4731093775632159e-33	2.2339930189070026e-29	1.24805249532643e-38	2.108735823339594e-30	2.9686195406504355e-34	1.0543675782584016e-47	3.592762168435409e-39	5.015803414255896e-42	9.254539764404822e-31	2.5442859033074775e-40	5.422274527320218e-41	7.42135639877907e-45	1.1766158868403618e-43	7.190760681064818e-44	7.909141301591214e-30	4.9585936064421e-38	7.234793246759695e-43	1.0642037439323967e-57	2.641601100135715e-41	1.5370142642812928e-41	8.300286179375762e-51	2.2550430620583648e-42	1.9242875515330736e-57	1.1001583584217985e-50	1.108888019316518e-52	3.194434726913612e-59	4.2894698075150386e-49	6.133848949219081e-52	6.84892233953742e-55	2.456733327908191e-28	1.575827819196762e-32	8.09954378154669e-34	1.5545924451184734e-46	2.167758937121594e-45	4.038938428508948e-40	6.747550886396521e-39	6.400462509411696e-61	4.0891275913058585e-44	1.785397836900723e-49	1.8154550008694996e-34
MCF7_etoposide	2.363879452180366e-68	2.9822590512978715e-59	1.042620362538621e-43	3.257332489356629e-44	2.4596420789441353e-40	5.0273346181616517e-29	2.4907581423262627e-31	5.167985162046917e-25	1.3033474837029546e-31	1.0804593310175944e-34	1.3206590412350355e-40	1.8580263164061915e-46	1.8143121059088431e-37	5.427854138785666e-44	3.1762379651962925e-47	2.537194527161533e-36	1.1018371224429981e-45	5.693281022703677e-40	1.5042597835789796e-37	1.479425153621174e-42	1.6625713385339398e-46	2.068727371041796e-47	7.501209160426066e-39	6.233641044992048e-37	2.2671812255978047e-39	2.8432935765718667e-51	2.9232750683063334e-62	7.522416198538956e-52	5.7171522144419044e-52	2.69710675064024e-46	3.008754570780515e-48	1.6244364109340595e-69	1.80112223943919e-41	2.0161995269057114e-52	1.739986168273901e-52	6.427527400411618e-51	3.0882890330046623e-56	9.578880756880576e-62	3.752492498474505e-33	1.1098921834562643e-35	2.94330985807523e-31	4.029835544032814e-44	7.205775294080968e-45	1.0669331066526133e-43	4.2876293217104244e-30	3.516643371713576e-51	1.1018371224429981e-45	1.4182618176221315e-53	1.0295521079652581e-37
MCF7_olaparib	2.8141386191137474e-63	2.941099551916111e-45	4.645785605494328e-37	1.5777104608393766e-46	2.4596420789441353e-40	5.3974060329210665e-33	2.7558849417350325e-33	2.2181754193554593e-21	1.3033474837029546e-31	1.1421370440445731e-32	2.0867343861932088e-36	7.004539119616143e-38	1.9687794019619967e-35	5.427854138785666e-44	4.797757863095346e-45	7.55265584967451e-45	2.0893885504082958e-52	7.931120542883181e-36	1.5042597835789796e-37	4.211429760437568e-51	1.6625713385339398e-46	2.068727371041796e-47	6.921594832789121e-50	7.877212562690875e-33	1.80112223943919e-41	1.5777104608393766e-46	1.9529576690738918e-50	7.522416198538956e-52	1.0644148874763674e-56	8.108217719338081e-53	3.008754570780515e-48	5.528504228830492e-55	3.1329534265423237e-50	5.258409800144707e-57	5.338240180610943e-57	1.6625713385339398e-46	3.5284424704329283e-45	3.467593807020428e-50	4.41074654517461e-35	1.0034560305912618e-33	4.781599548534426e-39	3.2085727265159166e-46	7.205775294080968e-45	1.3163149173707676e-41	4.517006138176852e-36	3.516643371713576e-51	3.256551762828503e-33	4.622221353972322e-49	1.1734126195305475e-33
MCF7_dexamethasone	1.6806651571293053e-56	6.530375030887175e-53	4.38139310678033e-43	3.251329262572617e-37	8.959592121643099e-40	1.3030242798799406e-36	3.954537143706489e-29	1.941346509769236e-32	4.0577233527773124e-33	1.8370815366246692e-30	7.46980647056437e-40	3.3487774729171497e-41	8.731455489996604e-37	4.4121532281252655e-41	7.809406432317567e-42	9.332045442815987e-40	1.6440528792129446e-44	3.415128280340315e-39	7.183703842114402e-37	2.609744929489675e-51	3.7663085252180573e-45	4.921316627702226e-44	7.912977869420731e-51	1.8618984486787502e-34	1.4969134017593744e-40	4.815414053180268e-48	1.6087081273081964e-55	2.8675744464761544e-46	8.711661783565567e-53	9.227568995806184e-43	9.733008358251176e-47	1.4614316297502607e-59	8.70049440320524e-49	1.808110173227856e-46	9.776262833261637e-57	2.1938130166412738e-51	3.2522182371709833e-56	4.960741023021149e-57	2.6483438212864586e-34	4.439050130676045e-33	2.6483438212864586e-34	1.0969490082724108e-42	1.0525725544155685e-45	1.469731777867061e-38	1.590323055868728e-35	6.113770441257777e-52	1.3977025746851487e-46	1.6196102767811415e-45	1.760863602863031e-29
MCF7_ginkgetin	4.955427458067777e-69	3.0155743627312033e-52	3.8704561048166263e-45	1.722277315474472e-41	9.535208549051008e-40	1.3917645691907426e-46	3.523245247307036e-42	3.195297488055254e-46	1.4914780959605848e-44	4.194215346370041e-46	1.0941675588461341e-47	5.2902340374569487e-51	2.4038821552537235e-44	3.51440450495921e-49	1.2080761043298492e-57	9.77198779837122e-52	1.638709520212173e-58	6.241873219762187e-49	1.891101576351996e-46	1.2727114503265155e-62	1.046200992052779e-56	9.296818710741528e-56	1.1158081266733936e-65	2.7843032327461488e-42	3.789775713574272e-48	8.41598207340649e-64	3.547137451158832e-77	2.050114927920572e-61	2.306000753370606e-72	1.0599869755932446e-51	2.2234620262300712e-60	1.9782106170878557e-71	2.9054076077677535e-52	2.3719460511934283e-64	5.309893798023953e-68	1.046200992052779e-56	2.8997257694282866e-72	8.88515489589363e-69	1.805848448422894e-39	6.623416089564629e-48	3.9774015014255327e-45	1.2311023984259306e-49	1.0278038588755788e-61	8.045927823729224e-56	2.7904602042237457e-49	3.333404569941666e-71	1.0931741908780876e-60	3.611359888521127e-57	1.171451187742742e-44
A549_staurosporine	1.000929583978407e-79	2.6017238138665972e-45	3.7906723392410225e-53	1.3048993953254e-41	1.7194591719218064e-51	4.653830660400626e-60	4.8619806097128946e-67	8.76997386085666e-64	2.5547655879885302e-55	2.7698348512972925e-51	8.68942411414684e-59	3.612194721079814e-68	3.6489026456589356e-63	5.112618736705967e-65	6.790629538116275e-81	3.4154845539481197e-69	2.6848214081195794e-73	9.717759527833018e-54	2.0996789993203354e-65	1.794785534400663e-82	5.702368926026699e-84	2.4637860681862992e-70	1.6807206521071464e-61	1.1179318609702279e-72	6.416868732543975e-87	1.1771812452722506e-71	3.198937358151899e-78	1.3790740972785256e-75	9.994421826209057e-70	1.3811334592258495e-81	3.4705281401384075e-70	1.0059378312732657e-78	1.1846369206651962e-75	4.328935667329537e-87	7.052090163532928e-79	3.489311514069652e-75	9.175536985560208e-86	1.2553694820999243e-82	2.4296875450024214e-79	3.4880728673944126e-85	1.6299030223368275e-81	4.52933888493593e-75	7.735399538256943e-72	1.2553694820999243e-82	2.5883698384162023e-62	3.7073773728158506e-62	4.46785698263812e-45	1.132019780716679e-84	5.560718939937463e-70
YAPC_belinostat	6.763215160459656e-76	1.385906399803382e-55	1.3950268999160074e-62	1.3900799355024014e-47	1.9490007406479177e-62	2.716295878707048e-72	1.2316240021310129e-92	3.008360247901569e-84	1.0471233489188717e-76	1.7279684742652367e-61	1.055872280877843e-62	1.8189936455368133e-81	2.782021092212269e-72	4.901027960731023e-61	2.119593634445164e-78	1.169114478354045e-93	6.219287242095114e-108	5.6832307681344535e-90	1.5090163314049753e-78	4.477191128273872e-97	1.2997130141376107e-97	7.079189721015596e-83	5.394462654461096e-95	6.422072020897511e-74	2.0046213428733076e-101	1.0100246807379443e-67	1.8779552376699138e-64	1.1419871262092173e-64	1.605111894705575e-83	7.630770790041489e-129	3.9857336746676766e-88	4.457497779637904e-74	2.3887394860402965e-88	8.912208410122854e-94	3.5925967023034284e-112	4.720765421890903e-87	4.0226766297979685e-90	8.912208410122854e-94	2.9198909194789064e-88	3.7542095082661e-68	3.199442531724696e-80	2.743951241089972e-106	4.871484141607286e-80	8.912208410122854e-94	7.444588270889637e-74	1.7853401994731044e-52	5.176909195979166e-86	7.446248707832463e-68	7.030679901848588e-69
YAPC_methylstat	9.02284944110518e-73	2.502882044231074e-57	7.308060722489136e-60	3.4488529412773954e-50	1.9360381501006754e-66	3.531775834000035e-60	5.293758164450972e-71	2.532302677120255e-72	2.115512390102555e-55	1.7557530757957988e-55	7.29764385569417e-57	6.245462641828605e-81	1.311030581614301e-75	9.571019410141233e-74	2.7250930644947552e-80	1.6543080529563094e-75	4.513204766674961e-75	4.229175470699496e-70	3.785747867403565e-80	1.4103136107837263e-81	7.634583253987916e-90	1.7491276385080156e-78	5.655940247668102e-81	1.0394074048144624e-74	8.935526777809068e-82	4.654037210214469e-65	3.0429752700521634e-69	7.968470236146643e-69	2.588951154014402e-78	2.5358205896593005e-100	2.1356590518099263e-93	4.515340895222477e-78	8.935526777809068e-82	4.305583864630592e-95	6.243257694864221e-93	4.2923165032221845e-92	3.502158508011469e-89	4.305583864630592e-95	7.710302437630483e-83	6.555500989945915e-78	3.6616713933341554e-87	1.5886226796992989e-80	1.5398107575464826e-73	1.352349761046193e-90	2.4021768817566302e-64	1.8739033135082657e-70	1.1151422564994484e-66	9.497069038287173e-82	1.3794608746925267e-65
YAPC_palbociclib	1.5809696601364723e-57	2.3776357992743184e-69	4.15444192050516e-63	6.5578933475495985e-53	1.1552914479176486e-40	2.4503408317445373e-30	2.4841103322901366e-46	2.3049748529200927e-35	1.0483776873978571e-35	1.6528977947744014e-48	5.710272534936545e-50	3.6273813185344494e-59	1.1743068174645961e-44	1.0108774704918278e-41	2.3898661011263816e-47	3.101751576201338e-40	5.069793445568467e-56	3.8685550667099197e-47	9.105114426379433e-45	1.6841327379963285e-55	2.745955552805618e-50	2.1595020487753495e-53	6.416781554909183e-39	5.162750532841835e-41	4.125223911367895e-37	1.4306836902030784e-44	2.1046013137553872e-52	4.59104504332117e-57	2.0667684526573733e-58	5.718590642862156e-53	9.17232824028383e-68	1.572505488617567e-57	1.0029212263835486e-40	3.5636733324550933e-57	1.4172152941930726e-52	3.869706681105207e-58	2.5612198259690566e-54	3.233206415107039e-63	7.51115844685382e-33	1.9007507950173364e-40	6.293613254271798e-38	5.444168352604081e-51	2.9849104172687645e-45	7.261075475094616e-44	2.232055991876012e-24	2.4823404891775303e-49	8.46221229579458e-32	1.1224636613635231e-52	8.465955988208538e-36
PC3_dinaciclib	1.4233521849862954e-101	2.2806420510709328e-64	2.3630114297810266e-88	2.5718798801568717e-59	3.772365877641831e-37	6.666873953743733e-36	8.517340131741889e-52	1.8130332712005373e-50	3.2311938589245014e-58	2.584440344102572e-58	1.084890595461247e-57	8.560418589929739e-65	6.2480431766896435e-58	1.2370952065171975e-59	1.050022374408463e-52	8.654313914051314e-66	3.423750434020043e-76	7.091673565271891e-80	6.533187815933928e-77	2.323520276512612e-70	1.3544665129264703e-71	6.79115613826587e-67	1.9204906604970717e-62	1.3965652483601503e-52	2.2748312329870184e-76	8.142965297563184e-49	5.87109790358503e-62	7.385834897025504e-57	5.330456885107631e-58	9.039947992143906e-60	9.506063724140692e-61	1.0049514684264317e-64	1.210788297365969e-59	2.513204083556687e-66	4.18662986443185e-65	1.9599716365873065e-59	2.8055195987645524e-69	3.951386866244632e-83	1.0890953442138844e-44	8.547407130982395e-44	1.8195693370192232e-46	1.642392130282409e-63	2.9222911860251933e-58	2.561191920275449e-64	1.310153093322525e-43	6.067465638662563e-57	1.518258680111656e-63	4.012292319682918e-54	1.9029295385285872e-52
A549_dinaciclib	1.463928588658846e-82	2.2640788519350897e-57	3.453409621607782e-56	9.350677529307096e-38	2.223120591015957e-39	1.0346414033445394e-39	1.715437442456447e-47	4.1592399073943987e-50	3.1619411863589527e-46	1.8855922352445703e-61	1.0173210265910134e-62	1.934097249307984e-67	8.355662630802725e-59	5.731861927743735e-57	3.398078687573241e-59	1.393885235628713e-60	1.3097167508916213e-54	1.934097249307984e-67	9.748266410899478e-71	2.2919653663150973e-62	8.522335826764368e-62	1.7253733629060168e-59	8.015293535164083e-52	2.095960856275136e-48	4.4058599377958396e-51	4.381508947573969e-47	4.853470988533979e-55	1.728691865547252e-62	1.6117075607194417e-51	4.977486847656704e-69	3.1611627413563216e-59	5.834855683347377e-63	2.81300064204944e-49	3.956598976779162e-72	1.2942615684071034e-66	1.55836175359017e-67	4.614064619194183e-67	3.561723749132957e-70	1.9568862189501213e-63	1.0434625595319837e-64	6.140853578288142e-79	3.778064857433561e-65	1.4295522898795327e-51	3.49793430615743e-55	8.166372176229555e-49	8.063463556433071e-64	2.29457939330272e-47	4.070265306616049e-74	4.3756276871650605e-69
A375_dinaciclib	1.4911773419562594e-95	4.992546200497222e-93	1.5774721717523095e-63	2.2502278437398995e-58	7.710101880567126e-50	1.116477864906083e-51	6.3310777017299864e-52	1.3444698322122246e-47	2.6577988091429746e-54	2.676494852588248e-78	2.413166125657376e-75	6.512675032150163e-78	6.259790366537129e-81	2.2673709830710423e-82	2.6527212129608375e-65	3.4034451416389552e-65	2.87256123269376e-76	2.561790886958176e-88	3.8210802511116963e-81	4.769083342464402e-85	2.295498001305081e-85	1.5554886997517862e-67	3.6651986135629373e-66	1.4568191287347002e-66	9.111000619889398e-65	1.8699425996335645e-52	6.987803925179214e-73	2.362865753018619e-82	1.0107653056324703e-71	2.5649533054362923e-76	2.2059029640917392e-84	4.322697131271474e-65	9.111000619889398e-65	7.607355117410734e-80	2.753907643310702e-85	1.799805060770971e-73	2.192536379074826e-80	4.148943007387872e-72	9.180512575980908e-75	6.152785615855645e-65	4.1214629228547836e-69	5.7145966353450766e-80	5.657152374685244e-65	5.107511343139142e-74	2.058283464662314e-53	1.8552500862700852e-51	1.0365132198726726e-62	3.039867082047623e-72	1.5905637201352852e-69
A375_everolimus	1.8264809611886766e-10	1.8418557810329077e-32	4.616076761825337e-18	2.5982855655778946e-18	1.856069110023798e-08	0.00014486162235793643	1.5858176163598716e-11	9.323089350440914e-11	1.723925915286123e-06	1.0451242811429149e-16	2.0420046843593357e-21	9.311144817178604e-12	1.5601218123106857e-17	1.3416991759875473e-09	4.2745449155115966e-14	1.8016938995776142e-16	2.1344616558525155e-17	1.1292585969003047e-14	4.79968991213838e-13	6.8059727077493e-16	2.1081913759732347e-12	3.60908691285199e-14	8.67929244697328e-07	4.313475160845468e-08	7.452825032451377e-09	2.4334339071321566e-10	3.9997863975125536e-19	3.2815178950986234e-19	7.47609232838779e-20	1.235711505124422e-26	7.29028093879991e-23	1.46796222579771e-16	7.452825032451377e-09	1.91848409227258e-16	5.2879042931889396e-20	4.861856326069843e-11	1.2394119837850666e-17	3.720397198902367e-12	1.1321212152741156e-17	1.6058703831973892e-16	3.340297191895806e-19	7.240900796478827e-13	3.9426875127778917e-05	2.7664990954070267e-08	1.2968947475850208e-06	7.299049575484674e-18	2.8445523885642356e-05	2.043188986648969e-15	1.6455759528133053e-06
A375_vorinostat	3.5690996549002574e-18	1.566404226900787e-30	8.603544147490033e-20	5.0323233778701676e-20	2.2154319965314304e-10	1.5980258915440636e-08	1.8466348825390794e-21	3.105369760460541e-13	4.0428424638946836e-08	2.399642071135456e-22	3.9050960843313404e-26	6.812709634317833e-20	1.4921391433413135e-21	4.891545929641649e-17	1.8521294515902176e-17	4.673034288438371e-24	2.636025717014003e-25	8.635451393375997e-22	6.948710906003582e-18	1.8441394912114948e-25	3.6111751217574065e-17	3.437500194623446e-21	5.963550903705652e-10	2.8678312457474723e-13	1.2568369278433701e-12	2.489879367846515e-14	1.8303368323578014e-25	2.6224461356186194e-25	2.59674455665218e-20	2.9313058736346683e-33	2.707770617946761e-28	1.4602834422053896e-20	4.953837062711566e-11	1.918267195870647e-20	6.007002512184955e-29	8.74316745735848e-14	7.612396532213385e-24	3.3855282126712254e-15	5.5032027154972185e-15	2.9353652773501865e-15	5.241840764037812e-22	3.3482300521678187e-16	2.8332524600262432e-09	5.546491085805552e-09	9.630939711737157e-10	5.530536477844031e-20	5.1181638492272175e-08	6.238246998604267e-21	1.8863027477986362e-14
PC3_KN-62	4.748737164902609e-49	1.7225625950563956e-38	8.727094909035061e-38	1.6845016052853423e-34	9.91210852592326e-35	2.2544125509021224e-28	6.351257999462352e-30	4.049249719192982e-28	3.041522691391417e-30	1.884728895689311e-40	2.3134970869796907e-36	1.8383793859451646e-37	5.5914820881283435e-37	1.2388412867364201e-37	2.434382167404477e-34	9.314642698710222e-42	4.1999614113756873e-42	3.4124521134604523e-32	2.7948387710256626e-46	6.715723328231704e-44	2.9937073181031194e-44	2.7797507439786836e-45	1.9006242005965398e-31	8.125658150293142e-39	2.2346577595937896e-40	1.2235443581981586e-32	6.034097231235341e-54	1.8152750512312324e-40	3.1517534801772975e-40	1.7402651292911965e-52	2.5994768091737556e-49	1.940486635621253e-47	3.3050758848534436e-42	5.368950752577234e-49	1.3555787093833838e-46	1.9811740937114297e-42	2.386911866655919e-46	3.669847740207316e-38	3.358798252478738e-34	7.283102942951258e-42	1.9140279007525412e-46	1.1059523500991579e-48	7.343732099963165e-45	9.729775130923217e-35	3.446863076856347e-45	4.5123591562147376e-45	1.6113425994526886e-31	2.1554610579799557e-48	2.8840080865698093e-37
MCF7_4,5,6,7-tetrabromobenzotriazole	4.9491598021530304e-49	9.758398030646647e-44	7.776889442721689e-43	1.6800482889706663e-45	1.481421068899456e-39	2.368311609879079e-38	2.856983775818818e-36	6.527396198160953e-22	2.24087203692274e-29	2.670717382046476e-32	8.62047883753566e-34	1.1972323831496026e-46	3.1706787891288355e-40	9.4545334582827e-41	4.650168927907583e-49	2.256921520608993e-39	7.28720879742702e-42	5.019501337691436e-35	1.5616536340654883e-36	3.394630271909784e-44	3.0810745865363977e-50	2.814878063707076e-45	5.214188635893013e-50	3.160548777946751e-36	2.856983775818818e-36	2.196782290083122e-43	2.5287744061679274e-54	4.892609542169084e-50	1.2149204929805311e-45	1.3625786777368258e-45	9.93634458806709e-50	7.624029480016055e-56	6.505581938212564e-44	1.9685916694746657e-49	4.9377023777439134e-55	2.8824975300357886e-52	1.1428537165628746e-48	1.3929814755159673e-43	1.896414843285888e-25	2.6206352089426914e-36	1.9805892481283713e-37	2.546102294966683e-55	7.54900026534213e-49	1.0991890188524191e-41	3.604108024002404e-37	6.541604431779159e-41	2.3927404423768584e-34	1.171959083710877e-50	3.1983486042835587e-31
MCF7_staurosporine	4.384824817559254e-55	4.044862270989346e-38	2.1577263297835574e-33	9.020462408121246e-36	2.4681116465426614e-32	2.7575279268337965e-31	3.4969481756418028e-31	2.912723426828364e-29	1.1032565568763501e-38	4.223595320038714e-54	1.3657756692888495e-41	9.471961532463041e-43	5.2054558938358144e-52	5.6807696414861756e-43	4.143499391910058e-43	1.0302870054499128e-37	6.362087571082241e-42	7.519222580436981e-41	3.925414149606557e-52	8.128717254101633e-46	5.870716284248252e-50	4.356384834959783e-49	6.25169673718273e-31	1.0294912371085867e-34	6.377236606804912e-44	9.020462408121246e-36	3.922204042626072e-44	5.519906642506875e-44	6.699035462517717e-40	6.454025736669841e-51	1.6461496282565484e-47	2.3816404552624504e-55	2.6459452953753206e-38	3.9686616243994125e-49	1.521268240709828e-50	6.8120086497734234e-37	3.872142206971008e-39	1.665217582733227e-34	2.9525262373964364e-54	2.0694371609589565e-47	2.9525262373964364e-54	1.393887381118331e-41	3.251871200601235e-39	1.852581380621033e-43	2.8155319240779678e-39	7.456656106890744e-51	4.191438459464351e-31	7.266292322682386e-41	2.315776841713559e-50
PC3_niclosamide	4.683440847586471e-50	1.0660786028377806e-46	1.906904379171865e-35	5.407250451082921e-40	2.4214183893578645e-23	4.038551562788642e-16	2.922712385285581e-21	2.253481701404495e-29	8.4918229551514e-25	5.64410823247338e-33	2.6400785619426914e-44	1.4622006425845383e-43	1.1612111652282164e-31	1.2664883234606743e-35	6.401743446379011e-31	1.516055633961732e-32	4.306446915481048e-35	4.7056120971413344e-32	1.9944511850171676e-35	1.5642086233479493e-39	3.960518926781704e-32	1.9782634001320365e-38	9.66182873616275e-26	6.934489741469046e-26	1.6505810353982436e-31	4.0289317457447157e-28	2.4230472058279193e-35	1.9120379852471743e-36	1.6897134154434952e-40	4.3291074493944e-39	8.361911726774556e-47	3.338791193560788e-37	4.719753287077031e-37	1.5857874180774673e-46	2.1046678976670373e-44	2.744784566269904e-45	8.84246094224978e-48	5.680610087835137e-37	2.1284712083921848e-29	2.9922290136086243e-28	3.798415706405145e-40	7.264262349265796e-41	5.0341294331567985e-29	8.46501410915745e-25	6.43760625640978e-27	8.435050903741161e-40	6.769099764843644e-28	1.7267878280063117e-25	9.888179629267047e-34
A375_olaparib	4.260714345810245e-33	1.2716226948314877e-44	2.4821320509613733e-44	5.53269993835288e-49	1.7004885303438927e-23	2.927557544446762e-45	1.787050771515039e-44	2.6207471323588803e-39	1.3880291115041226e-50	2.153292506005401e-37	5.7618277836832125e-50	7.029024881383651e-55	2.976884647257012e-52	5.428971522858015e-42	8.71459586663203e-57	9.729910927090776e-56	3.3184571858382768e-46	3.732855244149521e-47	5.594252579338443e-43	8.64016665852985e-59	3.2066309873563156e-48	3.6820130303627166e-53	1.7232980647908438e-56	2.945026187653535e-41	1.1905833868260543e-42	1.7358669606048293e-33	1.4868656704673879e-46	5.71768342678805e-45	1.6922545484834643e-44	7.04463085164584e-49	4.510577255067411e-44	2.6675105742219488e-42	3.3202012042570934e-32	4.8139248690764624e-51	2.725464820861278e-50	8.66877458766484e-43	2.317210369576182e-48	2.2849165217002288e-47	5.871717778793722e-38	2.886965679733358e-51	1.8328724167178996e-48	8.792677507448646e-49	3.3086422689545e-45	3.427391420537837e-35	2.5109209368607723e-38	1.0178446251803324e-34	3.1848866493019495e-37	3.284264645246485e-36	4.801686215365131e-45
A375_niclosamide	7.505604347886397e-51	3.728353297001184e-67	3.7699515873254845e-51	5.0693056922016535e-54	1.5184394200429825e-33	2.3539865508948616e-34	7.861252461377494e-40	8.133635313807926e-48	3.345815877117529e-52	3.8382784166405684e-56	3.6948370845572794e-62	1.3417061347636422e-65	6.621096953768755e-50	1.0465209375137998e-48	4.8231307129817443e-57	3.806027232109619e-49	1.2998203846770559e-51	1.9426208199450568e-48	3.595529806990185e-54	2.2339839132193968e-68	7.531971011390094e-67	1.4068101470855819e-61	1.2358288554442716e-43	6.903197038133962e-46	1.169213793463295e-45	4.1342284082146673e-41	3.6934704544493377e-56	7.80706676179643e-61	1.0145067027046823e-53	4.141175356649111e-55	1.5118745393700907e-55	1.825878355813423e-49	7.861252461377494e-40	3.5416996807446936e-53	9.196262618910153e-51	5.431370745787033e-52	2.2664722410991358e-50	2.384241299324232e-43	7.05531927696058e-41	9.122269767075496e-40	9.606552376537697e-43	4.3021852100097505e-59	1.313802564427184e-46	1.0565241670608e-30	4.108809112613973e-35	1.2264238658653766e-46	7.463503484264281e-38	1.8707203461779514e-44	2.6156637472324097e-40
MCF7_TG-101348	1.7351622531862385e-45	8.399398815757938e-40	3.874204380672708e-36	2.3093188886396236e-28	4.382902179443474e-31	2.9253763378433515e-28	2.7961955031054155e-36	3.57330283444825e-26	9.526212125679438e-31	8.018801056881336e-38	1.8484322036278458e-37	4.736755049646616e-43	1.3950825090870855e-42	1.8029210996043318e-34	1.1911996128254313e-39	1.9962617150486903e-39	2.6148267143228592e-42	4.527162096187871e-29	1.1278305875435334e-42	2.642209750073021e-43	3.614043764442391e-45	8.144344609182357e-40	7.225300991243685e-30	5.223982128430717e-38	1.2002816796595885e-46	1.4143313798237531e-36	7.617196727962912e-47	1.4657441888129427e-41	8.271126094354384e-42	4.696457089349557e-49	7.669712643268899e-47	9.705706410257662e-45	2.7961955031054155e-36	7.229079843827979e-51	1.358923394325378e-44	5.172023935350782e-39	8.344645528596941e-40	2.108755003069761e-40	3.4791675552887623e-32	1.477828009816603e-38	4.654766227693954e-34	4.206042682439521e-51	1.7531738981521756e-37	1.8976741207543288e-36	3.993268402970086e-33	4.61104121879689e-39	1.560948659483938e-28	2.0065144872243686e-43	1.0968432167137957e-36
PC3_vorinostat	6.313420915162742e-05	1.7886813687319344e-06	0.0005949422414557939	0.0005313303595912437	9.367685620305978e-07	1.4751709710526273e-06	7.148812455026178e-25	2.561987619786648e-13	2.1000183231425405e-09	1.722140780276801e-06	4.7312818759163135e-15	2.5716091502715537e-06	2.313815924733704e-09	1.2569466730539642e-06	8.050328145752486e-11	1.1341536923850187e-32	1.233414140783704e-22	3.554219539724536e-11	2.204715047789273e-09	1.3017974443691203e-08	1.2043716881507182e-10	3.9655891754512975e-06	1.722140780276801e-06	4.710298326859152e-05	3.263424592179163e-06	1.854771621141023e-05	3.052460788139135e-06	8.968552714581467e-07	1.8572257209779174e-06	5.303515912228683e-21	6.2434895200855915e-06	6.2434895200855915e-06	3.263424592179163e-06	6.801610178792864e-06	2.4059641928654654e-13	0.0001229305676940877	8.481752590406224e-06	6.801610178792864e-06	8.255676309609876e-06	6.425394234331346e-06	2.431217604165977e-10	5.025992600685666e-07	4.495794910068136e-06	6.801610178792864e-06	2.3130300539269554e-06	1.637578058386792e-09	0.0016233065068383798	4.780886223234499e-06	8.257392621537158e-08
PC3_alpelisib	8.805423521683425e-25	6.6908767637163825e-22	2.6839082438925604e-20	2.97896648734755e-17	6.9037319628576284e-15	2.1836493294797904e-17	1.6666466847269985e-22	2.1635672155767045e-20	1.5194759306886922e-19	5.78565859887217e-22	4.041343748755945e-32	5.308317749552021e-28	1.2715210958947277e-22	1.7259073000493132e-22	1.1645561520245472e-23	1.1823991770773656e-21	2.7695642981422934e-19	3.749720946347473e-15	1.1089046944329314e-22	3.6820036826911293e-25	7.411294725562494e-30	3.6656244574788654e-22	3.547404979667915e-17	2.789044824310007e-17	2.460631564531512e-19	6.721970952305033e-19	1.9371366555809834e-19	4.6966555228182735e-23	3.257635696688486e-20	2.457050315130093e-17	2.493460133210507e-18	2.287363886283719e-21	1.943009568466175e-13	1.086755464764455e-19	3.4896563058112965e-17	1.4801704526649144e-18	7.84605988669292e-21	3.3821642561455713e-18	2.2759360134290056e-12	2.1463224704056832e-15	1.0788839686216406e-13	2.6842830877409255e-17	7.08215856742631e-16	2.728121419691407e-11	1.981010524659218e-12	2.9755036966434565e-18	2.1215976459777854e-13	2.9976168532523635e-17	3.0385143949655925e-12
PC3_VE-822	1.1357342184737473e-11	7.06063252146122e-12	1.918973325320301e-16	6.407330858619322e-13	2.13384545538318e-12	9.398314053123425e-14	9.53619219199252e-15	6.133379910257455e-12	2.169563365979028e-08	4.242417759849077e-19	4.765106135700658e-17	5.525017692570529e-15	2.037242199641152e-18	1.8975606749536753e-21	8.288704371867488e-13	7.07602287291734e-19	1.0286341735882651e-14	2.9688292986899397e-13	1.857148608106319e-18	5.554755032609313e-17	1.8689993031368263e-21	2.6632258076334523e-16	2.8717764966966254e-10	1.848568558634014e-15	2.1459330564467236e-11	9.539710538891284e-15	1.3792394268272561e-16	4.934592708263503e-16	3.952443995842683e-17	4.208271435184283e-15	8.336569043020528e-16	8.336569043020528e-16	8.140057300681024e-10	1.0339093055417619e-15	5.397842030326676e-15	1.3741002796773805e-12	5.483157614345093e-19	5.1283025368542936e-14	1.1930030259610086e-10	8.960801387406204e-16	7.994035509913071e-14	1.9510353560362828e-13	1.3719101628049777e-09	2.6931324753808035e-09	1.1357342184737473e-11	7.508471690848014e-17	8.590538996626453e-10	4.2613929333433374e-16	1.5704241005862055e-11
PC3_IKK-inhibitor-X	9.080251286470163e-17	4.280760277864382e-17	1.6127505294760719e-13	5.0455419800204826e-17	4.461132026254867e-06	1.2550967607984072e-12	6.506575438069612e-18	7.690868702652184e-19	5.52264905773907e-12	1.3051007426183988e-27	5.939617724922393e-17	3.0736079971593276e-18	7.160690643573822e-15	6.536319440206643e-16	5.263734736128968e-16	2.7045319340770655e-12	4.353785150276263e-09	1.4842840981295633e-13	2.0844281876962944e-13	7.205358440158155e-18	4.630661454389291e-22	1.2007372603641999e-17	5.107693858872805e-11	1.496106569943795e-12	7.468716384238862e-12	1.3230705298093957e-10	6.429617797002818e-12	1.093723578082493e-14	5.952261628531767e-11	1.3401787633845794e-10	1.3185511654244952e-12	6.88187265448791e-10	4.102472503415773e-09	8.175196425930837e-10	3.5770863692323415e-13	2.299447611188668e-11	1.1129052899511922e-13	3.8611144133235136e-11	1.206715985678566e-09	3.400366801868541e-11	3.6969253199491776e-15	4.052194003972147e-16	2.0278471316072792e-14	8.175196425930837e-10	9.282391643883822e-11	9.975458798584369e-11	1.9897946204272195e-10	4.020870680526937e-10	1.5153066590291806e-16
PC3_losmapimod	3.2353334690788514e-12	1.9083453563886432e-12	3.652963994351222e-15	6.530159694790057e-12	7.982425143727691e-10	4.964876405162808e-11	2.1272457472992463e-10	3.789962395948488e-14	3.011961289185402e-15	6.595017040430797e-11	2.7206749643755725e-09	1.0296418083211452e-13	1.5203984197436484e-13	3.701010359845774e-11	1.1128327883517974e-11	9.284093730951671e-11	7.015993052309932e-12	1.0296418083211452e-13	3.27910148390711e-15	6.774587835045577e-11	7.38648160073284e-18	9.776637955356412e-12	8.534610265823796e-16	3.4715341589585176e-14	1.7698294310497525e-13	2.7870802697473883e-10	5.378930505656125e-09	1.9910252352860172e-11	2.4131016500879892e-09	1.0587020003382474e-13	7.725876246932572e-13	2.478148153131965e-11	6.556119972641619e-12	2.953186190141907e-11	1.0117733776220224e-16	5.541391450953271e-13	5.880759018572669e-19	1.4626230143538823e-17	1.4566610089327987e-12	5.626829940804438e-16	1.0130577976085293e-20	3.5236939647050573e-12	3.664956419380864e-13	2.953186190141907e-11	8.090988196449784e-14	1.95027422302337e-15	4.57817842359823e-15	2.464171373252759e-07	4.6361852692555776e-12
PC3_palbociclib	2.1692781559321444e-19	4.8498555651802126e-14	5.783653267474354e-17	3.2840114442717244e-15	4.718676274382336e-11	4.2746925248623756e-09	1.3182831079191134e-08	1.2002690389137438e-10	3.391734053058085e-07	6.676141524985298e-16	6.117622787482505e-14	1.6770284410494643e-15	1.1990812344006787e-08	3.406139013261882e-09	2.8843878514713754e-13	3.66080710107258e-12	1.3815531129439134e-08	2.9943829842935434e-07	3.083085824730972e-10	3.9781701775950854e-14	9.190623643335924e-15	2.5300471094547754e-13	5.324444142440647e-09	4.7751328403894135e-09	8.47425824537816e-12	1.6295070481469415e-11	1.470002351978746e-13	7.722163009516582e-13	7.940976739874437e-16	1.1219645950452723e-15	2.212106928188063e-16	2.212106928188063e-16	1.6886222127572657e-13	1.5661479682250906e-14	7.094917874111007e-14	1.5295567750455137e-16	7.688188668249775e-18	4.192697485665921e-18	4.9160532748672744e-08	4.726542781895443e-20	7.138267374277666e-18	5.984252663985942e-14	1.535013203251803e-11	3.308596396701006e-11	8.090847099945785e-09	1.9806332466850742e-17	9.009940480614476e-12	6.786916929016391e-10	2.7572094927246534e-10
PC3_BMS-345541	1.677802149855158e-24	2.848497356924231e-19	8.52419957342446e-19	4.99375346048485e-19	7.982425143727691e-10	1.0238592263277313e-17	4.215540130780757e-15	5.228191631784584e-27	3.011961289185402e-15	5.718180743612784e-25	5.9841831070871124e-21	2.8783325473238746e-26	2.294581729122872e-20	1.3605955189277918e-21	1.9681424520345336e-25	4.418955780053159e-19	1.8525791779455202e-18	8.322005730471774e-19	2.0609928437094778e-20	2.0811843027477975e-20	6.921962079563924e-33	8.359043573752428e-22	8.534610265823796e-16	2.9077230257941682e-21	1.680529496526628e-18	4.99375346048485e-19	7.429963287487034e-17	3.690427517667958e-20	3.183287743692037e-19	2.993199011972241e-15	5.204244132889015e-16	1.1366821302581056e-17	1.7698294310497525e-13	6.568103045222991e-16	3.916355435230797e-15	7.38648160073284e-18	1.1105262786937903e-20	2.9197950606299436e-19	4.2691655324341636e-14	1.2369912310181466e-17	1.1120905212645752e-15	3.805168020611477e-20	1.8854043602254332e-23	6.568103045222991e-16	6.086753343179506e-19	6.761100131174357e-19	1.8525791779455202e-18	2.5186613865344855e-16	1.021103877038641e-18
A375_tretinoin	4.626807175746705e-14	5.673784696136564e-21	2.8027567237646657e-12	9.70366070560104e-16	2.2397315492775306e-10	8.203822351283639e-18	8.409192948829482e-17	5.101776331966027e-16	5.285720740337151e-22	2.227059983138908e-14	8.296536468385298e-21	1.9442818703511166e-20	6.915869063299111e-17	2.410735446067844e-16	1.0425992958858202e-19	1.670128293291272e-22	9.69469455050459e-22	1.9442818703511166e-20	1.4626478255111092e-18	1.2334289847524322e-21	1.070243785762775e-22	1.486622038442123e-16	8.486708142557189e-23	1.0317157192810446e-17	3.182942286259319e-15	4.5379233716502554e-14	3.474507449094367e-20	4.4010418916385034e-15	1.613091174695818e-17	2.212400925367962e-21	3.9004108245590665e-19	1.8281022994677184e-14	3.182942286259319e-15	2.6068012791682426e-22	1.297145723203827e-19	1.2328103584512864e-14	6.077161785116916e-22	2.301728692113617e-14	1.0006734783016286e-18	4.297268860132891e-19	5.479365697964179e-22	9.940352723273812e-20	9.464972675811447e-25	7.181538968207052e-16	3.069844164901557e-17	1.3833493951684127e-15	9.262806416943768e-17	2.5669276579955197e-16	1.8660894208491826e-27
A549_tretinoin	3.685554644409768e-11	1.927641139472857e-14	0.0004474745833489238	0.0003866292307903671	5.8454501113256454e-12	2.4111063346308497e-07	7.192734824083293e-07	5.798202089165923e-13	1.9722430808365055e-12	5.705076602377744e-10	2.7436189092285557e-11	4.571104222707936e-11	2.2976485028421703e-12	3.102742015156867e-13	1.251307055700724e-10	2.7872155273545324e-14	2.8770359643688616e-12	4.571104222707936e-11	2.129344251828873e-12	3.455531646108024e-11	4.501447968323664e-09	4.140716780354012e-12	6.3208697828937e-13	1.7300611975450916e-11	2.6707293363964125e-12	1.871873840430999e-09	3.4971832316697926e-08	4.949801417129837e-09	7.495741966401933e-13	8.616036376895512e-17	4.251722772320049e-13	1.0887621921879375e-07	6.323460701573592e-17	3.2824425052107545e-10	1.0399476946930658e-13	2.0527100361908655e-10	2.9844603156719794e-17	1.2467989946477598e-07	9.6947111314199e-09	2.9255682014421426e-10	8.470991989839026e-13	8.523872101788661e-14	1.4197372962547112e-10	3.2824425052107545e-10	1.229809353249087e-12	2.379975674437209e-08	1.9283243309312683e-09	3.621365108911586e-09	1.3380405851287493e-09
PC3_tretinoin	2.6665356852770603e-15	4.658570729297496e-24	4.908798519052904e-12	1.938704803345362e-15	3.6745794825352643e-10	6.837162857737269e-06	6.909021915880966e-08	1.3376206938151781e-12	1.188041667910905e-10	4.2751344098597326e-11	4.565620849914209e-17	9.517269637617257e-17	5.631349912114558e-15	7.171061973859237e-13	1.0932875541045605e-11	1.175164277869213e-18	2.1020251395403706e-16	3.591300554908372e-12	1.4228407464763407e-16	1.4392325701631192e-13	2.3748521298738553e-17	2.2034268731842063e-19	1.2026246167063173e-15	3.6585798295698255e-11	3.508219527546287e-09	1.8920106547048739e-06	5.631349912114558e-15	1.1351284124021729e-11	3.672901247231619e-17	2.442169104023291e-29	1.3550655257067378e-32	1.017514422798837e-18	1.382449185294316e-26	5.8742510966928966e-27	1.1496806816374139e-25	2.6028998244008118e-14	9.394000518564539e-34	1.6223393222213755e-15	6.866976000174994e-20	2.78841033354651e-20	3.6780170805759814e-23	1.7834821328994187e-22	1.3405800964165403e-17	4.852095182997953e-14	1.654592569032554e-18	1.0020575092838524e-13	6.602408473900247e-12	1.4426131437115526e-11	1.4149896013870607e-13
A549_dexamethasone	3.333209268883398e-14	1.8543004833979847e-14	7.88262462099309e-09	1.5049928465248482e-10	1.0675840268441231e-11	9.027014035058331e-10	1.9134307060278347e-06	1.0904013183047287e-09	2.257134857422823e-12	7.988944582602849e-13	4.629994021453427e-16	1.8237876371674836e-12	1.333815615224644e-15	4.17560210659696e-13	1.2352560532910003e-07	4.613440596269795e-11	7.877032831784595e-14	1.8237876371674836e-12	2.420809568215591e-12	9.797856070203058e-13	7.3559143235955294e-09	4.445265209654423e-12	1.1600587876745474e-09	1.024396991236164e-09	7.305463672491024e-14	3.223334526518698e-12	9.37369924631408e-11	2.0815167522228932e-13	2.0204346294900224e-14	1.3867534703769262e-12	1.130108377048551e-11	3.4688325457603754e-18	1.0597784506961135e-10	4.0793722045052947e-10	1.7370876307421712e-12	8.36510243685011e-12	6.433478351813679e-13	1.0700374737458983e-08	2.0065503821930982e-11	3.418726862045971e-13	1.4631042418987928e-08	4.464838819389357e-11	1.3477890468883026e-07	1.0700374737458983e-08	1.2723212489258945e-06	6.011636298880005e-11	1.9898356673064623e-06	1.743663090307274e-13	2.4842046850982267e-09
PC3_KU-55933	2.1274568253347434e-20	9.393841114915746e-21	3.048572327246546e-24	2.2819461795418855e-37	8.284036330675046e-13	3.3811496352061657e-19	3.5162107091561246e-18	1.4324484514621086e-15	1.1935555713623789e-25	3.0706452846487735e-17	3.9320617946787156e-12	2.9790856243943544e-20	1.551889304311247e-25	3.979088682095761e-23	8.098170072884806e-29	2.5109399682409042e-15	2.2958181193146783e-35	7.989926425130238e-26	1.3297234581747966e-16	1.639755991744012e-23	9.388158082929055e-23	3.0736432897342705e-23	1.3916894790736828e-32	4.2577292208592605e-19	2.6427784844428086e-29	2.1756582230458915e-13	8.216971987804184e-22	1.1743227168984979e-29	6.674470589800267e-19	5.8358990902169314e-15	4.964154286457569e-19	3.9080900320952475e-14	3.068167871765513e-13	6.5107630145294755e-19	4.3237884929390707e-23	9.388158082929055e-23	2.3374599651821112e-15	1.2525639185319066e-20	1.2025499430035564e-18	2.580712161552796e-17	1.2025499430035564e-18	3.250819313681003e-23	1.7533996946174042e-19	3.0506409525360316e-17	5.294512376310479e-12	1.3026817679377307e-07	3.4873418711289274e-10	2.0107353301691096e-14	1.1043343992469849e-16
A375_losmapimod	0.0064293137000066515	9.055363591968236e-10	0.00010123100338982208	1.973732817050314e-08	0.09414804900925447	0.005399244791682021	0.007347834873910321	0.005649256155784947	0.006973972417129281	0.0001908232637069373	0.00020867634298533754	0.00024244165295295243	1.2718770869120876e-07	3.3599591764937217e-06	0.0003261600022906235	0.00021330143459023944	7.456872699127612e-06	0.00024244165295295243	0.0002632205040461499	1.829684476554701e-05	1.0905155625027742e-05	8.500334893065873e-06	0.005733713183564222	0.10373039217559434	0.11803766348528527	0.0035168989822603487	0.000268587752469414	2.559905698259192e-06	0.005904298160906927	0.0006058508371909053	1.22793608842339e-05	0.00041204528666444055	0.874327571531597	0.00043371235738533964	0.0006428552177081377	0.12911142093626332	0.0004950008978481927	0.13452646365463214	3.522896941119612e-07	1.2568787541344122e-05	1.54045755041744e-05	0.14900674289590335	0.1249970512034086	0.13452646365463214	0.8823882221241565	5.6568644315124e-06	0.1187393804895463	0.00035122628591767176	0.11450970094318741
A549_CC-401	8.421112619070577e-12	9.964035592433077e-14	6.802369308500797e-13	6.773573828153764e-15	3.595443611482413e-09	6.838524298124477e-09	5.889198600767961e-07	8.065177410755054e-09	1.185498752469312e-05	2.1310523983179324e-17	1.2563721515945137e-13	3.769144237812474e-15	9.002384964052007e-17	2.72325357396263e-12	2.566592967466625e-11	6.889853163029627e-12	1.6926109763605465e-11	4.2584413846975964e-10	1.4205743965321806e-20	3.4699320572848844e-17	2.0593765358329894e-14	1.0174758216516394e-14	2.736368154392778e-07	4.232101588345549e-12	6.5085399994536506e-15	6.036102241688818e-08	3.014184726099374e-13	2.3824839227428065e-14	5.610034107486725e-12	1.7260108534506613e-22	5.449558022907521e-16	1.3266101769199585e-12	6.5085399994536506e-15	1.1413010458861153e-17	3.5350378163125726e-15	2.0593765358329894e-14	4.480966376435361e-21	3.505636750677016e-14	1.9413318487791184e-17	1.8452024485503007e-21	4.9558219029002566e-23	5.30188056976914e-12	6.720138305681852e-13	1.1413010458861153e-17	5.931449119935943e-19	3.207393747920839e-15	3.706788037309348e-13	1.5620477929137675e-14	6.96276908816177e-17
A375_curcumin	1.1156826149801696e-34	2.2362111627531953e-35	2.0601836107885137e-38	4.953568048639782e-28	8.109321335305931e-22	3.978401092556706e-24	9.484429462802947e-34	2.0563950174637834e-30	1.6472014058036037e-27	1.1773642004849576e-28	7.944350308333097e-37	1.9331061029758978e-41	1.2318813190970943e-35	5.580483077257771e-40	2.0190512270518565e-36	4.0531105264809337e-42	4.477131739347866e-37	4.0622192821291595e-36	3.18043647966742e-39	3.2903588233368025e-42	1.0299422755172085e-35	1.3235400040666734e-36	7.235249368246796e-41	1.4533856709184702e-25	4.480065101103567e-32	5.8608997933326456e-39	1.2318813190970943e-35	1.8890419951372971e-35	2.8303339688450927e-35	2.526539383505739e-38	5.759979688718173e-37	1.2218301784179785e-33	3.319046615373731e-27	1.0390697883407658e-36	4.691126245922639e-43	4.7914110747651445e-34	4.7405016237324986e-36	4.810733451986482e-35	3.810982964491499e-28	3.300864037680482e-27	3.810982964491499e-28	3.090747189912621e-30	4.7835419055773735e-28	3.446541112674563e-30	3.016524628267642e-23	1.3928902527144916e-34	2.410522737058299e-30	2.2128695976197083e-34	3.34044778302177e-29
MCF7_curcumin	1.3570911602181733e-34	2.5671865142815796e-26	4.523428967968004e-36	1.3673393230028867e-34	9.298606925651846e-21	5.509983493100608e-25	1.6663719418315364e-23	1.8259666342677012e-21	4.504252813828588e-27	1.1446610721391413e-31	2.5264479470350584e-31	1.5919813006296854e-32	1.2472708621177774e-28	8.90738001934942e-29	6.317754788733003e-28	1.8014726915586656e-29	1.8729828727650616e-35	2.499760769628712e-34	1.9558025546275358e-30	8.337873786546629e-38	1.7432447662570362e-32	9.203261548314017e-30	1.073649614230606e-24	2.7977000906533722e-28	8.549203151650696e-27	1.3673393230028867e-34	4.088473230060761e-32	2.5849893146741265e-31	5.16962293610671e-37	3.3394328980951303e-32	2.0608479848982517e-37	7.371222336088765e-34	3.9119506484508115e-25	6.538077230259443e-32	5.988979795632859e-32	9.237606538826204e-31	2.0173582881539586e-26	6.751927082094311e-27	2.5375861654586873e-23	8.250623873459971e-24	8.670802897116145e-22	1.2107424440393676e-25	6.542290814680301e-23	3.809431522050996e-22	3.814989260503997e-24	1.080129435554656e-32	1.0004404644287134e-26	2.4455587193564712e-29	3.3324304962232443e-22
MCF7_rolipram	1.2457240941945439e-36	2.0309646518794522e-20	8.576566388209406e-17	2.4197375093379708e-15	3.665526286667434e-23	3.1611261023509726e-24	1.2329490182546008e-24	7.690868702652184e-19	4.016994846267591e-23	2.397586464796267e-33	3.443253392672111e-29	1.4643766243578794e-30	3.3356272801570086e-30	1.0687013957257053e-22	2.895951235959196e-33	2.9303538855985108e-27	5.385721672635966e-30	1.0848239338585993e-28	2.8364093771466777e-30	2.9744639349040407e-31	7.591208490540379e-31	1.16934279293688e-29	3.351202622751421e-22	1.3766808548438595e-20	6.739911495909971e-23	3.407626367985548e-24	4.33567049630526e-32	8.97843213094257e-33	3.5166716965454244e-33	6.611621958182393e-31	1.0234804230724706e-28	2.262818903507961e-32	7.419748268072596e-34	3.54769870887692e-32	6.486788256562961e-29	3.154372253115141e-27	1.1297180356019725e-31	3.54769870887692e-32	1.124184746323546e-24	1.1737969071887134e-28	9.805013390362893e-32	2.2857610581137735e-36	1.3802689287762925e-27	9.031398650877009e-27	1.2457240941945439e-36	3.4975439538859597e-25	7.65251007647774e-23	2.860346298353296e-29	1.4884524459552048e-28
MCF7_RGFP-966	1.8984096517014963e-33	1.6921724558466117e-31	2.2340513314915414e-33	1.0344544911982011e-33	1.4481236477463953e-25	1.2836750975221887e-18	9.79919641581269e-22	1.723508785825244e-18	6.792197992727094e-18	1.0259627207696867e-24	1.042913242318458e-26	1.4200197187505409e-28	6.440140112464058e-24	1.0208378378062263e-29	8.774466636752582e-28	1.1833945609252183e-26	9.057651723390957e-33	2.4745465933960257e-26	5.7788417192467076e-24	8.788949345208604e-31	2.1496623433863414e-27	1.7692064982238883e-32	5.58274539542549e-34	1.160400211959988e-22	7.979578293450008e-24	1.0344544911982011e-33	5.990400389578518e-33	2.9392775031415966e-30	2.5219894055745778e-36	1.6509315895718128e-30	1.1552207065389258e-31	5.086521432495536e-34	3.4048463419029344e-28	1.6455648706590453e-31	1.4887913149084105e-42	2.683872624385496e-34	1.938398998475273e-33	1.6455648706590453e-31	9.965154878600774e-17	6.712427224762596e-19	1.5650838688170823e-22	1.8301223173030393e-30	1.688087125040693e-25	8.73265766764643e-21	3.514436932055875e-22	5.315051345169494e-31	8.87196476922735e-24	1.3816409349551535e-27	5.117031300447247e-16
A549_rolipram	1.1643328725218292e-34	4.686361378774475e-33	1.2401495962809791e-22	1.1397094308988484e-35	6.156845874456188e-26	3.321573804556296e-27	5.878992817171833e-24	7.756433372278478e-16	3.011961289185402e-15	8.534610265823796e-16	1.0777102911010174e-28	2.8783325473238746e-26	5.594277086732784e-26	1.5812531251197883e-29	1.7017749900252365e-35	1.2523837665031833e-26	8.650859218708007e-32	2.4688316897827966e-24	4.0759576398680804e-24	1.4812807158900022e-31	7.209365802031907e-29	1.798019725779992e-27	5.809221900373296e-29	4.50034175411021e-27	8.075712876185678e-28	3.125081298178646e-31	5.471312962262837e-32	2.883329784629818e-32	4.019335737959204e-35	3.147458073306099e-33	1.3995508118504295e-32	1.2261186134626594e-34	8.142506877866625e-30	1.8889515130614045e-34	4.951813612745041e-31	4.4871612155990165e-37	5.8709115419621936e-30	7.469101330122634e-41	1.1120905212645752e-15	4.3196462023319514e-21	5.397884475493345e-19	3.4721283503783478e-31	3.226012107147788e-31	2.142165428329482e-30	6.086753343179506e-19	2.269303937675164e-28	9.250584414413626e-28	3.874508541377879e-33	1.658718476890908e-20
YAPC_LY-294002	6.7037994696512e-25	1.200097115607009e-13	5.0631932183852005e-15	2.7397716912055494e-07	6.639982043365021e-22	1.1937543513644772e-22	3.3740764768131374e-14	1.3788381573970484e-25	1.805618820484448e-24	2.3126725485164706e-22	1.423554190876494e-20	2.9538956589499805e-26	2.48647138978513e-24	1.7267144922494908e-29	9.768162680931854e-27	5.121476474789641e-22	3.9815280554934844e-24	1.7398046914872175e-29	8.451506777123203e-31	7.07362453107692e-22	1.0597416872258184e-21	1.8432467085128184e-28	1.9289474477977562e-30	2.7235438175823685e-27	1.4998199470081294e-30	2.8323806178322662e-18	8.370786142336488e-23	5.5631515016014505e-22	1.0558636928819497e-20	7.818013861371096e-37	4.0456159751103516e-37	1.9412432825399853e-35	3.3202012042570934e-32	6.422255207094064e-32	6.609074380472364e-35	1.4725508285910266e-37	3.33198558730299e-36	1.4742008574395122e-38	1.2374830349587107e-34	2.3492180061119823e-35	4.113474138882998e-43	3.9863336004812625e-35	2.178903075974952e-36	5.1416466391786056e-42	6.7037994696512e-25	2.574114068185467e-31	3.0384720461541655e-27	5.083463990890503e-28	1.3834222943979058e-39
YAPC_entinostat	8.825253123131395e-20	7.328407983149319e-22	8.721060658397601e-22	2.7943566537328624e-20	6.645282962150254e-13	4.0614938627237386e-17	1.1166971249134995e-29	1.619160344267331e-25	8.008660817397451e-23	1.8936128212404683e-25	2.045889734637348e-23	5.346314518622101e-18	8.106246757866015e-30	5.203270899804743e-26	2.3972724253958154e-27	1.5835612136790354e-32	1.8368121274908168e-31	3.561068764639518e-30	6.893952338992998e-30	2.5692019209287294e-27	1.9880501367216835e-23	1.0540086087102013e-25	6.388479876173615e-22	4.837758757749972e-22	1.1166971249134995e-29	5.5977507537371e-12	1.1418067371813468e-14	4.194873816177119e-16	7.967133078467828e-17	1.0205716957136943e-39	2.4797528284978715e-28	6.633797171899746e-20	2.820878444599199e-19	2.0776808821435854e-26	1.1332756344206044e-35	1.9880501367216835e-23	2.7591144067550504e-24	1.8208709472211104e-35	3.961761881176845e-33	7.094138719665788e-32	5.524876683546093e-35	1.3014684079278373e-23	1.8086140350727067e-25	6.200941384589983e-30	1.8568459975477992e-21	7.318949716909927e-25	7.243367727119926e-21	1.0208875711784575e-18	4.967494839576035e-30
YAPC_zebularine	1.3570911602181733e-34	4.847973003442497e-28	1.0666740112911172e-26	8.804603601991325e-22	2.9686599468339515e-10	5.675102146604036e-14	8.2126975160635745e-19	8.964639352363439e-17	3.8279365587835385e-22	8.335431383839829e-20	9.097610395432264e-23	5.285967871003301e-29	5.034923643181393e-22	5.144349827355398e-27	5.0157093464461633e-23	9.874293971851962e-28	7.5368154754454945e-22	1.332474381145159e-25	5.296637957644531e-27	2.1277210922267233e-21	1.7432447662570362e-32	1.7186850216053851e-31	1.073649614230606e-24	2.4691008783019525e-15	6.595187700940209e-22	7.902778605465944e-17	6.469716265831726e-19	3.3655596972921426e-19	3.90117029492159e-18	6.749539293949963e-34	9.837170823790505e-29	4.015367098917432e-32	1.9499865103954545e-14	3.273019179569082e-30	6.131142638327503e-24	1.6280358742101765e-19	2.8639091465084444e-23	1.5362139186177797e-28	8.670802897116145e-22	1.14240036108128e-28	3.86852751568862e-33	4.3297675183218995e-24	8.167912022123046e-20	2.77511119571636e-25	1.8806577258219326e-13	3.7137932868401097e-29	1.919291695012547e-23	3.0740897347538217e-21	3.825578483182539e-27
PC3_staurosporine	1.6793205144514792e-29	3.165523513095162e-25	3.060297975640757e-29	2.895344107148904e-21	1.2407420549715343e-11	5.7986660587424775e-18	1.756090551869764e-22	2.697217583982071e-30	8.087889848529236e-26	6.55654882915364e-27	7.58040429355258e-30	6.810005675929401e-31	1.7016473913098254e-35	1.3529006680154118e-27	1.6370458862053056e-26	4.052116415830172e-28	2.0354688206766052e-22	6.048049662774335e-23	2.555094751069005e-37	5.485500402384998e-37	1.440575429223619e-35	4.315602681601174e-33	9.979119855259778e-24	7.059517089042314e-24	5.434396290087794e-24	1.1434408533128069e-09	3.966760807812202e-24	2.1495815868706127e-23	1.5678598404873815e-20	1.6182582588633582e-36	8.166197840638153e-37	1.0465393228005879e-28	1.576277102273713e-25	4.627013865591141e-30	3.259848209808388e-36	5.790550693640789e-26	6.108270326079731e-41	1.1931002899341289e-31	5.047170106608168e-28	2.0244054009179785e-33	9.309094321856602e-43	1.3459865311536103e-25	2.0585472445861423e-34	1.1931002899341289e-31	3.760325550742507e-23	9.57563180784157e-33	2.0354688206766052e-22	9.629699427409042e-22	1.7825060525158274e-27
A375_staurosporine	1.184590987629541e-33	2.2434586148750965e-34	3.1610376009830464e-27	9.666645029421729e-20	7.357878532439143e-16	1.2408852296930238e-12	4.19450469084482e-22	2.26203391031166e-16	1.476884292708872e-19	4.635324115283291e-19	8.418065431648291e-19	3.718920570111488e-30	3.600513038195944e-28	2.2807363567690065e-30	1.3952728251446899e-21	4.027705555327571e-29	2.9815512321494175e-19	1.0534158475920642e-15	2.9740029051155923e-28	1.5063612136441247e-29	2.676258864169581e-31	1.4401388837076038e-24	2.5871290971301673e-16	1.9754435240337887e-16	5.2537732819291e-28	9.666645029421729e-20	1.1048506432415917e-23	3.3908821126513596e-20	6.26270968743189e-19	1.3493239025326964e-33	2.015190754159217e-26	6.860718951312115e-28	1.0775849969415664e-20	6.7225581827374555e-37	2.5586349040605917e-30	2.915652314397106e-28	3.392839398362863e-36	1.1308177538714763e-27	1.2084637900271973e-28	1.7047588891925327e-23	3.96579722755182e-30	9.300447582092376e-21	2.98164878884392e-30	8.854033207036652e-25	7.274319180491694e-16	2.449668559516866e-30	2.0495077441699722e-26	4.5148917307439544e-27	4.1167368752384557e-38
A549_UNC-1215	1.2265197844384496e-45	2.8004706635933743e-31	1.8678906063769233e-26	1.7158689229614875e-30	4.033412436292222e-29	7.954145460011508e-14	3.9359386176507715e-17	5.972195567824429e-11	1.6319284901186919e-23	1.8739427665806723e-24	7.677342845263472e-18	1.0474311137181168e-23	4.6662304666193165e-30	9.294278628849282e-27	5.024109791653418e-31	8.68122945534774e-18	3.9629934912605033e-28	2.401371741899972e-25	1.887567655629393e-23	1.1725332689330039e-22	1.9086509445287963e-30	6.451050878529764e-33	1.3201130330909363e-19	1.3467350654727005e-24	1.5925996439264837e-26	4.834794575302711e-25	2.405970680205566e-28	7.149242068243287e-33	1.9913829853544868e-29	7.399037449445297e-32	2.9343593456844267e-35	7.845400201503303e-39	1.2220484835009598e-31	2.1246436640784235e-40	1.1828393894852765e-45	9.145167421870041e-29	2.243316044147408e-29	3.060891738178545e-42	8.587168358861312e-33	1.0125998267814375e-31	8.130416314809987e-40	3.819248234397864e-30	5.944516887646336e-38	1.9114768051053527e-23	6.651663390538139e-24	2.2390899853894706e-32	4.394221114032228e-17	9.884255908861459e-31	3.2853309972373773e-25
A549_geldanamycin	8.718231776107848e-28	6.836136559531685e-32	9.550585340970827e-17	2.7628987372946446e-20	4.885542681173516e-09	1.0973207539325687e-08	5.127249935777282e-19	1.767873411190288e-28	2.2351272557634262e-22	1.1174863223586999e-35	4.3540965315398845e-28	3.3903586980512326e-24	1.1435597345310298e-30	1.671324886704325e-20	6.2796017917087534e-30	3.643656386752811e-18	2.4774549236844194e-25	1.4461788292749653e-27	6.116172872043622e-24	6.217214988776458e-28	4.8904653494611466e-26	8.117620628618108e-32	2.113224850719111e-15	4.938838151860685e-14	4.924632074427411e-16	6.197559122642059e-11	1.104899146993684e-14	2.0087985346097843e-24	1.70079285464595e-21	1.3721564060620881e-27	1.829648916042915e-32	3.96707505098527e-24	9.46543484150642e-38	7.548445036198367e-29	5.513269382669619e-29	2.2518638269686157e-29	1.993326371339573e-33	5.376269106757756e-34	1.6982337865754535e-33	2.5936018752274468e-27	1.6281306860258436e-42	1.5615592171279505e-27	2.0633183774269916e-26	7.014127358224707e-18	5.240848516065883e-18	1.0334325085788203e-27	1.6338057959434609e-10	4.808328648903859e-23	4.96017011305557e-12
A549_JQ1	1.5939147131572265e-28	1.3739334178220415e-34	7.988585700880907e-19	3.943148211212585e-26	1.6492631295546481e-21	1.403339380827683e-17	5.210046836975791e-18	6.985573642969188e-16	1.166358778042924e-24	1.328281510580133e-25	5.94632607651132e-22	3.545197760676822e-23	7.292140150181514e-41	5.586145471615566e-28	5.370027461751247e-29	4.0923612911888743e-17	1.741321590118618e-29	7.005018517282985e-32	6.197361838953178e-23	9.522705924092044e-29	1.5161722444720104e-35	1.0382515516008255e-25	6.936682482048762e-24	1.6591450425520315e-27	4.299022843965795e-26	1.5516328942508671e-22	1.3671331526822208e-16	7.853021033873659e-27	1.8400391827691148e-25	9.254851962051642e-27	9.924634846839616e-41	3.7743417891173395e-28	9.498343535455979e-39	3.715832809927113e-33	2.1046867189105956e-40	2.180640477905376e-37	7.725747177180766e-40	2.9584029876977833e-50	1.9135300962153238e-34	2.069474101653125e-26	1.0561258994868778e-43	5.129788556800985e-30	1.8303352192822e-25	1.1833697489411139e-24	1.5939147131572265e-28	4.8323427176548995e-32	4.383631652317778e-21	1.6556687398710727e-20	2.027218290198677e-21
A549_I-BET-762	5.28411012153971e-23	8.410688189893511e-19	6.962304691339145e-13	1.2938236980719913e-17	8.398947109674679e-14	1.1995622113572727e-20	1.9306463347068566e-16	1.871092224538324e-20	4.433995845372394e-18	2.164405856143336e-20	2.6983603667460365e-14	2.2998451387847043e-15	1.901838797078957e-19	4.326202756523721e-12	3.338510538170892e-28	4.28753926092042e-17	2.639223622456679e-22	3.0677124726902243e-18	1.3826648513887008e-16	2.8534717302649275e-20	4.234813087287105e-17	8.7569785126993e-15	2.3014177615390305e-17	5.58294451438781e-19	1.9306463347068566e-16	3.3394684610741034e-19	1.919115812295021e-12	8.678936599052585e-17	9.619354254601751e-19	1.3684100919844938e-14	3.450343671455527e-24	1.0449558038167778e-19	3.871390283373074e-27	1.688029056457969e-22	2.5350546114837162e-30	2.8328242693339486e-29	1.9434524382073628e-31	9.984348378186264e-29	4.0036415540152134e-22	3.9492780583969335e-24	2.8524431922822666e-28	2.6100097229762437e-24	8.943171075716496e-22	1.4706784637907187e-19	6.645297105243829e-20	1.5693761077343545e-24	7.308283178737118e-24	6.2356726446862375e-12	7.25097832623624e-26
PC3_CHIR-99021	3.5528689122979224e-28	6.875085318916422e-41	8.118124289275496e-33	3.4227500980805346e-23	3.1703353844947634e-22	1.2116040092168491e-11	1.578623184372692e-27	5.167985162046917e-25	3.184822399744168e-17	1.4217180541130223e-19	1.0699105397264789e-24	5.625633608783309e-28	1.7632551029059e-20	1.417616945568007e-16	3.170236134242597e-25	2.218944932971124e-28	1.2643038698152879e-25	1.7475414230975812e-22	7.318140094293823e-26	2.1548077260775954e-25	2.7750370833341135e-30	1.4987573395045217e-23	4.0768877272277285e-23	5.781826575460301e-18	2.2113725377168423e-20	4.455768531364001e-27	1.5249423286091877e-29	4.7582959721024046e-26	5.364268873691863e-23	1.211682292853956e-28	8.584861445989682e-23	1.5604083462155654e-24	4.7249818794354714e-17	8.423905595407507e-30	6.35543192707377e-25	4.891861258675946e-23	5.117348892546083e-35	1.518473051621132e-35	6.660574296291057e-13	1.1687259365754305e-14	1.1838848638587915e-20	4.623623509183685e-25	1.319748681692234e-21	2.651340678516152e-19	3.028096196973829e-11	3.121950896564433e-26	1.8213350761920883e-27	1.1804151964654975e-28	6.296578702674583e-19
PC3_pazopanib	1.7123291257821043e-34	1.7808980662753183e-44	4.4201295237060294e-38	1.8678194943993328e-27	4.3597544620983415e-18	3.775161045841577e-13	2.773342775153872e-25	4.950588876621742e-25	4.476560689416237e-15	1.025955758758747e-31	2.3439221315520833e-31	5.492174897132486e-36	9.364189042826191e-21	2.6028197920479524e-22	6.077935097010423e-28	2.8690652639042952e-31	1.8818971124969e-28	4.556648409898696e-29	3.939793543731093e-32	4.5193504871262454e-29	1.2259597396357603e-30	4.374643476559968e-28	9.324202579238782e-22	1.9395840099048706e-14	3.75209826907281e-19	5.495633174919501e-24	1.1170801578834176e-28	2.738297226493789e-33	1.5562769161855365e-31	3.6670796415912716e-35	1.3461430571464083e-33	1.3461430571464083e-33	1.5836792193472257e-28	4.5689992480151566e-30	3.095319862222856e-33	1.2259597396357603e-30	7.58187453733652e-38	4.68090800586179e-42	6.650303545279496e-22	1.966096708908211e-25	5.337308545313216e-28	8.169601031141481e-32	3.360463314041279e-26	2.8065141452872754e-22	5.6362218305955244e-14	2.1199174090960465e-34	4.276745896227815e-22	1.6828375690491067e-24	2.952025241201813e-27
A375_TG-101348	8.816993251582267e-34	4.044862270989346e-38	7.059736430955614e-28	1.7930516709783168e-26	1.1182420194275624e-18	1.6187779176760644e-29	6.472205514156747e-23	2.912723426828364e-29	2.0653841888294515e-26	6.25169673718273e-31	1.090017920992097e-39	2.6128061247703303e-35	2.8505609369890124e-26	4.963966102638761e-23	5.084504227284018e-34	2.134249186678751e-25	1.0237377291748176e-27	2.6128061247703303e-35	3.577254202395475e-33	7.733352841155912e-37	1.6808638980904438e-40	1.0162989232004106e-30	3.530574668439693e-29	1.9509704822752838e-19	3.91500468939868e-26	2.8683358969808846e-28	1.2199685616124058e-24	8.086710625036309e-29	9.313314550105569e-31	9.912835177987368e-30	1.747424108924473e-36	2.582302172102009e-31	6.472205514156747e-23	3.337817017405044e-26	2.030745709717861e-34	4.221828570145482e-25	1.4697555744187823e-30	4.4530781541303596e-23	1.261075305473728e-30	2.783280775333747e-17	5.509335837342543e-29	4.536180914657242e-28	6.964273279596191e-24	1.286426057814674e-18	7.375953252800527e-19	6.80526835540212e-22	4.57988966061138e-26	1.0974287282410509e-20	3.146682292553376e-23
PC3_verteporfin	7.59303579986865e-36	1.8600502715636586e-46	1.8955406406211287e-43	3.8298061608474355e-46	3.2083438334730374e-23	1.605003206110361e-14	9.318103929271953e-23	6.985573642969188e-16	1.166358778042924e-24	1.5833168582752542e-38	2.555839497515642e-34	1.4596066168934922e-26	6.002838713722988e-28	2.1044129621153126e-19	1.2358020726486305e-17	4.0923612911888743e-17	9.667402868650128e-28	6.294078589300348e-20	1.349865931934997e-24	1.7899757399025266e-37	6.012572141872734e-32	6.8353929661146445e-31	1.328281510580133e-25	1.9783640354596848e-14	3.864163925800455e-21	1.0382696032187994e-12	1.0552970896893897e-29	1.6605067702611106e-30	1.8400391827691148e-25	1.6625232881771272e-33	7.356876703939623e-30	7.356876703939623e-30	5.210046836975791e-18	4.8049453654206066e-23	1.5638389706851425e-31	4.161512965827014e-25	1.3084151625602185e-32	2.7102017745261466e-26	3.160640234107237e-29	2.069474101653125e-26	3.160640234107237e-29	5.75910473229846e-19	1.522054710634527e-17	6.321782561414064e-20	1.8376182616844436e-15	4.8323427176548995e-32	1.6648430684792618e-19	2.4158772701364456e-25	1.9992614161591736e-26
PC3_pyrazolanthrone	4.5391236038702075e-26	3.310005571924987e-30	2.7233822192077914e-21	1.398966506809432e-21	1.2816055671311123e-20	1.0688560486364447e-16	8.71002895678262e-19	3.824226499145286e-18	2.105459150680664e-17	2.7576136231262547e-30	7.53556746900595e-23	1.9772605579066563e-22	2.6043161609760343e-17	2.5418719179324252e-15	2.0736087543359757e-18	7.756369282561777e-18	9.734425834407537e-19	3.9211225069729905e-24	1.5057301715162556e-20	6.208785296836713e-25	7.942893423580929e-23	1.0390866686477991e-21	2.158663474773717e-21	2.7404996133984657e-09	9.114561009060104e-13	8.410644413397422e-15	6.955972652090699e-19	1.0219847399949833e-15	1.302551090013912e-19	5.831998379230592e-28	1.4367775577151327e-22	1.4367775577151327e-22	3.299252979593624e-14	8.152784325647189e-21	1.9275234504310433e-24	3.3648614025385892e-21	1.0860378023781918e-28	3.014809645281128e-19	3.9362251371363176e-13	7.699779259405352e-15	1.7057944383532862e-20	7.502907391998031e-20	2.5562791357030437e-18	1.024697874782581e-17	3.9140807892880705e-13	1.5091924995445782e-22	9.734425834407537e-19	1.0611062285364061e-16	5.200334563073035e-24
A549_alvocidib	6.129393289643476e-56	4.752148493160535e-47	1.4346914560643283e-31	7.431333229111468e-34	1.0447002076926164e-37	6.23921188206956e-23	6.223573410679911e-31	6.680732780985012e-26	5.704404923280631e-28	1.69734714334368e-41	3.7785652028134377e-32	1.4498120778419666e-51	5.712686306603517e-38	2.247705786380583e-44	1.5598845368070284e-40	2.3172128681926414e-30	1.6099082209043363e-32	2.857374739541898e-40	2.613960810836696e-36	3.366850116706882e-41	4.964270042246617e-38	9.891727629054332e-41	8.305273289157172e-31	1.2689959712869583e-27	5.252518182529482e-45	1.844738860884472e-41	2.2166286352244277e-43	7.917316077392129e-38	1.9864524113245064e-39	3.719414521402953e-44	1.365209093675822e-37	2.842556658730367e-48	5.010793544455831e-36	2.507492892544108e-44	8.297648257791352e-44	1.5608796809194444e-41	8.224062512444633e-42	5.865207203398509e-48	1.1974271887903949e-28	3.900343835012143e-34	4.3696677342670044e-35	3.0276656343213883e-37	1.4061198776240354e-38	2.4647142204752444e-37	1.9084620389925028e-28	1.7437942048798919e-40	1.6099082209043363e-32	2.1726549786495339e-47	2.8725880123975876e-38
PC3_alvocidib	3.574400028992977e-52	1.3323040538690169e-40	1.7954328701067664e-33	2.918010252531484e-26	1.267874639132877e-21	4.038551562788642e-16	1.0123119979443973e-29	4.400539528130875e-24	7.030460851002958e-20	7.315956169785849e-35	1.680230149377229e-34	9.015100849505767e-36	1.1612111652282164e-31	5.941895186837058e-30	6.401743446379011e-31	1.516055633961732e-32	1.1948065648839532e-29	9.015100849505767e-36	1.9944511850171676e-35	6.996529910172669e-36	2.1853620760062565e-41	7.329977439446865e-33	5.143065757974678e-24	3.7601332195289814e-24	2.509239094310357e-33	6.578568570689947e-34	1.7363591393520035e-33	1.9120379852471743e-36	8.422549052763547e-33	5.758615115518033e-32	2.2893860877779962e-35	8.82394392687783e-32	2.509239094310357e-33	7.744049235491528e-30	1.887744713356505e-33	3.960518926781704e-32	1.4182933540476472e-34	1.5857874180774673e-46	3.1390601951528257e-18	1.45104621222654e-26	1.042195628167259e-27	2.0941713218121594e-35	1.4600001986594245e-32	7.744049235491528e-30	7.837265850751833e-22	1.322504366791469e-28	4.306446915481048e-35	4.652646359605409e-36	9.888179629267047e-34
A375_alvocidib	1.1995015882752075e-34	3.0607486784775137e-35	1.2547688581630062e-29	9.452154234144104e-19	7.390522416038154e-27	3.7573800085623766e-14	6.506575438069612e-18	1.5689210591434747e-20	4.259379876458707e-18	9.038415869975061e-26	2.4993706773807963e-27	1.8254326531781152e-32	5.213396382780639e-23	4.084999986582213e-30	1.0398708524746143e-27	4.0729896255123285e-29	2.392035848373288e-26	1.4643766243578794e-30	1.3434077605104166e-26	2.7878703855760525e-24	1.341573644625597e-34	2.7278459639537003e-24	5.748857503518419e-24	2.537075125020398e-22	2.0740895562536734e-26	5.012365064582747e-28	2.3706455986571176e-28	6.1749217682238604e-27	3.055842084722354e-31	1.1285535359900586e-25	1.5814763288372952e-30	1.0234804230724706e-28	2.0740895562536734e-26	1.5398481750605844e-28	6.486788256562961e-29	1.8057635800684347e-25	1.262349935941891e-24	1.5398481750605844e-28	1.124184746323546e-24	9.052834568441948e-22	9.545261994000439e-20	1.2631786913251842e-25	8.250846208166528e-26	2.4287353593846132e-30	2.2010199860150488e-18	1.2791386057609202e-32	1.4108375777564535e-24	2.860346298353296e-29	1.0001349322731103e-26
A549_sotrastaurin	2.5654067261921717e-35	3.310005571924987e-30	1.4933681699198766e-19	1.398966506809432e-21	1.2816055671311123e-20	9.575814605791251e-29	1.7216504730341885e-34	4.189862178879209e-38	4.626207607023897e-31	3.6213655936942803e-32	9.768618017611443e-34	3.692373764255365e-33	1.6306390510709578e-38	4.5960026147361854e-29	9.385822723064662e-36	1.4057700841750227e-35	2.5693555038762845e-36	4.614011987037302e-35	9.877638058354112e-35	3.1691572329877014e-37	7.229073354384566e-43	5.0411938003469e-34	1.9446282734970106e-28	3.250432885038923e-36	2.6093127449160905e-40	2.220205027143596e-23	1.1904193660532019e-34	9.727270301199095e-30	5.307473736712241e-32	1.4485474487258717e-40	1.936306464223086e-42	6.104706750775363e-33	1.7216504730341885e-34	1.9889480892615377e-36	6.143252396329782e-33	2.7346186690216285e-33	5.099717428666975e-34	2.5578921013660013e-38	6.317455443190696e-36	2.4249131378221683e-44	1.0738725207058692e-39	2.2968458766908697e-50	1.938066872997614e-39	3.60815738857083e-29	4.5391236038702075e-26	3.0805427710306887e-19	6.94468566505325e-29	1.4102142335036847e-33	8.006364229005674e-37
A549_niclosamide	1.8402077011908906e-32	9.199190941802874e-37	2.0248033787870538e-16	2.8867017833215618e-18	2.2353752059470607e-17	2.764846309732132e-18	3.9359386176507715e-17	1.1509667141906847e-19	8.027638608017862e-19	1.3616081502236598e-29	4.0389795832849747e-44	5.125644745395309e-27	3.434451460235836e-37	9.294278628849282e-27	3.1429726222809236e-21	4.1772857506266755e-24	8.175995644720508e-25	1.897137316566496e-30	2.6932382984646014e-20	1.3981741069392344e-30	1.9086509445287963e-30	6.665119929989787e-23	3.455813473700907e-21	1.1829619587210256e-16	2.901599996348994e-23	1.3997390681454178e-21	1.1591328195331852e-26	9.522311785160611e-35	2.5928630493027534e-24	1.553189139766592e-33	2.9343593456844267e-35	1.6383853197681588e-33	1.5925996439264837e-26	5.153339817534535e-25	1.326252254653784e-31	6.75397494186436e-24	3.541084357675541e-36	1.3996224788230078e-31	8.369286015968345e-28	3.939690684252898e-25	8.369286015968345e-28	3.819248234397864e-30	1.143047078780587e-16	6.36687588620805e-19	1.0428051026430392e-14	2.2390899853894706e-32	1.2167256859003336e-15	3.930180220186137e-24	8.006588125978043e-34
A549_belinostat	1.859582406364408e-49	1.7808980662753183e-44	3.58642509354703e-36	1.05200986925509e-25	1.1552914479176486e-40	6.3491305624362645e-27	3.0073500145981255e-48	2.3175412277950573e-28	7.836864283404739e-29	4.449059305381622e-37	3.220485997274223e-42	1.8883012833721933e-41	4.2201095402214177e-39	1.1890710446161893e-43	6.070283396633702e-40	3.612637279220682e-62	5.069793445568467e-56	1.3263810940009218e-39	3.360416285271924e-39	1.621208325056768e-42	2.745955552805618e-50	3.909375363366571e-40	2.902902151218155e-35	1.8264206515417108e-35	1.941603478096607e-44	1.4306836902030784e-44	4.2201095402214177e-39	9.858706827654922e-43	1.0521496963707723e-38	1.0410904936623603e-62	2.4780296863857583e-42	9.139199719916595e-39	3.436534907941061e-30	9.035681410179736e-37	4.982771556024931e-47	2.664160799155027e-32	8.867114503393148e-33	1.652253595885982e-38	3.2998421718076174e-31	1.3736399970751977e-28	1.1437180412491817e-39	8.169601031141481e-32	1.9734035773055385e-29	4.671377499695415e-35	3.0674875546337864e-21	8.238012589761512e-40	4.117130009389541e-30	2.2694029865536058e-41	8.465955988208538e-36
A549_trichostatin-a	4.491499875606049e-26	2.547086319824774e-28	9.550585340970827e-17	5.462937444695213e-22	2.401414799009085e-24	1.157708956677678e-18	9.46543484150642e-38	1.1002938038006803e-21	1.1607490169424582e-25	2.123687608244217e-28	4.3540965315398845e-28	1.4461788292749653e-27	3.2747485015372075e-27	1.0520279653765194e-32	2.835145397674026e-23	5.538040236904979e-39	1.931837426202061e-30	7.261232651911765e-26	2.565080721892576e-22	3.58871604402514e-23	8.03827923967998e-23	8.464149287681522e-22	1.2737810679184202e-21	9.492309315232752e-22	1.6242086932872327e-30	4.7906488459032075e-31	7.068259787177023e-24	1.0372890873743954e-22	3.9224400995772976e-23	2.216381233703179e-41	1.7159660270194903e-19	3.96707505098527e-24	1.657639711755943e-17	5.827268341159698e-24	1.731332144142618e-37	2.9227306507146393e-21	5.513728345262224e-22	5.827268341159698e-24	4.916073106119713e-22	5.910481151167782e-21	9.001456928078052e-27	5.542644667743224e-17	4.940647163952141e-20	1.913517741786586e-16	1.6857185094703001e-16	5.278234455440526e-26	5.769838075111133e-19	4.808328648903859e-23	1.9455459410844555e-22
A549_TG-101348	1.1751634023050026e-19	1.4709985611758265e-12	7.860267685782272e-17	1.9222044099293983e-12	8.227707777069069e-12	2.262426927918708e-11	1.1056258241709308e-14	1.221219808117652e-12	7.497566307172974e-15	2.1890330516363295e-23	1.9334122342385537e-12	5.968801578217585e-18	2.3327677858553664e-13	3.620682388356105e-10	2.3249945373068215e-14	4.826399452156278e-11	1.4130345170548247e-10	5.55883082754096e-15	7.69978961868304e-21	2.329256919081897e-17	1.0554969573701447e-12	1.9384520396376578e-14	1.340831967045585e-12	1.1113863867470674e-12	2.7860670643547206e-13	5.644795349850065e-07	5.202609603716769e-07	1.8393257254968219e-10	3.773117355006734e-11	3.9997803732994394e-17	1.3278252259196837e-19	4.0719178697226594e-18	1.1056258241709308e-14	3.9068131796022795e-15	5.677739438092928e-17	3.972539286281573e-10	1.209437309090327e-17	9.134092289146768e-14	1.0988324695709362e-17	1.2674202876320686e-16	3.8230373992823147e-19	2.365913718589607e-14	1.386450306367404e-11	5.651967002358326e-21	2.755049596315285e-12	3.4817945829256915e-21	1.2161766171419971e-14	1.6092910359143048e-11	7.286145311981125e-26
A549_alpelisib	2.258495567258711e-27	1.0164804704343397e-17	1.477414765285247e-17	1.6903959893542008e-19	6.457040748054877e-11	1.613843350546852e-10	6.138727170427636e-14	8.00179777876449e-18	3.127523985790542e-20	1.0592195844812433e-22	3.745185728124234e-24	8.642888656847438e-19	5.134534874268149e-14	1.1688796335079144e-10	7.810659339517995e-23	5.709974699839386e-16	2.339405760585209e-15	1.0647902246178752e-15	4.691104917073128e-14	8.730377427390265e-17	9.100330724279623e-15	1.0330047564719689e-13	9.08614292187443e-12	2.652852965789741e-16	2.125634003065211e-15	3.715367347296357e-16	5.134534874268149e-14	4.9357441191053917e-17	1.1439386801610495e-17	5.1562083344202985e-18	5.071683324900784e-16	5.071683324900784e-16	3.776071925931924e-11	4.3489806127809004e-13	2.0191709140884123e-16	9.100330724279623e-15	3.361903899660857e-14	2.0228536862164968e-20	1.2101357485659165e-15	5.743589779498452e-19	1.4061065757979159e-18	1.5779314831433933e-16	3.5115472453993825e-12	6.621653224706015e-16	1.754870070950369e-11	1.672819046222433e-20	4.064020107044581e-11	1.9945295275253254e-19	2.7350244559850733e-25
A549_pazopanib	1.3655129306064265e-21	5.100628635739089e-22	9.996233777340145e-19	2.0117145864806033e-22	4.2040958501474966e-18	5.563967015028735e-13	1.61579282295863e-13	2.6487421256312e-14	1.3807583228016767e-16	1.6814178930689902e-34	1.8267668110906442e-30	2.04780602844358e-21	4.422633629329178e-26	4.655221474759046e-26	1.3594440364056347e-20	1.4491888915073665e-18	5.768941597593927e-21	2.0331592404421795e-26	1.8442123264771284e-24	1.8191800914112034e-35	1.519462856845563e-33	5.667863276909545e-29	1.9263981365246816e-20	2.2400625870794063e-17	2.1014769276575897e-16	2.4290038498142812e-17	5.2888132738855234e-18	1.4336491892744566e-16	3.610163405449323e-17	2.2850716752583504e-20	5.777587429992654e-17	6.002558009406706e-20	2.1014769276575897e-16	2.6316151679183813e-18	9.995309427266875e-19	1.003687579469724e-15	5.893032872618799e-21	2.6316151679183813e-18	3.930536372784266e-24	2.1487614362997777e-18	1.4956784539476238e-22	2.2545854942342963e-23	1.9313715115887796e-17	7.685120519253362e-17	2.2554229531204235e-15	7.546162387765794e-25	6.717403846105323e-15	7.486435382611495e-19	6.299305189671559e-23
A549_nilotinib	1.2097093804056018e-19	7.419445532150624e-28	1.8402781479289145e-25	1.1996136179953067e-21	9.056413971964509e-23	1.9231690789639503e-11	2.2531623040610313e-12	1.1386342897346647e-14	1.4192272147022086e-17	7.116345974254141e-24	1.1885919508267785e-23	1.6552566542512814e-19	5.460304814605334e-29	1.985744117615373e-20	7.180376594275075e-19	1.3477240615175098e-23	8.312264867957529e-25	1.5229130983631254e-33	5.199214377650666e-27	7.777369842828177e-27	5.391367945053007e-26	1.2320935083715653e-22	2.243577646048437e-16	2.8982892541989537e-18	5.343760310140654e-14	1.134414458730201e-19	3.938573556489451e-21	6.518445358016816e-27	9.402396395206289e-26	8.16088745223804e-23	7.836128681003015e-24	3.8428607165591044e-20	4.8730026849145145e-21	7.763220641035453e-22	1.169805672659933e-22	1.478083907448933e-18	2.3906830154928932e-23	1.0702735089625262e-23	1.1368218940981941e-14	1.3015852019575928e-16	9.346011433948099e-20	3.224183974321091e-19	2.4833649745611812e-15	2.9329694819455827e-18	4.700445768194053e-16	2.3884761267415696e-25	2.243240004724187e-17	2.626665042904122e-32	1.2924082764803133e-17
A549_PD-0325901	6.76650046383038e-24	1.2268059448934241e-14	1.0714990374298668e-22	1.4911982868257787e-28	6.387622425940225e-07	1.8404182007502422e-26	5.0726966839915224e-20	1.9674020829268903e-19	5.857438601476771e-27	5.884228822863042e-28	3.6182478762154724e-33	3.657706982485664e-27	2.2439123357576786e-30	1.6283060142211072e-21	1.1448536389111429e-29	4.34995293629128e-24	6.51822031755948e-25	3.657706982485664e-27	6.836369771456001e-27	3.0082886798705456e-40	3.887182348311259e-29	4.8419826140852305e-28	1.0592195844812433e-22	2.5802870785249078e-26	1.0793001211094975e-26	1.7320149127979885e-11	4.2431321219728125e-25	2.952650053821141e-29	2.765809900303631e-24	5.09202117028049e-21	4.2005323675601666e-27	1.4449577405349539e-30	2.125634003065211e-15	6.3085699661132136e-27	6.967753280307248e-29	1.0491854843115698e-25	7.167128622043192e-30	1.237788945125628e-28	1.5820583858999625e-26	1.0314428800587851e-23	1.1111085784132245e-31	1.0000984555447009e-25	1.00534853398907e-22	2.2614157104796704e-30	1.2853638768285623e-25	1.241107116751385e-34	1.2538924518489813e-26	1.1802060049534716e-27	4.465711922302168e-44
A549_verteporfin	2.0608915762130795e-27	6.759287246693206e-28	3.543601578091271e-24	1.733466836384348e-24	3.012707210374307e-13	1.4290813260120165e-17	1.460629385976204e-16	3.2994318041177386e-11	9.855568980420138e-17	4.1800855341193836e-26	1.0985457859106291e-27	7.314090106771234e-22	4.350849367878175e-25	5.451497265239635e-23	3.102390461398583e-16	3.8869065026837016e-17	1.9499665364687834e-21	2.776081346407047e-15	1.2030995152188561e-21	1.0565580403625249e-31	7.968207198754577e-26	2.117858442090147e-26	2.2502739021639937e-17	2.923409335727147e-14	3.660133402733647e-18	2.7444059587071742e-12	1.319445331899337e-30	3.336647941671869e-29	1.0214140832080476e-29	3.433581722147993e-33	1.1604066883869438e-36	1.2360052097682903e-40	1.730520882437807e-21	9.117756031097726e-31	8.186237809269948e-35	1.0597735103338086e-20	8.291383001883947e-42	5.503268689313151e-22	9.109122561359973e-27	2.9233399197432584e-27	2.407240652742926e-30	7.0636390914489e-18	5.49899678547992e-21	9.117756031097726e-31	8.728364180476852e-24	5.113538827403325e-35	1.6086857564712005e-16	4.7413868015469553e-26	4.401081441574061e-27
A549_entinostat	2.230505112240083e-14	4.413227577454723e-13	1.5441493623928246e-12	8.237542940763185e-18	3.892219350210001e-09	3.0254627113937236e-10	7.76420610635259e-19	9.747745832621891e-15	9.934796933720404e-16	2.532799992767299e-16	2.9572129314740423e-21	3.6559051603824687e-19	1.1934978462961915e-15	4.897391717770062e-15	3.732382126132918e-20	1.391943436073077e-28	5.352427680395703e-24	2.901500246594756e-14	1.089278461369807e-15	2.824889841620695e-17	1.3844564104853405e-10	2.4214640515522086e-15	5.371505061490354e-18	8.857085300776065e-15	1.2795430802461987e-09	1.3702452896540648e-09	4.4388248849018725e-14	4.302654623954091e-17	6.706612478138103e-18	1.0466351314554645e-30	2.342962320068892e-16	1.399886843521847e-19	1.4299224237952178e-15	7.87680350207741e-18	4.0030478874343497e-25	8.533495124410446e-20	3.523008430116247e-24	7.87680350207741e-18	1.751838088278757e-14	6.583750774344952e-18	3.598590814198709e-19	5.000987099808926e-14	9.567904723105754e-11	3.009451207315157e-16	7.889407977815292e-13	5.4648537588016e-21	5.3372302302594614e-11	4.012443601312231e-15	3.5393884400075894e-11
A549_BIX-01294	4.85842490719979e-22	3.962887888424292e-12	1.7926567855865797e-11	1.2532355129846517e-11	4.113542919711327e-08	2.6697563693988754e-12	1.3568990770641372e-11	6.807275616735652e-19	6.091727582499012e-20	2.3239464150303012e-24	2.9621662502103025e-22	1.264310131385047e-16	2.0143690269179557e-16	1.801447674086728e-17	1.9799646455973842e-14	3.3701697139464307e-15	2.6421642098032453e-16	5.752233431718011e-15	8.105690214444112e-15	5.317591063359695e-15	1.2474513446565038e-12	4.0998231231784254e-16	7.61999164695574e-19	1.7469524119697757e-15	5.010783408519797e-18	1.2532355129846517e-11	4.116086782465357e-18	1.9075076119365814e-23	9.521463216500245e-19	2.582970233176342e-21	2.507748537038655e-22	7.292785744451783e-19	9.337490339486947e-20	9.563004952190515e-19	2.9877437132259007e-16	1.4750004490068775e-22	3.22306207891608e-15	1.9012157119558717e-20	2.9954771782068454e-15	1.5672955711680105e-20	1.765491391963094e-18	2.404459095117868e-16	4.660625205549865e-21	9.563004952190515e-19	4.416759951826625e-15	7.749848429631537e-24	1.130799426806325e-14	1.432042480726228e-24	3.047594395574967e-18
A375_CC-401	1.754870070950369e-11	1.2268059448934241e-14	6.025829769068756e-06	7.3518923942861e-05	3.4218656907392184e-08	0.3206876618314148	7.945623282114898e-10	8.413212437626956e-08	1.1668452223831316e-08	2.2037121889857127e-10	1.2695540050734903e-11	4.930086956737235e-10	3.1653139478469236e-06	5.442502652980929e-08	6.698660287387771e-11	5.29154033283202e-13	3.62049129419073e-06	4.930086956737235e-10	3.761054904551923e-05	1.4279342478379866e-06	3.621987468957429e-08	2.0980526354100713e-08	2.2037121889857127e-10	0.00214596558918096	1.6047249944902163e-12	0.0009118667967476349	3.9074621681699405e-05	0.00141788613965049	0.0002556948746791453	3.754579133450762e-15	6.679318289478224e-07	8.257027541807963e-06	4.21387150987689e-05	5.462486415716776e-08	2.103376379366855e-06	0.00505887704897896	8.069382777978158e-08	9.637407464100233e-12	0.0001192119472918456	6.983599446185015e-07	1.5443469730863928e-11	6.969916221339134e-10	0.000575122254448743	9.637407464100233e-12	0.09992927233583813	1.5009736134392996e-07	8.488998721645493e-10	8.815769279930537e-11	1.0912434214394184e-18
A549_everolimus	5.294512376310479e-12	1.9538556538147251e-26	1.6813032579598384e-18	6.737359235996574e-17	1.1702565192995394e-09	6.622324601179643e-08	3.068167871765513e-13	7.372594771542162e-21	8.133357397964465e-12	1.167351636795058e-22	4.617749380913438e-17	9.14567439766597e-17	1.4576180443193916e-16	7.173706676306171e-16	2.4819289171706458e-21	2.5109399682409042e-15	8.432752578054107e-15	2.9790856243943544e-20	4.612082484144482e-20	2.3511748903762976e-18	1.54224453610264e-17	1.1778105146561868e-19	1.0202304758328485e-10	1.3009666400789515e-15	6.347206389544586e-20	4.080087755230495e-15	2.636448007799877e-13	7.574704431516766e-13	8.530152494423106e-14	1.938815364364889e-13	1.0178924313984652e-15	4.038915938212917e-11	8.74465621571684e-09	4.836344645195454e-14	7.631772151208253e-15	8.213376723397523e-10	8.377234263304771e-14	3.0506409525360316e-17	2.172265684592659e-15	1.1302556693990172e-09	7.832607932803949e-14	4.12404878604195e-18	6.34520725087574e-13	1.6215979104253406e-12	1.2396893294758807e-07	7.55213664230522e-17	8.432752578054107e-15	1.0818308266460315e-17	8.189031277011197e-24
MCF7_CHIR-99021	1.4446697782055164e-40	1.328663162036679e-22	1.0991824632533865e-16	9.854782619805628e-19	1.7968425087004537e-14	2.0138972514335445e-17	8.74465621571684e-09	4.77090746570974e-19	2.3650870561441343e-18	1.167351636795058e-22	2.5489324382009905e-24	4.583020631597097e-22	1.551889304311247e-25	2.1064991145707064e-19	2.4819289171706458e-21	5.1031552255139243e-17	1.1544535446132933e-21	4.583020631597097e-22	7.324190472186038e-22	9.475308513729795e-22	1.54224453610264e-17	4.271192286739021e-25	3.0706452846487735e-17	6.521425181197455e-21	6.347206389544586e-20	1.283110008019292e-20	8.216971987804184e-22	1.3278545387782494e-27	1.510646997405957e-22	7.119976659053683e-27	1.5966693497777862e-22	3.4558032628091784e-26	6.347206389544586e-20	2.17818241444253e-22	2.1701487308537135e-32	1.401442758978764e-24	1.21055783231781e-25	3.431511892577521e-24	1.0839137639062156e-25	1.0324339653077472e-20	1.0839137639062156e-25	1.8029381660500174e-21	4.1736839554038837e-16	6.5107630145294755e-19	2.1274568253347434e-20	6.8059572342459505e-28	3.875685146640917e-18	1.1582561647914011e-26	1.0451668114283067e-25
MCF7_KN-62	2.5383121227281713e-21	9.14975764651495e-17	6.81900410790867e-20	3.665751263487941e-20	1.3759786108899997e-17	7.091205289900256e-14	1.320635673499732e-11	1.7544841678126878e-18	2.394156654324019e-19	8.737653933656563e-22	1.5023467063177066e-21	6.995127432654666e-18	3.009270451516028e-19	7.324536103154018e-19	8.988494110179485e-19	1.412364521034996e-16	2.130201709064121e-22	6.995127432654666e-18	2.6853076588929314e-19	1.4655573581267716e-20	7.145025968563665e-17	1.771604507138506e-20	1.9792290174428697e-18	1.5536604221769416e-18	1.4787686046276797e-17	2.032280778669054e-18	3.009270451516028e-19	1.2876166859744552e-24	1.1483214515918212e-21	6.963729181280673e-22	2.2487855164783153e-21	9.049946905103846e-20	3.76959125927679e-19	1.2304613423624235e-19	6.049006729681236e-25	7.145025968563665e-17	7.24421286171057e-21	4.455823236486737e-18	2.7062426620007804e-16	3.784525870806004e-15	8.536118673285805e-18	7.702302452734641e-22	1.1027564142329381e-12	1.225690734271727e-13	1.1801099195997373e-19	2.8864015695559065e-21	5.818569780340706e-16	4.89801064725331e-17	1.0887991325522044e-14
PC3_4,5,6,7-tetrabromobenzotriazole	3.713260600189016e-23	1.981854436460097e-25	2.2555620799173182e-23	4.65594882253333e-18	2.7429524279777887e-17	2.0918155172654023e-10	3.136474904607446e-14	2.5832768432528767e-18	6.946834203087966e-10	8.956855925255002e-12	4.492686723153025e-18	1.3414394983242506e-28	6.785724232139086e-16	1.1432157757374017e-18	3.299338237353048e-22	1.6165113495737506e-21	8.419150521364765e-21	9.399738187681048e-18	8.991817566821005e-23	8.003547501912665e-21	1.4062064362437985e-23	1.4576814802990888e-20	2.8909337424944198e-18	4.103346351445922e-20	2.027446442462411e-24	1.2696611778797462e-25	5.998345168912747e-21	2.43605418616073e-17	6.653168191003462e-20	2.9347775302422744e-22	2.47022586945758e-23	2.47022586945758e-23	8.132071292758862e-16	3.434131701922877e-23	4.291631061344734e-22	7.990159535208926e-22	8.026996540860717e-23	3.434131701922877e-23	2.1783651235765656e-10	1.3092013983536544e-10	3.1313709175763634e-13	6.514487352404526e-19	4.842150280364118e-17	9.065856577592445e-20	1.6354759215370432e-11	8.163143103372215e-27	4.404942959728452e-19	8.83906023047793e-24	2.0618383323238888e-14
A375_4,5,6,7-tetrabromobenzotriazole	3.0391934922138747e-21	1.8322573262717255e-28	8.705831101276826e-22	1.0352870733397358e-18	2.007481585029562e-10	5.430153774165778e-22	1.1296708150245306e-20	3.824155398403787e-25	6.763019022641289e-21	1.5547614570124913e-18	4.0259932938172556e-23	3.2203611537280466e-31	2.2334010723311997e-22	1.1574177600537135e-25	2.117392744418209e-23	1.0395843682299235e-31	8.091142557448408e-24	1.0409988303971078e-27	2.0073617309325403e-27	2.6383764077398644e-23	1.5082706816111401e-24	1.65798596827291e-28	8.61160943343725e-27	7.325420219075276e-22	2.9266610242947447e-22	4.439482612323565e-17	8.757685296496181e-21	7.997626997018627e-23	2.0038125187341343e-18	2.2009988787251968e-29	1.5919974725691048e-27	1.3278252259196837e-19	2.7860670643547206e-13	5.651967002358326e-21	8.131663545982887e-23	7.077888427722227e-17	3.001381484828263e-25	1.531389401315323e-16	1.0988324695709362e-17	4.496049130398972e-21	3.03655728587734e-30	5.863700802665978e-20	3.820334900576227e-20	1.6132517001590122e-22	1.1751634023050026e-19	8.386063064004807e-23	1.2161766171419971e-14	1.3673851860775184e-21	1.4773310511782922e-22
A549_4,5,6,7-tetrabromobenzotriazole	9.319069531192039e-14	2.991897869575422e-11	1.7067987029598956e-09	4.738599201696857e-11	1.780522946786725e-05	8.673834374325145e-09	5.209180030040215e-07	1.036237203711703e-12	1.6276127558698562e-09	1.1378060656855742e-12	1.4911222072316207e-08	3.0290159859410227e-12	9.778882125486553e-11	5.73729937239768e-16	3.55065860038381e-09	4.1612313854496646e-11	2.543847944410761e-13	3.0290159859410227e-12	9.07509658897221e-11	2.0248387031163965e-08	8.601265403433899e-08	1.7429369650915687e-10	2.750260466955717e-11	1.7113379420894386e-07	2.127346176044171e-09	5.15616207315225e-07	3.153005684853167e-08	1.608114571147905e-10	1.7824187351610334e-15	7.79242499092482e-16	9.185537512288441e-17	1.3016648564795857e-12	5.411297138201541e-12	1.6154104794294872e-06	4.4597967717136906e-17	3.431593648107262e-10	3.265713650376981e-19	1.6324375497758737e-12	1.8143958956005417e-07	1.0106826701233277e-16	5.770938383949488e-15	3.99887070617895e-13	1.1786865257820316e-11	1.2213412901038513e-16	1.0721245907896374e-09	5.726526959140213e-11	6.948368104067602e-06	4.537825540456828e-09	2.6319798558234753e-08
A375_ruxolitinib	8.637250171342714e-26	7.471205664161713e-41	4.7263420108904846e-26	1.59631416208562e-30	8.076579522864746e-18	1.4618732656246454e-30	2.3808510222489088e-23	2.4319880348719702e-30	2.5840858788298343e-29	2.950528072427599e-28	2.220967324697602e-38	1.1511851352436326e-35	1.4723324230608356e-39	2.9996073875027853e-37	1.5591800108521592e-30	6.361806437538472e-28	5.352420857816382e-29	1.6058830011895323e-31	2.9957613675235274e-29	1.07575367875873e-30	4.76210044499128e-30	1.0799544739310317e-28	2.950528072427599e-28	2.150085718052722e-28	3.852316654794951e-35	4.351518382894369e-37	2.107006147879857e-37	8.537749430971811e-36	3.599715810529239e-32	2.2345777141006e-30	7.710813061837324e-28	9.329730597558866e-36	9.337490339486947e-20	1.5385756812412887e-31	3.520349784701802e-40	4.76210044499128e-30	4.701911956664295e-35	1.5385756812412887e-31	4.077379399987368e-35	1.0589366223536252e-29	6.902320471416793e-22	1.9565779356074828e-28	2.0731112443259594e-30	1.1167399171409293e-27	6.80808907032554e-24	7.749848429631537e-24	5.2765490174779014e-33	2.428273227820341e-28	1.9916161865520267e-33
A549_methylstat	2.150480120975871e-31	6.222399761469265e-32	2.925994101846764e-34	1.2230822259429485e-24	2.856609313030878e-18	1.4862190014639978e-26	2.2667599355462445e-23	3.8563873007059445e-30	7.503381361815255e-35	5.140875464452743e-36	8.829662642411637e-40	3.801172390659019e-39	1.0267112104648571e-38	1.0810413310123263e-30	5.982273516627403e-34	1.0806246999877426e-29	1.8226679220904852e-34	4.102335597071531e-33	9.062468072888357e-37	1.2486932218999451e-37	2.7464544389447484e-39	4.6622238273267037e-38	5.140875464452743e-36	3.574632113060655e-32	5.977906164112449e-27	1.4407896871161073e-26	1.092823684494203e-36	1.5619975524972219e-37	7.686709886389361e-36	3.49458375352046e-39	6.346337002349517e-41	5.640408253877758e-43	8.549964332036531e-29	1.0829655317130277e-40	6.459911786041149e-39	2.7464544389447484e-39	3.653375032089964e-44	1.0829655317130277e-40	3.5214197061606396e-38	5.4505964716214804e-33	3.4529042978833295e-42	2.9480392367751956e-35	8.310750352907782e-34	7.658675984283922e-24	1.7750783276120842e-29	2.982623816339408e-35	1.8226679220904852e-34	1.3053628845607695e-35	1.9269090847407343e-25
PC3_ruxolitinib	1.094863778502169e-27	4.0244193217432926e-28	1.0915434334584586e-25	6.963393241431834e-24	4.53039071155432e-19	1.0611853743506302e-16	2.1653718697618378e-19	1.5406414113137008e-32	1.6499285898584633e-31	4.2279110482165665e-24	4.939228886473639e-30	1.0500485813231523e-31	9.798002982112932e-36	2.598524319691846e-35	1.1360596730105994e-26	5.748114751478778e-30	9.135861326488388e-38	2.2996013599150225e-38	4.6318535420447707e-38	3.3039923927679865e-33	5.6723984207346335e-39	2.0772335529276196e-37	3.261950607688417e-20	8.556622562865734e-42	2.96694500332159e-31	6.963393241431834e-24	3.2844503329661247e-25	2.713778768673892e-29	2.5341221532464966e-32	5.357679483920215e-35	6.530535148923263e-41	2.0707239070572344e-36	3.7181969494282e-29	3.193291828561714e-36	1.1081410151408432e-32	9.871269800214512e-37	1.691312953101698e-31	3.193291828561714e-36	1.1920922797723878e-33	5.6513174240044934e-30	8.504892999035276e-36	4.248422874847406e-37	6.36622160172899e-35	7.624378021886957e-28	2.5555827399571038e-36	3.037075993721288e-36	2.466921191047374e-33	1.8363625842282018e-26	1.853603985100177e-29
A549_etoposide	1.461198417912804e-32	1.2696235503951665e-37	5.493395525176328e-22	1.8496304277068555e-26	2.2683824730807452e-07	3.662204125341057e-10	8.650401811244559e-20	6.674289565401578e-17	2.6096619684895755e-16	4.0204216754780684e-33	1.7073964172463638e-28	4.5401365038732325e-28	8.947869937970564e-22	4.783272683548983e-25	3.2684795897399694e-25	2.672785130460951e-24	1.3041280049806943e-27	4.5401365038732325e-28	8.92477205596018e-24	1.002479350936517e-27	5.855800931915219e-31	2.595229848274007e-25	1.0405261392681934e-18	1.457627927300795e-08	5.986515906304699e-18	1.827642264956524e-14	9.976809406175995e-26	1.4978696530706876e-25	1.6201755098711805e-26	1.816486042140775e-29	1.1068899109210377e-30	1.424589834748e-26	1.1075118447629219e-21	1.8588292492038844e-24	2.8192278090996792e-27	7.018489607038395e-23	3.3402896469279964e-32	1.5508512237213574e-22	1.3509615373258132e-18	9.611042313834204e-21	4.19690750582168e-28	2.0797865702621596e-27	1.43789436588424e-17	2.31143355607576e-15	4.545758471923532e-13	3.4522008782599204e-28	4.0206210870332285e-11	1.701175197297621e-17	2.3944346834960686e-16
A375_KU-55933	3.713260600189016e-23	2.6889613288091345e-33	2.7163910010522724e-27	1.2650609562712566e-27	9.133425783915318e-11	3.2025576643475157e-20	1.8920668564108127e-17	1.1051868210494522e-23	2.1028141247492997e-28	1.911889851817669e-35	4.621133268181561e-33	1.4651290751204733e-34	2.597653235872644e-38	5.9419941059066554e-30	1.459766023615457e-29	4.5184399864634936e-27	5.2236191098838746e-30	1.5540434307687682e-32	2.4371772653694546e-28	1.1591265967911583e-29	4.449101888187539e-29	1.3099727128919835e-33	2.09834845220119e-27	1.2705581208827222e-25	3.7694411982602285e-28	1.154106895719249e-23	2.2001871331571066e-26	1.3544091599470946e-26	2.2927345542940076e-25	1.619354974561081e-27	8.666844156762001e-29	6.233627660223146e-27	8.132071292758862e-16	2.1738190222594424e-34	5.381896801395652e-31	4.449101888187539e-29	7.185230569968941e-38	1.9854213738139085e-32	3.0906939423038663e-28	4.614756429443255e-25	3.0906939423038663e-28	1.1140972983792787e-25	4.1345330100533116e-22	1.848957591541391e-21	1.334232651291565e-19	1.1065799954183896e-32	3.3123661446354806e-26	1.9677320007705513e-27	1.0559782052549413e-24
A375_exifone	1.2111947948715656e-33	1.4099379612296044e-39	3.099105504847367e-30	5.944235035193237e-29	2.6737415185015706e-15	2.3231548128609883e-20	2.1330157654550597e-20	1.2118233519941629e-21	1.1948609518796187e-26	1.22201343235725e-18	3.098979025365407e-39	2.340372802826992e-33	5.828759231385297e-25	7.464702889499776e-32	7.602740159483899e-29	6.164112968520249e-34	5.315340840178896e-31	1.0607560688564968e-31	1.4257530917908028e-26	9.158559746163002e-33	2.259151786058931e-31	7.94656974504552e-34	9.65838951575817e-33	2.3187608702190538e-26	4.369420478899712e-31	1.4430509245119438e-25	2.9391349200233997e-31	5.630820939997212e-26	1.5188542839083703e-32	8.581636819217597e-31	8.417547971867101e-36	5.538721826197006e-31	1.7612581969631982e-29	2.495446250916902e-32	4.776288611983481e-32	2.259151786058931e-31	6.887590394502698e-35	2.495446250916902e-32	3.306574423973291e-27	8.095470320267867e-28	1.0325842338816985e-28	1.0045346146118875e-30	2.9063956513474704e-30	2.992099929159484e-23	1.475493670786074e-25	4.834713491908979e-27	5.315340840178896e-31	5.316425585962231e-24	3.5985729457546134e-33
A375_KN-93	1.0897157705159583e-42	1.770820100161526e-43	6.466351955754102e-47	2.2411647982863134e-41	9.906072769700873e-27	2.989302383054933e-29	1.294610318470816e-32	2.6223583858216833e-34	8.165091264524405e-28	3.329277806280601e-27	4.5053993442502923e-45	3.6061922013806755e-48	8.827906371117495e-33	7.3026448595066536e-37	4.995915427112961e-39	5.069323950334886e-43	7.392788074795364e-38	8.611352070403286e-37	7.719643948110904e-44	9.756606099789421e-42	4.066088968547002e-40	4.778502912240938e-41	1.151823609787122e-41	7.94648852254544e-31	5.966491977399865e-38	1.7840305206328798e-35	9.870684739818176e-44	9.318526726141798e-38	1.9279197045767362e-41	1.1183947247247027e-46	2.55213053947341e-43	6.836477953481586e-38	3.810532691298044e-36	1.1633413746213455e-48	1.0475202100053594e-42	1.7227080904348846e-49	5.291468296777489e-46	6.838034744972668e-45	7.756403412612658e-39	4.725705504702318e-36	2.0338026954190182e-42	3.6203155272610057e-41	1.1462633501557606e-40	3.613595911325723e-34	5.6347169342442495e-30	8.018588906179952e-39	2.039854811702154e-43	1.1463775106163305e-38	4.693734644474243e-44
A375_sotrastaurin	3.814989260503997e-24	4.118148278547816e-37	1.0666740112911172e-26	1.9324817324171783e-18	4.878014919418682e-13	6.22640423928834e-17	6.595187700940209e-22	4.23800297337874e-23	1.6399256845100637e-17	2.1135955016045226e-21	1.497757089404887e-29	1.5919813006296854e-32	5.034923643181393e-22	1.0507739430262485e-18	1.8673682591202764e-21	9.874293971851962e-28	2.7440851341056157e-20	6.009798223727668e-24	1.9558025546275358e-30	5.034450638380603e-26	3.759012315244405e-24	4.610530631506337e-28	4.950500766618143e-23	2.3402330686935213e-18	1.6663719418315364e-23	1.9324817324171783e-18	5.034923643181393e-22	3.453911531319209e-24	6.728281325144454e-23	2.3003021376335205e-37	1.2711275734479959e-35	7.253008983508556e-24	3.9119506484508115e-25	3.273019179569082e-30	1.1606889134241079e-28	4.5876890289070136e-29	1.0880253406518502e-29	2.77511119571636e-25	1.764634837992394e-26	2.1209931638382697e-25	7.148900459608378e-35	4.3297675183218995e-24	2.4001041762230314e-21	3.915607945906559e-19	6.523527718623342e-21	1.8931460816864136e-22	1.919291695012547e-23	3.0740897347538217e-21	1.3661254951470079e-30
A375_ginkgetin	8.485558137535932e-37	2.4564904856311594e-41	1.2414107838406496e-30	1.6558156541054918e-25	3.603158655767579e-16	1.0797007422738533e-12	2.133755994518364e-25	2.4696885221388908e-23	3.16865213909066e-19	1.2737810679184202e-21	1.2352204365126488e-31	1.6062332630402108e-36	1.1334822295948956e-20	7.995074655996032e-24	3.212957199664616e-28	3.291455797334227e-35	2.4774549236844194e-25	3.3903586980512326e-24	2.7879383790475348e-27	2.570799326678159e-26	2.054659644750085e-24	2.3441141936231323e-28	6.048117806577838e-25	5.2770832948967874e-17	8.851064148030147e-29	5.462937444695213e-22	3.2747485015372075e-27	5.955857990875817e-28	8.372821663847445e-25	1.4686766343804046e-32	1.829648916042915e-32	3.96707505098527e-24	9.409306842351299e-24	5.376269106757756e-34	2.2915508656267874e-27	2.2518638269686157e-29	3.565140546660715e-35	9.104776072820035e-36	8.740642965307155e-15	5.730181754652198e-18	2.0689765397425866e-28	6.188265258228654e-26	4.940647163952141e-20	2.372865017275488e-19	3.2370588404463108e-12	5.091566712281257e-33	8.189741610395018e-36	1.199768660624756e-29	4.564131780342847e-24
A375_semagacestat	1.1915754138900602e-24	9.758398030646647e-44	6.368345921131175e-31	1.4060936081994574e-27	8.2962671281433e-15	7.789673821697547e-13	9.09852118298183e-15	3.8288729433016986e-14	6.1683448955236e-15	3.186891234283484e-20	2.2421407952928003e-28	7.453949858449843e-28	6.7393317001169025e-21	2.2556726110769596e-22	6.280478594976848e-22	3.531730985119989e-23	6.012096640614837e-24	1.8785846361442475e-24	5.924855857648407e-21	6.516527324579599e-30	1.101717423061874e-24	2.7540958639337563e-25	3.186891234283484e-20	3.4540207929737103e-14	3.2381962385784623e-16	8.355874687010646e-19	1.6889935429760986e-27	3.172631394993751e-28	1.0093783143282084e-21	1.0585273110586971e-24	4.48566516460967e-31	8.337016121628416e-23	5.218463200634248e-24	3.6241180980476706e-29	4.4635552186550254e-26	5.408377740267029e-28	5.1374615555077686e-27	3.6241180980476706e-29	7.466792323226436e-24	1.0106826701233277e-16	7.466792323226436e-24	8.46386990998998e-16	9.907090661864768e-19	3.16797140789619e-15	9.319069531192039e-14	1.3885170724816928e-24	3.550729449291745e-19	2.670945763039232e-23	1.1169607892997676e-22
A375_tacrolimus	3.438858546014291e-09	4.5073109062491774e-14	9.348234923727336e-12	6.530159694790057e-12	1.4931502238050056e-05	0.004682046130886273	5.002914669446966e-05	0.00040942848141266807	4.393434032235537e-05	2.136084751941364e-09	5.815074334401167e-14	4.021411288330344e-12	4.690576325238122e-05	1.2842739893608046e-09	1.1128327883517974e-11	9.284093730951671e-11	1.5157423565953051e-07	3.975090183278236e-05	5.3336275599973e-12	1.7094070501324925e-09	5.333094394713733e-10	3.0388250900179235e-10	6.595017040430797e-11	1.2692592305287842e-06	1.4474672439530612e-07	1.0168680678695732e-08	1.882282194839513e-10	2.379322863107402e-08	1.0308720330238154e-15	3.329866381359012e-12	6.969161370785964e-10	2.127304738881402e-14	4.215540130780757e-15	2.953186190141907e-11	3.916355435230797e-15	3.4957426968054555e-16	1.1968191827415545e-15	2.6336240975851096e-14	8.80079439634268e-06	3.718037918199337e-07	1.161122383510076e-09	1.1265916584738985e-13	4.310897554577091e-06	1.9540800952417863e-08	3.5880826740904654e-05	1.2088299947765716e-10	3.0736046950752617e-06	4.63421792814767e-06	4.250400291456839e-05
A375_dexamethasone	8.732588862431603e-28	3.4422796637314034e-30	1.3242108091276757e-22	9.82929889045195e-27	1.0852994145367623e-16	8.203822351283639e-18	3.182942286259319e-15	7.38667956893115e-23	1.4765831581144264e-25	1.3168624438817033e-24	6.826602060386704e-34	1.815073824794525e-29	1.9483025428955351e-25	3.8893008401588893e-25	4.185949725624068e-23	5.456088329228914e-28	1.7616936970433878e-23	9.664462667502197e-26	3.404038980956132e-29	2.494919485728318e-30	1.070243785762775e-22	3.283302914242108e-23	1.867906119350857e-26	1.0317157192810446e-17	2.008951792903374e-18	4.873659947307504e-21	3.474507449094367e-20	5.4060590488048e-22	1.1163671449519013e-22	2.212400925367962e-21	3.9004108245590665e-19	3.6070486882425194e-24	2.008951792903374e-18	5.11080858802743e-24	7.381828882142508e-23	5.279303484812859e-21	2.6988284559638092e-20	2.0284589981824928e-17	2.4486262512972625e-20	2.0956078595769175e-22	2.4486262512972625e-20	1.266388983934559e-16	5.5133289694836595e-18	2.301728692113617e-14	4.626807175746705e-14	1.7060978741864083e-33	9.69469455050459e-22	3.41730306897217e-21	8.092546418625475e-24
A375_PD-0325901	2.2554229531204235e-15	8.791088467980471e-19	4.0951860624743686e-22	2.4290038498142812e-17	1.5266984649499986e-05	1.22571062784648e-07	4.2267488689555925e-07	4.1955113286392214e-10	2.7915476420669732e-12	8.131335150640146e-13	3.302677059923546e-20	8.138958681381715e-20	1.3523657146405603e-13	5.114531874665947e-09	1.2859587995463201e-14	3.072178138666231e-11	1.7338882273685334e-09	2.9770993514022982e-18	1.535453803794326e-16	1.6233941100707024e-13	2.600214171176484e-14	1.071738009115926e-14	8.131335150640146e-13	3.8837530064024726e-10	6.1055845209161516e-15	9.404953000912578e-10	1.3523657146405603e-13	1.4336491892744566e-16	3.590793182279104e-14	1.9144457887132593e-17	3.9620807317339335e-14	1.8767247376820038e-11	5.559547083817677e-06	5.0680826175514913e-14	6.82806797285601e-16	6.140781351588754e-13	2.036984687701576e-12	7.685120519253362e-17	1.896520734731677e-12	6.357904452668564e-17	3.930536372784266e-24	5.341247887341079e-16	3.787690750660774e-13	2.3096773465883516e-11	3.9087351806035395e-11	1.82545895314535e-12	6.717403846105323e-15	4.459466845068286e-13	2.668910312460898e-21
A375_vemurafenib	9.05489237894619e-25	1.1776455172573377e-32	1.8242504515171597e-23	1.725161824750712e-29	8.024346499390894e-13	2.0236027016098563e-15	1.8765349035125332e-22	1.3861506733381098e-23	1.244846574835321e-31	4.208577019135455e-27	8.053409666967587e-27	2.3848920073804824e-26	8.208411899133956e-28	2.7908380607123273e-22	2.024062586370864e-25	1.4133414908916056e-28	2.0112472141392944e-29	9.218692681136044e-34	1.0600659274805594e-29	2.0951883708991694e-32	5.784172463134986e-25	3.9609754218069574e-22	1.606291839946564e-23	1.1946640425241167e-23	1.7167789945125587e-29	4.589231654320265e-15	1.2463955371885392e-29	2.4621887498368164e-28	3.6924495214431223e-25	1.1021018736219086e-35	9.8616536557808e-32	5.1415591006892683e-23	8.783915534245471e-21	9.762816533614711e-30	1.3006336092349958e-26	5.784172463134986e-25	1.636938674518137e-27	5.724384885019292e-28	7.471435095838754e-26	2.4048786943764626e-26	1.94980552910272e-42	8.713099814124532e-34	1.3560068239050843e-23	5.724384885019292e-28	2.3188704740293057e-28	2.7277328585950544e-28	7.684808500041431e-26	6.3015041437192786e-27	1.0473027384298888e-31
A375_selumetinib	3.547530185257323e-24	8.416966388716097e-34	2.3061425873141415e-36	6.708940220947184e-39	4.74965886731263e-11	3.183727647320497e-23	6.719781140154904e-22	9.103037541753297e-25	2.824336339213491e-27	2.832040033616623e-28	2.049143397985781e-37	4.181500408235031e-31	9.90886828807109e-31	4.612529629583262e-27	3.0253643768605616e-28	6.637405648003842e-28	1.64677905283983e-23	9.74078317190361e-39	1.5777231292335205e-34	7.971540971692272e-30	9.694462235415018e-28	3.6879456058498446e-30	4.1075660773414585e-30	4.300577776571743e-23	5.2069003710318166e-27	2.9742986211121783e-23	3.8437491929626436e-27	1.9982801224094272e-33	3.998822599905654e-28	5.705953742512427e-33	9.828937764497313e-26	9.828937764497313e-26	5.87003253478919e-10	1.556304236951194e-32	5.6385041922143075e-31	2.4606968868646145e-24	8.340372756671811e-27	1.4469216821573049e-25	3.4683939702832483e-25	2.2300374621118744e-27	1.4659123090813893e-37	4.6469478560022684e-26	2.2875044642707713e-21	6.644007726668446e-24	1.4000952852801145e-17	1.2796662053643058e-27	1.6369755408304457e-30	2.9399577809578467e-26	1.081677595975819e-34
A375_CHIR-99021	2.470055589085876e-23	6.677558765555248e-22	1.2452730152583125e-21	3.4650346925889213e-18	2.381497690990351e-09	1.3290614307020239e-18	8.621014188071046e-23	7.347346365874312e-24	1.829059447648317e-19	2.0971789424254296e-18	2.4271248551998656e-27	3.630315891720426e-23	4.1134323686413034e-21	4.551057320466483e-17	2.1973111321275207e-22	2.8225722121942514e-27	3.110401353474965e-19	5.211245815011407e-25	2.0371919820645593e-19	5.3411267911040166e-21	2.8377024411480174e-20	4.0175719485394887e-26	5.868383392341153e-22	8.697480203334257e-17	5.161540590295264e-21	1.1442213393346009e-14	1.1292682563538453e-17	3.0583702314639955e-19	1.3154829182255211e-16	3.552490734273956e-24	3.776577341369299e-27	9.218143120012656e-17	6.070710628581106e-16	2.8555123640661135e-18	5.756274085595293e-19	1.3722028211173006e-18	2.7389895973816693e-21	6.227647030998707e-20	6.910016829479135e-12	2.385810648272738e-18	2.4840828115974656e-21	1.0144240901978864e-20	5.3286232622235114e-14	2.8555123640661135e-18	2.3870323750870145e-16	1.0539007040640574e-19	1.514281324149551e-17	3.440884305766169e-22	6.813281477507712e-25
A375_pyrazolanthrone	3.7968479808834956e-19	9.752127607801425e-23	6.978242051633821e-15	1.1451118129390018e-16	1.36050445240689e-07	2.0172843217270056e-12	1.3892433841142545e-11	4.088524672501109e-18	2.3663522149971397e-20	8.360752272818965e-23	6.1250697767582645e-21	5.545251263434846e-19	3.1499292401833155e-17	4.258794947866681e-20	3.2520852041724312e-18	2.575803278880626e-19	4.4754895555718467e-20	1.0474311137181168e-23	2.102851490188399e-14	1.0791542714665944e-19	8.393842832530899e-21	7.530935306942155e-17	1.503233398171222e-16	1.1829619587210256e-16	1.2975990231690644e-18	4.129022341322775e-15	8.924946363723073e-16	1.2607976328817928e-20	1.7305950098297796e-19	7.026584462510438e-21	4.607925906805667e-19	3.3995962358096937e-16	6.553731760821063e-13	1.7639398635052904e-17	1.7991136786970509e-16	2.469823464330591e-12	1.4640916103098692e-18	6.612306902896946e-22	8.573746135002305e-16	8.929081046016339e-15	1.5036658844432127e-21	7.807472412620853e-21	4.058729181263451e-18	1.0642027127992618e-14	3.7689436444013516e-16	1.405299777017692e-17	1.4598402083530316e-18	1.6793836386575986e-19	2.0770636079033224e-20
PC3_semagacestat	3.3924863098803987e-15	4.280760277864382e-17	3.933279990487956e-15	1.3230705298093957e-10	1.2186396544452572e-14	0.0012179025405949005	2.6712568789874844e-13	2.7086426140783866e-08	3.2197250751770697e-09	1.2961624449415802e-09	2.4903458049784105e-12	1.237574437027858e-16	2.2654977249193338e-13	8.751248579805788e-13	5.263734736128968e-16	2.5324596254597243e-15	9.368341820083185e-15	4.377199829867727e-12	1.8496991516229513e-16	4.401903349024634e-12	3.1537492114616844e-17	2.996316348842888e-19	8.67775805799043e-19	1.1283283927054996e-09	1.552443068205419e-19	2.4197375093379708e-15	1.6263190920445787e-10	1.0193217534746477e-08	5.952261628531767e-11	3.529446065902149e-19	1.7275766136396182e-23	4.9913781245362044e-17	1.552443068205419e-19	1.1255216342784886e-21	8.190157699214529e-24	8.445689755528201e-19	2.618374989801961e-21	4.758513358482648e-20	5.94981132634553e-11	2.3036256380195135e-07	3.6969253199491776e-15	1.3077195180690848e-17	2.0278471316072792e-14	1.6272311501016721e-12	3.4504909057448573e-12	1.0075654818091147e-16	7.219518985989167e-18	6.840489362556112e-13	5.113913495540352e-12
PC3_KN-93	2.871087321677806e-24	9.507925326534755e-25	1.4124408213511253e-21	2.4671203094738488e-15	3.1292658817483914e-19	1.2666024437115368e-12	1.2549044835991823e-23	2.2883421505533138e-15	7.05230991616641e-24	2.4327657260439803e-18	1.5388844097170379e-24	9.859276475375866e-26	9.428067498954852e-24	3.801669792273013e-27	1.4309523723948084e-21	1.801993976848742e-24	1.4688681836447567e-28	1.9988125967236708e-27	2.339192126930937e-32	3.6070877620540905e-26	6.749055506478751e-26	6.461722755816354e-30	5.027869766108297e-30	1.2252244542587117e-21	6.219136139177098e-27	6.947567547417269e-22	3.855691526920076e-22	2.701022432231247e-19	3.134580458002826e-18	4.692565419037646e-29	5.37656348118388e-24	5.37656348118388e-24	2.0675936189314433e-17	4.8328459495721644e-27	8.023343488598687e-29	6.749055506478751e-26	1.4447317365183395e-26	3.053931617587271e-19	2.3200995736022967e-13	7.762812943724826e-10	1.8823204913327738e-23	2.230714787695864e-27	4.9300849737404745e-23	8.878768147578236e-18	2.070467299576511e-16	7.167710911701966e-26	5.772753315381562e-22	2.535840191742109e-18	1.1759449109806138e-17
PC3_exifone	5.256911567298236e-08	6.566942692114398e-11	4.8740269708470846e-05	0.006333349197775446	0.008938734282906214	0.011336087636045426	9.056132292363137e-08	5.889081225753138e-07	1.686972277877715e-10	6.205374857372747e-07	0.0001534362793004969	1.3684736392058534e-10	2.807327418655698e-13	6.919478012458658e-06	2.7871942179677225e-05	4.42777446780448e-08	9.540996049260414e-08	3.1162936606139706e-09	7.726211639908528e-08	7.578923952049121e-05	2.9361683029052825e-06	1.9349530334078746e-06	9.954945988406976e-06	0.00012402490731519298	9.064313243366977e-12	0.006333349197775446	0.0021927156887975112	7.202026905735027e-05	0.00014310335767964242	7.903954257607447e-12	1.6314331745741773e-12	3.5791301331533842e-06	9.056132292363137e-08	9.707306551398727e-10	8.035301440070582e-07	2.9361683029052825e-06	1.5119699932151934e-09	9.707306551398727e-10	5.218465558010547e-06	8.658745800527189e-10	3.2375969093679134e-12	8.401379666413289e-12	2.992553032994471e-05	4.018114832079397e-06	9.286956109903203e-07	9.749242883801647e-07	2.1552210144249122e-05	0.00034540882208743666	1.709940150487721e-05
PC3_sotrastaurin	4.745310948348318e-10	2.971827920471521e-10	2.0172434214076434e-05	0.03760664446637095	0.005505188990935302	0.007032269599292003	7.223630154226427e-06	2.586971660315433e-10	1.6782669297800786e-08	3.4245149791421434e-06	6.472390991125448e-05	5.754112780175402e-10	9.286051012744176e-13	2.367839780540326e-06	1.4175033520855409e-09	1.0089111208467232e-08	9.421493159301241e-10	1.7355828492904996e-14	2.4431070294237797e-14	2.018154261022419e-06	2.208032872049591e-09	4.905908081598811e-11	5.608471790179865e-05	6.616266638471188e-09	7.223630154226427e-06	0.0038649287882414926	0.29683017306716875	2.9983949744913483e-05	0.007954882071186295	1.6301622421703404e-07	1.234976118090545e-10	0.0019201857416356637	7.223630154226427e-06	1.1570478782972716e-06	3.615413380431629e-05	1.2952534054957042e-05	1.5666449028303155e-06	1.1570478782972716e-06	0.00024806777344063433	1.0700223407770626e-06	4.774231890020698e-09	2.105094692320594e-11	1.0485656053888138e-05	0.00020674278112170794	0.000924889045777334	5.040156603432208e-06	0.0012225624566840787	0.013100000003771746	8.786710170473889e-05
PC3_RGFP-966	4.476177182845469e-12	9.469704290803158e-18	1.1769955489718668e-09	1.5076709807792855e-06	7.376638757708354e-05	0.19734539379319216	1.6886222127572657e-13	5.051534903785649e-06	8.641548500199176e-06	5.2462813477391975e-06	6.117622787482505e-14	1.6770284410494643e-15	3.6798854171027477e-07	3.406139013261882e-09	1.9007960947147597e-08	3.66080710107258e-12	3.127171335365856e-15	2.9021226454216314e-19	1.3705089008946514e-13	2.3459372563663987e-09	4.78927888951187e-13	7.046005854074564e-17	5.324444142440647e-09	4.8624848077537205e-06	4.311614221846127e-17	1.5076709807792855e-06	3.6798854171027477e-07	8.428648154626175e-08	5.653350469375635e-06	1.1219645950452723e-15	4.3398371559519874e-20	1.0502527124461549e-09	8.47425824537816e-12	1.5661479682250906e-14	7.094917874111007e-14	4.78927888951187e-13	4.983760714799722e-11	2.745099633151143e-16	2.466896061420805e-05	1.9268151432665912e-05	1.1590548758589412e-12	1.1948547314629189e-15	2.0764146443784768e-08	9.639788070374036e-07	0.002421850321223921	4.781568351420811e-12	3.8363878867982333e-10	1.7204203065986862e-11	2.7572094927246534e-10
PC3_roscovitine	6.855071876309236e-17	5.973291739162279e-19	1.4508937996451374e-11	2.1756582230458915e-13	1.868351170448085e-05	6.622324601179643e-08	7.765812882570561e-15	4.77090746570974e-19	7.042270474144066e-09	7.184655184375905e-14	1.0127217560305734e-07	4.287381301007313e-15	7.853716433760316e-09	1.5155355529179413e-12	7.515731445605796e-18	2.5109399682409042e-15	3.4873418711289274e-10	6.578310039148559e-12	1.3297234581747966e-16	1.3265210580370534e-13	2.9945390341865164e-11	2.9682334305072307e-16	3.1254328789670024e-09	8.864946482916044e-11	1.0714784455218096e-11	4.123827293360158e-07	7.853716433760316e-09	3.086530203148232e-11	9.130803217479041e-08	1.5040808058864525e-10	1.3356618828619243e-12	1.0725989024581474e-09	8.74465621571684e-09	3.0506409525360316e-17	7.1788289174673724e-12	2.9945390341865164e-11	5.837166614100047e-17	1.2841412434084755e-15	3.878938472093523e-08	1.1302556693990172e-09	7.832607932803949e-14	3.6258847841083804e-09	5.892371004622687e-10	5.546624330283494e-07	1.2396893294758807e-07	1.8678178312710437e-10	2.0955369406894406e-07	6.068737945213097e-06	1.582320676817406e-07
PC3_rolipram	1.754870070950369e-11	1.0164804704343397e-17	3.432259491840821e-07	1.2224891093922516e-08	1.0169350559616604e-05	1.184619490274857e-06	3.776071925931924e-11	1.9674020829268903e-19	3.619047181450732e-05	1.1081152908596281e-14	1.1304800516044697e-07	4.936049779446266e-22	6.950646349190479e-10	9.531345169705667e-07	1.2800666164987316e-19	6.613159012268711e-09	2.5615166508897216e-07	2.2222335199747738e-11	3.018947599929968e-11	2.5839718100606747e-11	2.167514861526185e-09	1.0330047564719689e-13	0.00023843930928898685	7.91848629844558e-08	1.483241565531226e-08	2.62797447339452e-07	3.9074621681699405e-05	6.019413089341573e-07	1.6186071199086043e-06	1.4623301651676383e-07	7.823124488668583e-12	4.6943441886680916e-08	2.432622875477695e-07	7.627708792086262e-07	2.103376379366855e-06	5.321517459970481e-07	3.1349834781137145e-10	1.9245649090638076e-10	0.0001192119472918456	8.579325771758484e-06	1.02959012998455e-06	6.969916221339134e-10	1.5074521827041715e-09	7.627708792086262e-07	2.8540256357187795e-05	2.284951046531728e-06	2.5615166508897216e-07	2.924609925131565e-08	2.593180658846645e-11
A549_semagacestat	2.3870323750870145e-16	1.1877382472662482e-16	5.905429533774036e-18	2.6136843032664834e-08	5.0206155575112334e-14	4.3864873917612856e-05	2.662916809562785e-11	2.90478665591142e-06	5.746553060504503e-10	7.221450392921563e-12	7.120843788820748e-15	1.637899511343258e-11	6.50108060834502e-10	1.290405394455897e-10	2.665195588281979e-08	3.0514122159405414e-13	2.8485815800005863e-11	1.2048327510118598e-08	6.769427086248028e-13	1.1138364592001508e-11	2.6443022221306357e-12	2.409268198002417e-08	2.292208712178736e-10	4.7276021741568364e-05	6.070710628581106e-16	5.474202639018527e-13	2.323645105637705e-11	1.899398464735376e-12	2.3728304932049573e-13	5.933311419412448e-13	9.982527231829445e-11	1.2035664144190892e-13	2.404864312743524e-14	4.463616038900044e-12	2.616558594652244e-14	8.371420697856634e-14	2.5724601818090187e-13	1.184738828627824e-16	1.3129140512956547e-06	5.205947395643952e-08	7.762058541548801e-08	1.4419798792667105e-07	1.7530286911226075e-12	5.700348900694237e-08	6.749156043189048e-05	4.228033277714547e-13	2.610711552028436e-14	6.207097901255947e-14	1.3462988832655723e-08
A375_verteporfin	1.1830029618570056e-08	2.059826460191605e-06	0.00010820568993108233	0.009865103930905261	0.0017085430662209312	0.0002519921897915614	0.0005216171185166689	2.4958614157824932e-05	4.5549186476127186e-11	1.2556810649846353e-07	9.133768564085014e-09	4.101889583356232e-05	1.0749221134511104e-09	2.653205899898357e-13	0.00494526559147904	2.5166992973610117e-06	5.5659216681227225e-05	1.428568943975646e-08	2.912871531421816e-07	1.631448887096196e-07	9.03530534082227e-06	4.612325770799901e-07	1.957112741868861e-06	1.7644441322195122e-06	1.2283109753819862e-09	0.009865103930905261	0.003947061770245943	4.503635336234128e-08	0.0003115594115015703	2.1317520404804074e-07	0.00011068235747666162	0.0009365097854470604	0.0005216171185166689	0.0010110011602382115	2.917352673047219e-06	0.032634675404036285	0.0012305567965336737	1.2293241593934773e-05	7.770569411745446e-09	1.140012092504449e-05	7.770569411745446e-09	0.00023133362009151588	0.02993340362885018	1.2293241593934773e-05	0.003250136062390519	0.0003936694574287754	6.607513382966614e-11	8.223663883172042e-05	1.6160236608498225e-08
A549_tofacitinib	1.0862786959802454e-10	6.155274093525507e-11	1.352975793147529e-10	8.005080279020831e-07	0.002606541109077732	1.541845910339571e-08	6.262057104131367e-08	1.8955772996888075e-08	4.941858901337922e-08	1.136527395120679e-09	2.643630368110922e-08	2.5206328809550675e-09	4.649813587742934e-13	6.066454502457055e-10	6.7252631356890146e-09	2.820795669430579e-08	0.00010740011314741133	1.372326974594761e-10	3.3107637380940385e-09	1.8641449191329804e-10	9.905381254501884e-14	8.815823956242644e-08	1.136527395120679e-09	4.6675688989408315e-05	6.262057104131367e-08	0.01339355381990837	2.0019213595042707e-10	6.36601695592173e-09	5.5344244351506515e-05	2.687125830642481e-10	9.618748247722803e-10	1.5058573289793662e-13	4.0400102395058764e-09	8.760463846499695e-15	3.2145645145097138e-15	2.0939286044941055e-12	1.7303793672346725e-14	3.660059306795146e-16	6.953678523299278e-16	3.3215365535113187e-12	2.796890997448822e-17	5.3668629976084697e-08	3.2364654659629457e-18	3.8583260535345564e-12	5.029881566964895e-07	9.635378299326331e-15	1.2935053020108972e-11	3.0071417375531975e-11	1.0698569684600501e-23
A375_rolipram	4.005285472626273e-08	4.8593833825887167e-14	4.142503521111499e-05	0.005783635219119414	0.059593513125703594	9.821648946569039e-05	6.909021915880966e-08	2.359821967371769e-08	5.5830396613135583e-08	8.178909394171475e-06	3.1813181590759764e-08	3.591300554908372e-12	1.0745647023911582e-06	8.441493218264224e-05	1.0388206148778151e-07	7.01890289436179e-14	1.775142045060628e-05	9.633606185869081e-11	1.0261185257855157e-06	5.530961800035875e-06	0.00033069857355037834	9.401794378774528e-08	8.178909394171475e-06	0.010818596788143012	1.1772044401145353e-06	0.6849181035953947	0.001943334584640255	2.0009608735169604e-07	0.00012205746006234089	1.1033282463719631e-10	1.2645447176438675e-15	0.0003786892573134504	1.559772532377329e-10	3.174341851160299e-11	1.375518037879396e-10	4.299995053032685e-10	3.0830433759479547e-15	3.174341851160299e-11	2.984496414257005e-07	3.7104223306677656e-05	6.866976000174994e-20	3.7250501275117635e-08	2.4677291039348577e-05	2.2008855534150328e-07	0.00015005009724689537	7.721355696330605e-07	0.0002136634884785565	1.2629811575998578e-07	4.196293345654573e-12
A375_roscovitine	9.540419196941382e-10	6.189422248136121e-15	0.0001715785777217675	1.2990600709954225e-06	0.011255784663511799	0.0004507558022686486	1.6409834443254547e-10	7.425226015074821e-08	0.004937865316590633	8.531912279965294e-06	8.946816665498202e-09	1.526139639518209e-08	2.194248573877468e-08	0.0003809637262223885	2.3599125484266256e-11	1.8827945881461497e-13	2.2805615766753097e-05	1.2235204112297952e-09	2.0429160908224353e-08	1.6781125407181632e-05	0.0002971616553026658	2.7009089855290317e-10	8.531912279965294e-06	0.0030642881325210576	2.571992798583083e-06	0.14559605050999047	0.00014801709851074228	0.0002664576565515269	0.017284739945035377	1.4324710292387997e-14	8.566324266791297e-10	0.0003546651392388787	2.527125936536267e-08	1.1787407872102379e-07	3.5868342923886378e-06	6.931172297768317e-07	1.6174699557201454e-10	8.813159234693176e-11	8.204661254256027e-05	7.533645732051437e-11	2.232232311790357e-16	4.4667085104624474e-08	4.928498668881976e-07	8.668466446574158e-06	0.0007195849595925344	1.386583292945072e-05	2.30842969132552e-09	5.6442211525138756e-08	1.7677984600487917e-08
A375_RGFP-966	3.0956366192689756e-16	3.129839578670242e-21	1.352975793147529e-10	8.005080279020831e-07	1.92439092915422e-06	1.7311932977216181e-12	9.02571243984129e-16	2.300685428921759e-12	1.7242854710677929e-10	2.5253614384961796e-12	7.883486804565938e-11	1.4382539985744998e-17	7.334399343151521e-16	2.8165655726076256e-11	2.2296711960457957e-11	1.3744010057451947e-22	4.312885629360022e-09	6.698628148086654e-12	9.355274032092743e-12	5.916226949324487e-17	9.905381254501884e-14	1.6518740761424578e-15	1.0162553921947011e-13	3.926918848469005e-06	2.3431070298579272e-14	1.2269661358699294e-05	3.539693544539399e-09	5.123360600195317e-13	3.5814176222503854e-07	4.100806237000972e-18	1.1674377413907956e-20	1.5058573289793662e-13	1.0340355887703257e-18	5.001955797052167e-19	3.2145645145097138e-15	2.0808154140213004e-19	1.2830346555701953e-21	1.9235482862951017e-13	1.0393353185719409e-18	1.6347579205612254e-13	1.1441876458696986e-21	1.0143189769784049e-12	9.257783219956653e-17	8.760463846499695e-15	8.695467089426036e-15	2.4482489576056225e-13	1.2935053020108972e-11	3.0071417375531975e-11	5.658475151530057e-19
YAPC_epz004777	1.1845087559837992e-12	1.332502292342514e-07	4.619616756964203e-07	6.180601410224569e-06	0.00016542252230894087	0.00236435005751068	2.1815583896630863e-08	1.8586999950281077e-06	9.387803549710917e-10	6.991138250549807e-09	1.5876055553302235e-07	2.3503360484398988e-07	3.333691576007621e-15	3.981430731408017e-09	3.4470691929837104e-08	1.6814404458731428e-07	3.5866695117030897e-07	2.029058654280713e-15	1.0048061446605547e-09	1.9844493847037785e-06	3.340181656316291e-09	4.4196050646437334e-12	1.2556810649846353e-07	1.1133603042838808e-07	1.107536560119719e-13	0.0010676351238437807	0.003947061770245943	8.087424398773452e-07	0.0003115594115015703	3.9755569240173926e-19	3.57938032700906e-17	1.0147259149228703e-15	1.3448762315449088e-16	7.809235795014829e-13	1.6316301193592852e-17	1.7262986411804943e-14	9.942772551987164e-17	8.46501410915745e-25	2.4164190722644e-15	1.070322943347768e-21	2.1284712083921848e-29	3.319981541678939e-16	1.2483858673371536e-10	1.642220436484138e-11	1.991977855453359e-07	1.292305566293492e-12	1.491060980776397e-16	2.6283939287466913e-09	2.3192386390027616e-18
YAPC_sirolimus	1.1845087559837992e-12	7.480653153134532e-09	4.184926718174178e-14	3.539883259867919e-07	0.00016542252230894087	0.00236435005751068	0.0005216171185166689	1.8586999950281077e-06	1.7175567398897245e-08	6.991138250549807e-09	1.5876055553302235e-07	1.428568943975646e-08	1.0749221134511104e-09	3.981430731408017e-09	5.087525736934342e-07	9.751646983793797e-09	5.5659216681227225e-05	7.631939066974871e-10	4.912252049507608e-11	0.0014491714632061399	7.429214037132536e-07	5.99760306582511e-06	6.991138250549807e-09	0.0002708045088643587	1.107536560119719e-13	9.013032046967343e-05	4.226027389440707e-06	4.503635336234128e-08	7.99989918862748e-09	3.776260060218715e-22	3.57938032700906e-17	3.57938032700906e-17	4.0450066473623564e-15	4.763033897989187e-17	1.6316301193592852e-17	6.436814557919376e-16	9.942772551987164e-17	8.46501410915745e-25	3.1390601951528257e-18	2.749117149092541e-23	4.7596054501906023e-26	6.74555583077803e-11	1.1948076044852515e-17	1.573569675561694e-18	2.8593665334241737e-11	5.1257532326869024e-17	4.450928300650805e-15	1.4302075863129713e-10	2.3192386390027616e-18
YAPC_tacedinaline	5.294512376310479e-12	8.664453892284094e-08	1.4508937996451374e-11	1.4147171920605475e-08	1.868351170448085e-05	2.43525320760123e-09	3.068167871765513e-13	9.512934595935751e-11	2.5671330792397177e-10	2.8919918999449e-12	1.3420451053590322e-10	4.287381301007313e-15	1.4576180443193916e-16	1.5155355529179413e-12	5.258936765917349e-10	2.5109399682409042e-15	3.4873418711289274e-10	4.287381301007313e-15	1.3297234581747966e-16	2.624661000643774e-09	6.841782323319725e-16	1.2621020405876043e-14	1.0202304758328485e-10	7.384031089181835e-08	3.5162107091561246e-18	0.00019272950368547773	0.00785320656494898	1.7910912913780466e-05	1.997445146911055e-06	3.811042721057872e-18	3.9080900320952475e-14	1.0725989024581474e-09	1.0714784455218096e-11	4.836344645195454e-14	2.4796723717558053e-13	8.213376723397523e-10	2.3374599651821112e-15	4.836344645195454e-14	2.5149872276126754e-12	4.197685951600583e-14	7.832607932803949e-14	1.582621297477904e-10	2.0638017822186398e-11	1.6215979104253406e-12	3.2913485101821263e-15	5.695060080204666e-12	1.9122738171483797e-16	6.068737945213097e-06	2.411252925478108e-10
YAPC_UNC-0321	3.1387013277800694e-16	1.483103665892523e-16	1.3734039208518013e-11	7.498269280615795e-09	4.2093998715804514e-07	4.32395803501239e-08	4.290681877831767e-10	4.1722994692497784e-12	1.4052793915255795e-11	4.545417433348473e-12	2.25097319260394e-13	2.9679620212364834e-19	2.2259236335723806e-14	2.2429708523144378e-12	1.808741476731725e-15	2.463961572996381e-13	2.043242718158126e-11	1.1797031213460398e-17	1.8172664824738978e-17	2.393451713194692e-10	1.0215742358405442e-13	4.4877187115494376e-14	1.5561453408004387e-13	1.0143842721269188e-10	2.66266161804638e-14	3.3777903616147784e-06	0.0003065040933497356	3.965710862576592e-07	6.22070873376265e-08	3.5575181996230426e-23	1.6547003331388575e-19	1.510385391813992e-13	4.290681877831767e-10	2.4802943430203245e-16	1.093432428820258e-12	1.1754111883490696e-09	4.940618211360292e-16	7.803494384891143e-18	4.541214368092692e-16	6.448185620640985e-18	7.494441464547822e-24	1.5284057220809388e-15	8.161782814914411e-10	2.4802943430203245e-16	8.791933625635124e-08	2.3408724275871236e-19	2.909308426414308e-14	7.401160660940563e-14	1.8805080790721e-22
YAPC_OSI-027	3.0391934922138747e-21	1.4709985611758265e-12	2.9760643871367072e-12	1.9222044099293983e-12	8.227707777069069e-12	2.262426927918708e-11	6.369323364507869e-12	4.584305859701367e-14	1.947957441089949e-13	5.4427829897224736e-17	7.573111491136531e-14	3.5669212279938823e-12	8.757685296496181e-21	2.0290829363803698e-17	3.0149574128954743e-20	9.752258447213842e-17	4.433035136710756e-16	5.968801578217585e-18	9.926485359745732e-26	5.67914542517625e-12	2.2224160206541015e-21	2.5393063120168962e-17	3.190935340382137e-11	1.3944454558645095e-15	7.023524384311304e-24	2.9717980244055506e-08	2.126000832343403e-09	1.8393257254968219e-10	3.773117355006734e-11	3.879028059676366e-26	1.1205281274377778e-22	4.0055615151317214e-21	1.1296708150245306e-20	2.4366984664726707e-27	8.131663545982887e-23	7.077888427722227e-17	1.3719874687735758e-20	1.0573563293056527e-25	1.4385538465780593e-28	3.8996240707309477e-29	3.03655728587734e-30	5.863700802665978e-20	3.820334900576227e-20	2.4366984664726707e-27	1.1751634023050026e-19	2.222702624930402e-31	1.4792220840977506e-17	4.825007066789656e-20	7.286145311981125e-26
YAPC_salermide	5.339157308053345e-17	1.2966147222015294e-12	1.3672473842656316e-10	2.919672586851065e-09	5.8783631326712225e-05	6.17777233822677e-06	1.5464159427140987e-05	3.2994318041177386e-11	2.3459695673296412e-09	1.1904862665369043e-12	1.6682124464998055e-12	9.53603220868796e-14	2.9652826348891743e-18	1.619640646495856e-14	8.246111819919463e-18	5.2064629898432706e-11	3.174359503733271e-09	2.776081346407047e-15	4.02354194660288e-15	1.2983817401761666e-09	2.0394243671046074e-14	8.917910882826434e-15	2.178910711128694e-08	1.9283989336395048e-08	3.660133402733647e-18	3.16188974789714e-05	0.00017947472016679889	1.7717025455287364e-07	4.826422467574084e-07	4.6577418365330295e-21	2.81555895361511e-17	3.0222196767896944e-14	5.012296627623036e-12	9.930280964485637e-19	8.405680119030271e-15	2.0394243671046074e-14	7.365502353345875e-17	2.44334409153316e-20	6.766947701864846e-17	3.081284271786128e-17	4.905705695090261e-20	1.8177019369349961e-13	1.0284368627824348e-11	5.503268689313151e-22	1.606935937463757e-09	2.9339479971578547e-20	5.398418297657698e-12	1.1803973538021045e-11	1.7149603286654756e-23
A549_BIX-01338	1.754870070950369e-11	2.3782899560845815e-10	0.009761263960489487	7.3518923942861e-05	0.012352118917520541	1.7103927327350324e-05	4.21387150987689e-05	2.0406296605437793e-10	6.067932860992554e-10	9.08614292187443e-12	2.4201490849252947e-05	9.69943100846442e-09	1.3167594112067426e-08	9.531345169705667e-07	4.8971161867656425e-06	1.1975328777930936e-07	1.573171595787278e-08	2.5125596588349135e-06	2.0786636498919823e-07	1.1178059067627543e-07	7.413954134143166e-05	3.2972705831722887e-07	8.934228281336775e-08	1.3168918689232623e-06	4.21387150987689e-05	0.0009118667967476349	3.1653139478469236e-06	5.913062389186591e-11	2.5650653875773485e-10	3.7424809709185394e-11	3.4629732272604937e-13	4.6943441886680916e-08	6.138727170427636e-14	5.462486415716776e-08	4.7575453118901866e-11	5.475515709944421e-12	7.820900513359881e-13	1.7784270337729468e-14	1.02959012998455e-06	8.390118620146367e-12	1.1725595827699022e-21	1.0946327629566161e-08	7.69198474470179e-11	9.637407464100233e-12	8.027380155654699e-09	2.6885703888464405e-14	0.0004426220075224325	4.411899965763344e-07	3.48134157038455e-05
A549_epz004777	4.1522861236770034e-12	2.7535496085074766e-09	1.1679386183946297e-11	1.2019273678664303e-08	7.769837546444868e-07	0.0004090427646380813	2.3388801151747517e-13	2.4353112564959332e-09	1.7226508383308557e-13	2.26688952364261e-12	3.2982100507842888e-09	3.170500457769499e-15	7.332580335648616e-12	4.505770512874975e-08	4.247523003691239e-10	3.324166103768496e-12	8.997951914533137e-12	3.170500457769499e-15	6.842129727972115e-12	8.306893571102864e-07	7.315411112756025e-13	3.7844248632915573e-10	8.22611029296167e-11	1.93639951661092e-12	5.7454263584684706e-15	3.59599036606056e-07	2.009513854276421e-13	5.931209866798215e-13	2.646932167934238e-12	2.5703140000091353e-18	1.6504201263634258e-17	8.670544906911663e-10	1.2539402170338163e-16	1.3690395498339527e-22	3.516386176131813e-18	1.0728422535090568e-17	3.050006115733532e-22	2.863014202807067e-26	8.102988363386763e-19	7.90536101437695e-16	1.0410719252203934e-33	1.1796161890358e-16	1.179840509412682e-19	3.583750153396808e-14	4.9143912496948415e-17	4.466713788229228e-12	2.6934136628071892e-18	2.459442970026481e-21	1.4851396735522215e-18
A549_OSI-027	8.498240712465385e-18	1.8250718587019704e-15	7.41578354052071e-13	9.653032252618419e-12	1.9754145479173296e-06	0.05268626726723379	8.962706280043502e-10	2.7000268739030333e-09	1.5994512834987966e-13	2.8060874152384307e-18	2.820266689489388e-10	5.110355466167954e-10	3.3777469781827116e-12	9.332295030881085e-11	3.715431616820244e-18	5.6090746903103545e-08	4.470700427383707e-12	3.418207790043439e-11	4.637354370311694e-16	9.724543942727082e-11	3.798901817985051e-15	6.363829131618995e-17	1.9760605165135144e-10	4.0950060085683086e-07	1.1523262242699906e-08	9.260565391005073e-05	9.34803552114567e-05	1.1038766198052127e-08	3.448745911331444e-09	5.830086510869216e-14	3.428545824719347e-16	2.4948469913442784e-11	1.3103392592279477e-14	1.4243251316938512e-13	3.176630005081937e-16	9.746321936528272e-18	1.0628016715364491e-15	1.1702911839653766e-18	1.2374727939310467e-19	1.1848936990946384e-13	3.324132129104738e-25	6.352032938726036e-14	3.721055757991137e-14	2.210844773665173e-12	5.523634453727469e-09	1.710774546854659e-12	1.3310804157183837e-05	7.647034619603798e-13	8.03695350330839e-09
A549_sirolimus	1.078936252645402e-18	1.5855199909948176e-13	4.2996265200479755e-07	5.0672174003106044e-05	6.355595665458953e-08	1.847048826072618e-05	5.503169351538649e-07	1.2760566916512418e-13	3.01363145491709e-14	2.6394639201461915e-16	2.3730543348675773e-07	4.154595354177951e-17	7.605296134855726e-17	2.5215533119546098e-11	3.01163000510864e-11	2.8848723514734455e-06	1.6785701859485532e-11	4.452998204487558e-13	1.0027486129757889e-19	2.1530794204688578e-11	1.1310990771103419e-14	8.182433528516154e-18	1.8317401746824554e-07	2.3691011553053752e-12	4.550565888962057e-14	4.340092456853466e-06	4.1371907429587405e-08	1.1167838469178512e-11	1.0625824299466023e-09	5.4114393964064166e-20	3.1495581816064495e-21	9.368525697014757e-16	1.756090551869764e-22	1.9146134159290809e-25	1.4608698262813531e-22	5.744088619834099e-23	1.7350957931849435e-23	1.9146134159290809e-25	5.185214361194e-25	2.2136752679932268e-18	5.047170106608168e-28	1.3362865419374554e-18	7.325584787250407e-22	2.772911000946802e-18	1.078936252645402e-18	7.877702597105744e-16	1.6785701859485532e-11	7.624229142234302e-15	2.0880780883171203e-18
A549_salermide	1.0502438294420944e-11	1.1316849316415942e-06	4.635678215287351e-06	0.0007724960950671815	0.07123876814868405	0.08190941488598505	0.00034991061579638767	0.001879093331967267	1.381953371025211e-07	1.0748292353259873e-06	0.00022253406049401118	6.455784587864229e-09	4.394472298892662e-10	0.00014429649876263376	8.432151618262032e-10	0.00023025118269430297	2.6730406515496476e-06	3.1139217395075434e-10	8.258577251616491e-09	0.036013312591645086	3.746040947975144e-07	3.325179077613772e-06	1.577645519103164e-05	0.0018276694223689455	9.88586177567477e-09	0.058004260831732476	3.030407702672109e-05	7.454914971539824e-06	1.1910304288417366e-06	1.817212258041981e-15	2.218683206259049e-19	1.8427381508879722e-09	9.114561009060104e-13	3.19159231394467e-16	2.8866331311536008e-21	1.3131602093418836e-19	1.89065019816863e-20	1.024697874782581e-17	3.9362251371363176e-13	1.9515632166607253e-09	4.941253297639175e-27	1.1093291570033479e-12	7.774827162213905e-14	1.1595595019796523e-10	2.5161195868650183e-10	4.2719684160787876e-13	1.797826045171623e-07	1.9538876794437208e-08	1.5534821144941115e-11
A549_I-BET-151	1.0905657156030995e-17	1.1471409845615692e-19	7.442439409047778e-18	1.9784162250974066e-16	4.05752401521889e-11	8.706559310570979e-07	5.025518997522812e-10	2.9369588439550334e-09	2.3000989123008288e-14	1.8939239305553983e-13	4.116219397848118e-09	5.078509787944696e-13	4.394472298892662e-10	8.712104299551981e-14	4.0232378567328546e-11	8.241666809536244e-12	3.5616580732790736e-17	5.402025472034592e-16	2.5197379477271495e-14	3.980797929713024e-17	4.637897559963972e-15	5.912010313501374e-17	1.3888839152099884e-10	4.8272352547476e-15	1.079893029144548e-15	4.191379214585076e-18	4.394472298892662e-10	3.782221761384563e-14	2.093394118273306e-16	6.824238990711216e-20	5.8818208641589485e-21	2.218683206259049e-19	3.299252979593624e-14	1.967636857268532e-27	9.939941419658237e-20	4.637897559963972e-15	2.145819350334136e-17	8.152784325647189e-21	4.447532825917974e-22	8.468401506552447e-18	4.447532825917974e-22	1.1093291570033479e-12	8.755004012228635e-17	2.34845923101947e-13	1.3109929588421605e-14	4.2719684160787876e-13	9.88433094611026e-13	1.0611062285364061e-16	6.609115087746074e-16
A549_LY-294002	1.834249142779579e-16	7.808513567154917e-17	1.5462062465649287e-12	5.134357493158611e-10	1.8671801651564314e-09	0.006404389241728721	1.511828511600271e-09	0.0001250160706754437	2.5886237773903576e-05	4.4899896067265794e-14	2.930051285895323e-11	2.8844203303105186e-12	8.082494958013216e-11	3.3383193539352447e-09	3.578655837660745e-08	5.645756491526872e-10	1.624224253517233e-09	2.1816994499726744e-06	4.1108386367458727e-16	1.0458047212088326e-10	1.3528860722950875e-16	4.848401047354613e-13	6.205040980195629e-09	1.2139515407966022e-05	9.485045097081117e-11	9.984639238903928e-09	1.0735270282976473e-14	4.209026330964183e-12	2.3181090963892088e-15	2.187054283405866e-19	3.9174539620961725e-19	3.9174539620961725e-19	2.050992647813271e-26	6.24846484153473e-28	1.95063075174084e-23	2.46867955531448e-25	3.53977474774939e-32	7.749903822539174e-25	8.638245365667222e-10	1.0505042267826513e-13	4.741160721124773e-20	5.557795166126457e-18	1.0039531086593982e-25	1.3461480368372994e-17	4.566979668996229e-15	2.6597459808331175e-19	6.394911612494424e-16	8.240407142278973e-13	6.328213312097724e-11
A549_EX-527	4.3019269012888454e-20	7.513594853373714e-13	7.988585700880907e-19	8.209428725712553e-16	2.6677056002075735e-09	1.2300900112476622e-11	7.18359062811316e-11	3.648866599707686e-10	1.1062766675961863e-16	2.4299030763108802e-14	9.88331424042977e-13	7.097457552080956e-14	1.1639938877707809e-19	3.1612135879473396e-13	1.0489834902426212e-14	2.6303489947204416e-11	1.867108252127671e-16	2.4981327595247552e-15	3.718759782938796e-18	5.2082911707679306e-11	2.7958771900067086e-17	8.74124026340175e-15	2.2809663086641703e-17	1.9783640354596848e-14	3.864163925800455e-21	3.119888515837632e-11	2.7762707260283497e-12	1.3774458622913766e-13	2.890216021195666e-17	9.254851962051642e-27	3.7743417891173395e-28	3.3347692782706145e-23	1.4754494158150816e-29	1.1504708636933039e-29	1.5638389706851425e-31	1.8194790411533425e-28	1.0271364984360403e-41	9.20885084571396e-37	6.156783084470073e-31	3.769480137030046e-23	3.058706034383713e-36	1.8896931174072203e-20	3.7971624425454844e-27	1.1504708636933039e-29	5.708422389042834e-34	3.1320784302520272e-30	1.0653400887101578e-22	1.869235045441999e-17	2.027218290198677e-21
A549_resveratrol	2.9473827426852376e-14	4.307226328003605e-22	4.385616733049676e-19	1.0877349515017735e-14	1.4501116300020062e-08	4.839266737194037e-12	1.6947767533814216e-12	2.8272659129461624e-13	2.2222703226796955e-15	8.79676853577003e-29	2.5852913950583502e-17	2.6655984632908584e-40	6.751957268292995e-26	5.088431157112601e-15	7.473029101208654e-15	2.1584278469391147e-14	1.6078695620486815e-22	6.405693733684701e-20	1.0293867257566962e-32	6.101355549960019e-25	3.6593106926451715e-20	1.297753156357649e-28	4.86532099080432e-19	2.552485660536178e-13	4.748484349241645e-18	8.619171560692525e-08	2.8123326156199093e-11	1.1468609173356174e-21	2.017321696351225e-17	1.0750100500013323e-27	2.7297648244723203e-41	6.571483740638977e-20	1.396723500718398e-22	8.247803730782683e-26	2.1035323639545092e-24	1.0544044993672186e-18	4.200205652074056e-30	1.0014730947998447e-22	7.149935877318703e-21	5.230526632304721e-17	1.4982524893939543e-28	1.34497581793645e-21	5.306737917215286e-19	1.4976905443417366e-15	4.283244628927872e-20	3.264467536044433e-14	3.7321488448460884e-15	1.0943257461137593e-14	2.604470158666453e-18
A375_AR-A014418	0.11094929920364224	0.8880716763073797	0.003793433359727533	0.0035168989822603487	0.9011903162406542	0.8921520775523705	0.11803766348528527	0.8897017528046172	0.006973972417129281	0.10518469269222153	0.10807748974489373	0.11308944391967993	0.007159835751089723	0.005073791470440828	0.8679283387951308	0.8848198397870854	0.1187393804895463	0.006699207486398367	0.007066636384150271	0.1444641732338903	0.00892733116069331	0.007924531112253927	0.005733713183564222	0.10373039217559434	0.00027953195768035105	0.9128165063293489	0.11663035865130754	0.09340159647650025	0.1066337209858802	0.012117813916061926	0.00041204528666444055	0.13250526045338076	0.11803766348528527	0.009766227077039644	0.0006428552177081377	0.00892733116069331	0.01063692607317251	0.00043371235738533964	1.54045755041744e-05	0.009553493607904874	1.54045755041744e-05	0.14900674289590335	0.008319462416692878	0.009766227077039644	0.0064293137000066515	0.11166398409260374	0.1187393804895463	0.8647450571302864	0.11450970094318741
A375_palbociclib	0.02513199137021251	0.0017302937706755392	0.015317155880754994	0.8277459746182548	0.17460281383875217	0.7893824100428223	0.028441203005112336	0.022279092537806806	0.02710058217971399	9.093563953655065e-05	4.324440572402596e-06	1.9659805600057912e-07	0.00014214364732435374	0.0014143188694312925	0.002821035341383625	0.001883420441553455	0.0287797872328497	0.00012435835732057247	0.0023014451546261813	0.004638418128958344	0.003239387285943403	0.030492748791376915	0.022589946450381457	0.021969810339155054	7.028612057191982e-06	0.15713952123906721	7.246633630433749e-09	5.459438511152268e-05	0.0017678331250034615	5.0117212858350286e-08	5.731390518624417e-07	0.003518521428054974	0.00014974384260755895	0.003692603693302713	2.789519777555399e-05	0.003239387285943403	0.0003146974074404592	0.00026514487330540855	0.004118249012216664	1.3758955934979098e-05	8.027626771266299e-07	1.7486004945765265e-09	9.65743716130504e-06	0.00026514487330540855	0.02513199137021251	0.0001177140912448264	7.262924790222722e-06	4.153790554082667e-07	1.5266549999572776e-10
A375_alpelisib	0.1796879842754562	0.017498305531185095	0.14366605480922495	0.13901046789983926	0.8303979284732894	0.8155794096048362	0.021827368427720775	0.17027689739475488	0.18579511851165484	0.017255082296887835	0.0012010511217700204	0.18275808683353953	0.021299624338324125	0.1627458221014683	0.02398506191909467	0.018484225324032134	0.022093017860651556	0.0013883625702098142	0.02103754438022857	0.03299372558576741	0.026214738339491214	0.023438747074257003	0.8102540639621494	0.16921244002577784	0.021827368427720775	0.8496319797984452	0.7892845784180033	0.15390815567548888	0.8076039248689866	0.23091595959099614	0.02764323169042825	0.7600514435566605	0.021827368427720775	0.7563159418427831	0.7258647791051656	0.766316671556186	0.7464405705361764	0.028512786831991363	0.2188609023032172	0.7588043126651214	0.2188609023032172	0.23175243286669617	0.7739004014578663	0.7563159418427831	0.7997033414116228	0.7983938120896376	0.022093017860651556	0.025091130094423243	0.020517005549247496
A375_VE-822	0.8068908607602022	0.16689856686376053	0.01076495490976163	1.5677941328946153e-05	0.8365989872770836	0.8222622955904478	0.794292058673542	0.16482687566958332	0.019291394148086616	0.16586447857514872	0.001065934839478226	0.17704787089936888	0.18199345684411553	0.15746458152219275	0.022287977416899685	0.17099993111406575	0.1849200624157294	0.0012327399048563006	0.0013348871122656862	0.21943502681403615	0.7745252288883876	0.7868235004492867	0.16586447857514872	0.16378575026036887	0.0014148211637559384	0.8551923984950007	0.18199345684411553	0.14883567834190045	0.001021017761311329	0.03245830000626686	0.025709259308556918	0.00205696604213984	0.1839479048828633	0.20636548774844424	0.22776048607054572	0.1991025558759069	0.028736343360364056	0.002160866206398626	0.21255261792918492	0.0020912537435574365	0.02845638343830187	0.0030199391230839607	0.19351885193090373	0.00012527995754114794	0.0011594079244472831	5.502004593312508e-05	0.0014421056505087672	3.86339314911908e-06	6.14357715485706e-05
A375_BMS-345541	0.7997033414116228	0.017498305531185095	1.283961608055229e-08	4.892985590361147e-07	0.8303979284732894	0.8155794096048362	0.1897934535561418	0.01701317718695379	0.18579511851165484	0.17133757499206823	0.8049621081179994	0.18275808683353953	0.18780154885162767	0.1627458221014683	0.0018476704296162595	0.018484225324032134	0.190783980194707	0.18275808683353953	0.7905797615344958	0.7379012688364113	0.20521393418202882	0.19568269761504561	0.017255082296887835	0.016772597962252275	0.021827368427720775	0.8496319797984452	0.021299624338324125	0.15390815567548888	0.01774283915298853	0.00022865458769316083	6.441361776860199e-09	0.00013792238173137534	0.0015926982541556213	0.00014752337560071401	0.00024710389504403637	0.0001229305676940877	0.00017546265052538522	0.0024287073481724175	0.00017177861790665134	0.002350775391226393	0.00017177861790665134	0.00023317150251811998	0.0019150606513353681	0.00014752337560071401	0.0013060300579919766	6.492937800580846e-05	0.190783980194707	0.025091130094423243	0.020517005549247496
A375_nilotinib	0.24332881804191947	0.23485024257484188	1.841803922343466e-07	0.023304507577511548	0.21408992410623906	0.7334518014687641	0.25482919388099484	0.035822388792451476	2.3966524360626385e-05	0.03630077104663117	0.003944790259946153	2.1663076184628124e-05	1.2947585354049371e-06	0.00020627300145861682	0.049351827493969665	0.038721144730067984	0.04573129270588361	1.0559896314829431e-06	0.004890448431222916	0.06611235663129544	0.05357220946275477	0.000496211243170139	0.0002625916939651898	0.00024759867966248067	5.9343552358492866e-08	0.7805222143914589	0.04420206928823142	0.0025226851490230836	0.003785508607294029	3.6339993016620194e-07	1.4747951307012856e-07	1.4747951307012856e-07	0.00042783706574440626	3.3514135190293067e-06	0.00010535567095490157	4.4550247082439434e-05	4.353121197095157e-06	1.662888659399238e-07	6.732414763567863e-05	6.338976511100463e-09	2.1816607333117328e-07	0.0011584784203507088	3.7326689398276734e-05	1.662888659399238e-07	1.9534750125872892e-05	9.71171503603792e-07	2.822148672380295e-05	2.2062160466095327e-06	1.1467573219634346e-06
A375_lenalidomide	0.011454555582600947	0.6269068401174538	0.0004794268464996294	0.00501190401125373	0.6641340565664765	0.28823732242808164	0.5895975178888884	0.2920363959643594	0.30937375605413514	0.29327752913689953	0.06981811155808189	0.012104904957028161	0.07964301840076948	0.2829926020821018	0.08793348814264876	0.2992972338993976	0.31456536641486954	0.07552904602509666	0.31043485589592945	0.34544010728299873	0.5564787583768386	0.31947718568941585	0.29327752913689953	0.29078269861379225	0.013696239034892152	0.6984822388573335	0.013231065439897027	0.05395306962713053	0.010211224170766921	0.0005389036510862532	1.982436625303112e-06	0.002694957104174953	0.08129524314306702	0.019919693534035224	0.027598625592955832	0.017715621436146644	0.00039462032236638834	2.9289098003973447e-05	0.021951255691273694	0.00030490726281440765	0.021951255691273694	0.11957253921605207	0.08959873423701277	2.9289098003973447e-05	0.0013113719653764977	0.00012090700061973803	0.0017271786001117485	0.00023139016867230843	0.012549047863313428
PC3_etoposide	3.8701306294053624e-08	2.8301891823228197e-08	0.8556253573764051	0.8607888411271879	0.8428459437667353	0.15621508566091877	0.018759796827637135	0.014585779542780215	5.308042981971735e-05	0.0008621994584406851	0.16430741911793792	0.0010883413747653857	1.9689057054655756e-06	8.082113417179324e-07	0.18550399386164493	4.126979263965081e-05	0.01899060531756463	1.6576577641665753e-06	5.452904004775244e-05	0.0024155376250698628	0.0016717281744584886	6.888968171480193e-05	0.014795109942102149	0.0008245680937017117	0.0012496681617044647	0.8607888411271879	0.17605869285833858	2.1241716539051206e-05	0.16230389080892305	0.21781898447016917	0.19732241388717844	0.7769314712481151	0.1779727674100817	0.19997719316684712	0.031224209736931054	0.19283767406848135	0.20692588822269828	0.19997719316684712	0.20606762413932356	0.7757586290356191	0.0021378883104566106	0.030399007626321282	0.18735580081440803	0.024583049646033136	0.8141425038888229	0.16925973061766386	0.8007476013943196	0.7875636513878967	0.017622021220961168
A375_RG-4733	0.002421850321223921	0.0020935159774300733	1.1769955489718668e-09	4.4433250858072846e-05	0.7941368760986728	0.7765986864183043	0.0029418297061189194	0.025100170017493147	0.03047213839118258	0.025447047656576748	0.026851079901046057	0.029369682053072013	0.0028329651381742184	0.02271981659330356	0.0034020417876169623	0.027206151002661515	0.0029971845324568004	0.00016184647696736648	0.0027794519782669037	0.047576618393920155	0.000287284374069416	0.0032832500519528697	0.025447047656576748	0.19971630070266405	0.0001947054723467856	0.8170132154292037	0.0312145348589409	0.02010627856832766	0.20439300976380062	0.0005282767377320645	8.697428754662021e-07	0.040145465559193336	0.03196275238618145	0.00034367086760965135	0.0005699999548537528	0.03814605581083524	0.005026565378331954	0.004443757834192827	4.9160532748672744e-08	0.0405489221163108	1.2165974260699032e-06	3.619313805168332e-05	0.003523346321894965	0.04135931720087086	0.028280901950262383	0.028642287373107006	0.03233901232408653	0.23478017824648606	0.030103154971306344
A375_IPI-145	0.7855184272657917	0.7953094392292631	2.961992919890076e-05	2.541194417434683e-05	0.8181321692277689	0.8023748577559727	0.7717323803938606	0.18087421029422773	0.19697020317514433	0.18197703413612398	0.7910989862269502	0.7813579054513631	0.19904504990755537	0.17303315797114838	0.0023035347195062453	0.18742689621900757	0.7703666613871195	0.7813579054513631	0.19800969450138964	0.7201596643524703	0.7501580545462667	0.7635729032245945	0.18197703413612398	0.17976707697854816	0.025058708296004147	0.8386182973274688	0.7744708161335486	0.8195793369700548	0.7939035628980774	0.7125260322282234	0.03164811908147674	0.7435360245507449	0.7717323803938606	0.7395898646820253	0.7074802968942124	0.7501580545462667	0.7291651196768162	0.7395898646820253	0.0349607977692641	0.7422183905105428	0.7304604324139824	0.711261359412668	0.7581794727628415	0.03263077956448081	0.7855184272657917	0.19171033339809943	0.025360354790272474	0.7554965330582945	0.7785960219526382
YAPC_tretinoin	1.3838782137614983e-07	5.4856246897604524e-11	1.0786993790522049e-06	2.1171202874930635e-08	1.0319260794325674e-09	0.02004351683076869	5.8710021044721245e-06	0.0014974802647280832	1.7827128599545244e-07	7.903531444343202e-05	6.591418777181097e-11	1.5729338920664897e-07	0.00012367171334159597	1.5683376813401114e-09	8.810867561271645e-09	3.202438638334954e-09	6.3951674057557104e-09	4.632784228415431e-06	1.8575404498953595e-07	3.0958587813833236e-08	3.8492878687286643e-07	8.052712223720809e-09	2.4554700992147765e-09	2.880590154114389e-06	5.8710021044721245e-06	8.884347524308311e-07	1.9349284815181816e-07	4.740014328031522e-05	1.0455193783982688e-12	3.310674289498155e-11	4.2698456913075415e-10	0.00021617168070029314	6.101090919775115e-09	1.170133989681608e-11	1.4475533953772985e-09	1.2479294441553241e-08	3.7496720318177947e-13	5.094755622465227e-07	6.438764191707849e-07	1.1509481976009216e-05	1.4761744775699697e-05	3.9876130817295415e-08	9.62871572058254e-09	1.2178574296223942e-05	4.1694117328784715e-06	4.319639105194712e-06	2.1831390140799567e-07	8.580656098311369e-06	0.00011418692262680766
YAPC_curcumin	0.05514352029850261	0.05064539709668104	1.3392804407224155e-05	1.108266798965025e-05	0.24429812279849103	0.047489959474592516	0.061711615967488954	0.04937716237410297	0.059065979582755265	0.006115579419473281	0.006631830904715481	0.0007345846729836721	0.008323433178144924	0.0004289594209301999	0.00989738490527661	0.05320486342495495	0.008779927097104023	0.057097517538064274	0.008174257838819081	0.00020525363430794568	0.07249715529593144	0.06572110035062383	0.05001029297611715	0.04874603995334378	0.061711615967488954	0.03259796234094899	0.008323433178144924	0.004285794593162633	0.006370740449207406	0.09257783412317526	9.438324184697306e-06	0.012166376397667029	0.008626267689326408	0.07798593273075685	0.017894573670683287	0.30226043046305723	0.316584566424454	0.07798593273075685	0.0017446799429105947	0.07660894781692097	0.31574912490618867	0.09327665450625819	0.2963443435971263	0.07798593273075685	0.27433000310558275	0.0006968908261981844	0.06237657110422359	0.0697740820506929	0.2801755960721398
A549_curcumin	0.0007951514515786722	0.0006562517477042022	0.00028632679087494935	0.0034541034644171745	0.004929051926730386	0.0005680460481420573	8.495511119742486e-05	2.569512700072245e-06	4.854577383045659e-06	0.0006378968632612014	3.2039840626047575e-06	2.2711568788653124e-07	1.3384110597276246e-08	3.220863051027322e-09	7.68022539707752e-06	1.6868595287317912e-07	3.307249238092314e-07	6.76568971416027e-05	1.7414933683972057e-11	4.797526346879587e-09	0.00013704935072964407	4.1371789151155306e-07	2.687445520089674e-06	0.006576564358426761	8.495511119742486e-05	0.00024700461372546617	7.970361260597e-05	0.00039068100931556024	4.953037938647055e-05	1.878218051764661e-06	1.9675483015108236e-09	4.20480443518061e-08	3.159315287644923e-07	0.00017075382002539814	2.151456805166932e-06	0.00013704935072964407	0.00021037123130185375	0.00017075382002539814	0.00020507409308195132	0.00016179776684761553	0.00020507409308195132	1.9436509129259747e-06	0.0013017982514671965	0.00017075382002539814	0.0007951514515786722	2.0599935483898196e-07	8.76777620954028e-05	0.0013621821471875577	0.0625012464227913
PC3_curcumin	6.807833453415636e-06	5.133264809905769e-10	0.0050379041649137295	0.004532375197863555	0.2672902535319268	0.059766859788699965	3.343386745905677e-08	4.619062944878543e-06	0.0013364829290170512	7.413638618938948e-05	8.548882760211072e-05	1.2540675520189648e-12	9.394473525708948e-06	3.3445497191632368e-06	1.3684361703119917e-05	6.723364706014991e-10	6.611625951315978e-07	4.5522917534428147e-07	9.033559580572298e-06	2.0396264431101773e-07	0.0002181067376121572	9.054721266771611e-11	7.413638618938948e-05	0.008553490394454924	0.001475045163850604	0.04149871024446625	0.012036055331957635	3.975976784904692e-05	7.965841672148997e-05	8.35687680017486e-10	3.1520859071428476e-16	2.1477463792880343e-05	1.5274132573844012e-09	2.3701385004599906e-05	4.233618581079786e-06	0.0021266176771006376	1.522799930973219e-07	1.7289621830265287e-06	0.00289066391013872	0.000256984581457934	8.168857340670483e-09	1.7403821242073773e-12	0.01471168632773295	0.0181826925477	9.81204783784602e-05	0.010605508065884865	0.0015111497335419197	0.015184734540382223	0.011411134244464695
A549_KN-62	8.953964679206783e-08	0.0004337206679829363	0.002835045899815917	0.002543884997064363	0.0002654257250917172	2.3210102690354456e-05	5.002914669446966e-05	1.3284565602400039e-06	1.1996476761809106e-07	5.929677890649911e-08	3.117965132664261e-05	2.232023449600091e-06	1.318660837647663e-07	3.8172728635861016e-08	6.414820877362192e-05	1.7327700058365879e-06	3.0736046950752617e-06	1.038160180798622e-07	1.769393177690948e-10	1.1277971528272545e-05	8.113252146431413e-05	6.036380746189998e-05	1.3898847058372202e-06	2.503474202757642e-05	1.4474672439530612e-07	0.002543884997064363	0.0006491658687493488	6.417681029014841e-07	1.5196905308683362e-06	8.733573355729556e-07	0.0011092704494683645	0.010216716982191116	0.0006826193145939549	0.010692616629402617	1.0017309402869715e-06	0.00944959699931892	0.0013929338589178364	0.001182282212524906	0.00012200358936904561	3.718037918199337e-07	2.668200693340403e-08	0.0001768889205376925	0.008572095317774172	0.00010135181375816917	0.04940189761061053	2.054093310507123e-06	0.05600313117756836	0.008859375770665753	0.000601152861733506
A375_KN-62	0.0013113719653764977	0.0010857863536824965	0.005567996940072184	0.25191162712934184	0.007106237801639956	0.0009420100410838535	0.0001617278631707792	0.0010265891422676118	1.0770787201448912e-05	0.0010559029798852323	0.00010191230858361058	9.554031570673783e-06	7.45153394713962e-07	2.1982575893745027e-07	0.002033494412349913	0.0012111238732519236	0.0017271786001117485	9.554031570673783e-06	0.00014711548498541052	2.737288884673852e-07	0.0024258388799847947	6.144615037585332e-08	1.6311298267469273e-08	0.0009978393703533788	0.0001617278631707792	0.04415184442342032	0.013231065439897027	0.0006514608981740585	0.0011162447129392668	4.755361747467574e-06	6.935293008308681e-09	2.6551364608137455e-05	8.166506945046175e-07	0.0003214884318710928	4.0668071456907414e-07	0.00025898397048298045	3.7704234807198957e-05	2.9289098003973447e-05	1.1463882640871317e-08	0.019356784019683073	1.1463882640871317e-08	2.3061654681017878e-08	0.08959873423701277	0.019919693534035224	0.00011690919420312353	0.3038940769782517	0.31456536641486954	0.002223892228308663	0.0014907717763243103
A375_pazopanib	0.0004320631868461559	1.6568798824861595e-07	9.076169576703378e-06	7.25647739922502e-06	0.08488109946411178	0.018571996865821973	4.2267488689555925e-07	1.4709809603661937e-07	5.3816380503186604e-05	1.5615629924626116e-07	1.9733055591162814e-07	1.830555829049882e-08	3.810115708849721e-07	0.00024693393742346976	6.305229382410554e-07	3.032528258953059e-06	0.0006085936013460107	2.918648454691936e-07	4.860385849011793e-06	0.00022104040473349402	1.084571539641456e-05	0.0007042919793956852	3.0485528520917854e-05	0.0003074599599501399	4.2267488689555925e-07	0.010599792582947134	1.4210798200215e-09	9.771979004380418e-07	2.6121706943063125e-06	4.916873867103495e-16	9.052204190730557e-13	8.778264660515754e-08	5.559547083817677e-06	6.974357267953289e-09	1.1308205505833605e-10	1.084571539641456e-05	2.036984687701576e-12	7.685120519253362e-17	1.7707668619117327e-06	1.7286211156323573e-15	1.4648056686916099e-16	1.5240812748058373e-09	4.921145669366388e-08	5.0680826175514913e-14	4.252411365300255e-05	4.230038615381298e-11	1.7644214907734032e-13	1.9494313882477452e-10	3.7465568665223545e-15
A375_tofacitinib	0.021686597079195253	1.332502292342514e-07	4.619616756964203e-07	0.2931959296840556	0.5894246400135777	0.09324255398435312	0.11686300993385926	0.3300429014115229	0.0004614571051682946	0.002639088018326288	0.0029341542229269963	4.101889583356232e-05	1.9374604222173654e-08	3.981430731408017e-09	0.35301260941977286	0.0205562478530789	0.026073388332981434	3.3578438225968857e-06	1.824617514100252e-08	0.00019041116499696656	9.03530534082227e-06	4.612325770799901e-07	0.002639088018326288	0.0002708045088643587	2.1815583896630863e-08	0.6290910975781581	0.000490856217268174	0.0001588527992206295	0.09970131232082792	1.0633512466520167e-09	4.4667162043459715e-09	4.4667162043459715e-09	0.004135208040546458	5.293586048604596e-09	1.9402314533035694e-08	5.310427057143858e-08	1.1793668725015535e-07	5.293586048604596e-09	1.3052792684167874e-12	2.747522455860249e-10	7.770569411745446e-09	0.0016942838539403629	7.678159108873053e-05	3.114881612963301e-10	1.991977855453359e-07	1.2603986430637806e-08	6.607513382966614e-11	8.223663883172042e-05	2.6187163799528003e-07
A375_pravastatin	0.29991528156561337	8.401265584360099e-05	1.555332614071928e-06	0.004768661642484255	0.27032879635863966	0.285301358393281	0.3108049769013905	0.06391414778797479	0.00013069690398668623	8.104136888868202e-05	6.415421106187807e-06	5.184977760089364e-07	0.0001393347733234606	3.7344312723735213e-06	0.014934994847030331	0.010321027871984509	0.013297650915041953	8.58673268091699e-06	1.0071394999517809e-05	0.023335471008286555	0.0022729582315228064	5.300926751425322e-08	8.104136888868202e-05	7.533978860327375e-05	7.192734824083293e-07	0.24893693734157007	0.07746860311642076	0.0006084021737207734	0.009735429740782972	7.971209604396131e-14	1.1383730225904982e-17	5.861138345372606e-09	7.414685424058068e-11	1.2467989946477598e-07	1.2372829121413814e-09	2.9621590250693345e-13	1.017779121387375e-08	3.2824425052107545e-10	2.1493977279505563e-11	6.172542576197304e-09	1.6938346383404543e-07	3.131172082823813e-07	1.638168865039957e-05	1.2467989946477598e-07	9.74048582488441e-10	2.379975674437209e-08	1.9283243309312683e-09	1.2139119520429987e-06	2.9728856628545247e-08
A375_IKK-inhibitor-X	0.06300152442600657	0.057968925933214885	9.817797852728654e-07	0.03760664446637095	0.6893514824413989	0.6649483055365465	0.07032048355048112	0.27674679323833884	9.078222942639196e-05	0.057257020164337744	0.008276545652866979	8.22513215776588e-05	6.682527813199184e-06	2.367839780540326e-06	0.30725504585717023	0.06083454291424463	0.010914262636150723	2.0300407082615862e-11	9.377045924827437e-05	0.09969162650086125	0.00016610941775210407	0.0001241581665170432	0.0007427567422613842	5.2111555351683995e-05	7.223630154226427e-06	0.721682531148773	9.683301016999192e-05	0.00045585889293052445	0.007954882071186295	1.6301622421703404e-07	2.8787693036572126e-09	0.00019071662477858554	0.010726069811672689	0.00020674278112170794	1.907185801575198e-07	0.001725593869405375	2.187251975845762e-05	3.3617600882964686e-09	1.5096428672348019e-06	1.0700223407770626e-06	9.138240914020831e-08	0.00035718553596874534	1.0485656053888138e-05	1.694612960003885e-05	7.434596218810982e-05	5.040156603432208e-06	4.4045617994669455e-07	7.124425470508395e-07	1.5887500040561168e-08
A549_palbociclib	6.175870955962488e-12	3.835891688547344e-12	4.97794169529655e-13	1.1354774464974095e-09	1.15684424510619e-12	0.02546889099555282	1.6720354143722993e-08	0.20566086411639228	0.00019864276021795186	2.2569054388906928e-07	2.7020159613570573e-07	1.4856226979877797e-13	1.0852033931761994e-05	1.0103424120093809e-10	6.628440675314961e-07	2.823856935766245e-07	5.059884751290444e-07	0.00018333105496944917	9.697803153361135e-12	9.657956309943137e-11	6.896892398108819e-13	6.602134591563807e-10	3.5757140100783853e-12	0.0001265787698626751	4.3777578047571105e-15	4.748778853066042e-15	1.0323985652468677e-11	1.0301517063379184e-07	7.52469659165468e-09	3.967243241351942e-09	1.0591723853936612e-06	3.886535475277391e-11	1.6720354143722993e-08	4.5547555516699705e-11	4.360628316763952e-12	2.963405008502818e-11	6.857250155054301e-11	1.1157070006091981e-12	0.000450920278141504	0.0003718505518606188	0.000450920278141504	2.3606097109026734e-06	2.631877510382084e-08	4.729821394774109e-08	0.0026490924872968505	6.596792497257617e-12	4.722747175303048e-15	8.960337343870975e-10	1.7152124290492004e-13
PC3_PD-0325901	4.275679833757667e-11	1.4631148754771648e-09	3.03896238592182e-10	2.301367146161397e-10	5.813545019470936e-10	4.9878984650782204e-08	4.003123657491277e-06	5.744717906282351e-08	6.0355556201294e-11	4.174964410114709e-13	3.367674512271645e-11	8.81294222278204e-13	1.8398784889935208e-14	2.1199749528970833e-21	1.7853691589955377e-07	2.547886647866637e-06	3.618932241541682e-09	2.456643042954746e-09	2.990102483141288e-09	1.1532661594081327e-11	6.029861243081355e-14	1.9759268838123677e-12	6.017059925371497e-08	2.3202031035722988e-11	7.532067556344828e-11	2.301367146161397e-10	6.747814827003159e-11	1.2381451909751404e-13	2.9803038865405397e-11	8.14391265367344e-17	2.1915875867979746e-10	8.183782647559714e-14	3.4520654884283895e-09	2.523607558565349e-10	7.457287872978127e-10	1.7221146407810845e-10	3.6311186203670687e-10	2.523607558565349e-10	3.4729396583407276e-10	1.320374488609871e-15	1.466499457521369e-13	2.269920580373419e-08	5.455192931254062e-09	9.857943261492087e-09	2.1117357662917613e-09	4.533447287622134e-11	3.618932241541682e-09	2.8003842076429136e-12	1.0639681803086633e-07
A549_lenalidomide	5.393450842702446e-11	1.054567367179636e-12	8.738331424480204e-14	1.2279307057862226e-15	0.00745417830746862	2.163138825199862e-11	1.0836419708643013e-10	2.7416628406134794e-11	4.2112211601938635e-08	9.681870132716826e-13	2.396479168629459e-08	7.591760616206613e-14	2.252556551619276e-09	2.4936350901378687e-07	2.587513993169763e-13	4.9716733331856e-07	2.697575585770449e-09	1.6527311943325535e-09	8.838417083504055e-11	7.453012324842809e-20	1.2604741735437872e-11	1.9642123225887968e-16	3.847215598941445e-07	1.6707001471409535e-08	1.368171455052057e-13	2.525029678659292e-09	9.464498440973972e-11	6.6655700936846375e-09	9.173435014334064e-10	4.726444087260753e-18	2.3567423298667182e-14	5.406499486657011e-19	9.248022049050571e-07	2.7424192936316434e-17	9.216219011369289e-11	1.589830319561703e-14	5.48583072797213e-17	2.7424192936316434e-17	3.2711497405917994e-11	2.2934320127848908e-17	4.9932004028330835e-14	1.4197895043310858e-13	3.0176335616206797e-13	2.7424192936316434e-17	1.3645896821183127e-09	1.0276476134209021e-18	1.4845986157540658e-13	2.3464514829442215e-10	6.782525652021369e-17
PC3_lenalidomide	6.26531705256644e-16	8.354127446972146e-12	6.106815513027441e-10	1.0851763628754142e-08	5.5450770285877405e-11	1.0709127682536566e-06	3.8777088549118665e-05	1.254578893169335e-06	1.7545005075031022e-07	1.8943350395018666e-10	5.417064313019866e-09	1.8785551561741554e-11	1.9510117197737182e-07	2.3538743355421505e-09	4.4358062225136694e-06	5.785037322116971e-09	7.306358058618648e-10	8.488184065719803e-09	5.589525820416233e-10	6.643915918206818e-09	7.297630196879331e-15	1.8376227471189528e-08	1.3213525472877389e-06	6.464841570532669e-12	3.1935554379189914e-11	1.486027085057165e-11	5.981139920989711e-10	5.077594425206185e-11	4.74209352098617e-09	5.596207083528229e-10	2.5004942130880863e-09	2.5004942130880863e-09	2.166063087424517e-07	2.965724992005253e-09	1.8789524176021566e-06	1.8673915413299215e-09	1.3731410402428275e-11	6.802628901698868e-07	9.186444151406172e-07	1.4372216971174534e-10	2.502886529790498e-10	9.449322211594254e-09	3.572290313227383e-07	8.392121215781584e-06	3.428194361575631e-10	7.48502090371212e-09	3.2779291510698687e-06	1.3889877794196922e-13	8.813708419732032e-13
A549_selumetinib	2.6269837960720537e-11	5.819260507831762e-07	1.0567554314280612e-10	3.3693823609227526e-09	0.002398184400760047	1.146226043903007e-11	4.885695326631363e-08	5.897888558269001e-15	3.829376674391644e-16	1.5249703126180773e-11	1.5720544316014812e-16	7.687992500971417e-13	2.3819133430630407e-14	3.574184389679262e-10	1.0254062145484045e-15	2.1509968862826833e-11	1.777256935278124e-09	7.687992500971417e-13	6.948710906003582e-18	9.359500287881603e-15	3.806892223447661e-09	7.093437750428948e-11	1.5249703126180773e-11	1.3236811894405622e-11	2.774866925713281e-14	3.3693823609227526e-09	1.1002753604896476e-06	7.924250446844538e-09	2.2102935822000952e-08	1.3722955071983586e-14	1.6364429234930086e-10	4.7902188804596125e-12	2.3952823545031636e-05	1.371200820622364e-07	1.6096031457076694e-08	9.89922128284901e-08	7.934573580217212e-09	1.4852051843308272e-13	2.3119535092962045e-13	5.082467782931948e-12	2.3119535092962045e-13	3.1074924060438013e-07	7.665144166518153e-08	1.4852051843308272e-13	7.906541075982351e-07	2.4746811345202263e-16	1.3455266950854497e-12	1.3986952020418013e-15	1.077371278917443e-21
A549_BMS-345541	0.00012726690205144042	8.569568651130094e-10	1.9303877938395514e-06	2.525029678659292e-09	5.4010751531732557e-05	8.317232442711807e-05	1.0836419708643013e-10	7.465675855680836e-10	0.0001550356067050214	9.681870132716826e-13	4.727126969175717e-07	3.572387867249634e-08	2.252556551619276e-09	7.144725935849632e-05	4.047423656223689e-09	4.9716733331856e-07	0.0018425881344656951	0.0015126202167601278	4.444915471390215e-08	5.253402959822628e-11	2.9936888455796835e-10	6.322491242511558e-12	0.06848046546393746	1.6707001471409535e-08	1.3964644470824897e-05	0.00044342730127102823	0.013850658921173377	0.0006965910945540906	0.0011921632493097569	4.0121137942092567e-07	2.2418768995885298e-06	0.00032250291281953807	9.248022049050571e-07	2.5188357133970558e-06	6.855267735461024e-05	0.0002814472524210875	2.3599061996645806e-07	3.245115276322356e-05	0.0004178296494938041	2.3312265524715957e-06	3.2773395778164896e-06	5.553315907623047e-06	1.4329094944878529e-06	1.6662301442650107e-07	9.383811795653636e-06	0.00013161024937084051	1.450700143806112e-05	2.1668173980799873e-05	7.337994273697153e-07
A549_VE-822	2.1117357662917613e-09	6.73517281703365e-19	4.581212927990675e-12	4.002526109423748e-14	2.8770857497554056e-08	5.193426033790144e-05	7.532067556344828e-11	5.796896570454765e-17	3.4997816568668924e-06	6.331062447981979e-17	1.7165293011578773e-09	1.2871473196742734e-14	6.747814827003159e-11	1.5444815095280498e-06	5.924632134344412e-18	1.8088877516520398e-09	3.618932241541682e-09	2.456643042954746e-09	6.383050751173609e-11	2.282711402156337e-13	1.7221146407810845e-10	3.1749714548659845e-14	2.1149826996341254e-06	5.482611857036957e-08	1.3057376502784397e-07	2.301367146161397e-10	3.137862571459311e-09	5.463361517195501e-10	4.805681411237018e-13	1.5339789891170717e-11	4.60810846836584e-12	2.1915875867979746e-10	7.532067556344828e-11	9.857943261492087e-09	2.523557845466048e-08	7.0757762959721646e-09	3.6311186203670687e-10	2.523607558565349e-10	1.0106332887760864e-05	8.689351292856468e-14	3.4729396583407276e-10	5.795466864442366e-15	1.276126128939426e-10	2.523607558565349e-10	2.1117357662917613e-09	4.533447287622134e-11	1.3591256829544218e-07	1.412061281917085e-10	2.7122458556158983e-09
PC3_dexamethasone	1.7111372135596124e-05	1.330544818798514e-05	0.02382291287309169	0.02221965600248588	0.002398184400760047	0.22436752694743203	0.00038639726474698754	1.883187671420001e-08	0.004461302404608184	0.0346767891815139	1.4846000615240663e-05	0.03984920579272751	2.243972302169126e-05	0.21924647127013056	7.022377227454405e-08	0.00027330919032030163	0.00039627155196002685	0.00032207477913451216	0.00035781627306308235	0.008962134537871978	0.0005665372781156873	0.046221723035948764	0.0346767891815139	0.03376025919241376	2.3952823545031636e-05	0.02221965600248588	0.24826505801222362	0.20864931984946755	0.03560092458138111	0.009731233500911823	4.507339875858612e-05	0.0068630444256949944	1.1914010047060477e-06	0.0006755981108481999	0.0011095124694846567	0.0005665372781156873	0.0007984906021178323	4.898652968745612e-05	0.000782342843818166	0.0006470703148888248	5.913140198985651e-05	8.624231192699922e-05	0.005733334841530897	0.0006755981108481999	0.03841729916282603	1.7717442613826145e-05	0.043739950517072045	0.0005169199513366371	0.004377460558285683
PC3_olaparib	1.492723872991362e-05	0.00021930301132795895	0.022685757037505017	0.7907803230573374	0.02668095888352219	0.03132647253617718	0.04130002182853036	1.0766828613859483e-05	0.004137264999212862	0.00021300144870412747	0.0348548786860978	7.582161928941053e-07	1.1950996336455505e-09	0.0026184878786185955	1.3702870535716608e-06	0.003466239436259715	2.1596275196074602e-05	2.8581078301186597e-08	8.935292025124785e-07	0.0008286151137986451	0.000510572476420175	5.260006460300028e-08	0.00021300144870412747	0.0029921800980335644	2.090915566145017e-05	0.1864437201509629	0.7111532920029765	0.20450052245793465	0.033961626400376636	7.370563660250643e-05	3.823305635864409e-09	3.9400296397983626e-05	2.090915566145017e-05	4.282935677618004e-05	5.275079000280611e-06	1.8332219465496995e-06	5.31008825816045e-05	4.282935677618004e-05	0.0007057559690920374	0.05201703605374171	3.0423581579664396e-06	2.550456797935951e-07	0.005321798654148101	0.0006091802785625053	0.0002671891556442473	1.5456963533418856e-05	0.004540466885832889	0.00550521539318521	0.0040592462660355684
PC3_ginkgetin	7.434596218810982e-05	1.8319593809477463e-07	0.0042993934860586416	0.2365396693351541	0.046827899435323485	0.007032269599292003	2.0812314836607413e-08	7.037948793796936e-09	6.946834203087966e-10	1.7382085709398285e-07	2.139129708642648e-07	5.471712424003342e-06	9.286051012744176e-13	2.367839780540326e-06	6.007246384434897e-07	4.2595461633562836e-06	2.1941023227507453e-08	5.754112780175402e-10	7.390048992904067e-10	1.2794653850969556e-07	8.410515035101111e-07	2.8410917254016306e-08	5.608471790179865e-05	3.1301827052151438e-06	4.208097943403203e-07	0.03760664446637095	0.06884602265510767	0.00045585889293052445	0.007954882071186295	2.4869451880743944e-06	1.234976118090545e-10	1.5346963782543128e-05	7.223630154226427e-06	3.3617600882964686e-09	2.847238082106625e-06	4.639921611164566e-08	1.5666449028303155e-06	1.1570478782972716e-06	2.1200628115078684e-05	0.00019595069513889167	9.138240914020831e-08	2.5732454466127886e-06	1.0485656053888138e-05	1.1570478782972716e-06	4.834953856985681e-06	1.2705546206537331e-08	7.50714133447651e-06	1.1261714379584953e-05	8.786710170473889e-05
PC3_tofacitinib	0.0036821590106250455	0.0031902805998135493	9.37455315806251e-05	0.02115348691266098	0.2058380322225064	3.9043659620971994e-07	2.090915566145017e-05	1.0766828613859483e-05	3.307248058096856e-08	4.697624555605071e-07	2.006236104302567e-08	1.6560093882087614e-05	9.302663729179712e-07	8.205919301640588e-06	0.00042373723418822224	0.003466239436259715	2.1596275196074602e-05	7.582161928941053e-07	3.4696257617087816e-08	0.0008286151137986451	9.553734111117716e-11	1.2709177513910108e-06	4.711228364673853e-10	0.00020078715909477437	2.090915566145017e-05	0.02115348691266098	0.004295918823918027	0.00216602955192853	0.033961626400376636	7.370563660250643e-05	3.9400296397983626e-05	2.1821397002486138e-06	0.04130002182853036	0.0006091802785625053	2.829844832672271e-07	0.000510572476420175	3.1416711708442053e-06	0.0006091802785625053	5.172292511897582e-05	4.0518914859642945e-05	3.0423581579664396e-06	0.0009476418201870412	2.8597762642946676e-05	0.0006091802785625053	0.0036821590106250455	1.5456963533418856e-05	1.0479474576724707e-06	0.258920208600945	3.1513428020388695e-08
A549_IPI-145	6.6745358322639e-08	5.155809825950898e-05	0.0005949422414557939	1.854771621141023e-05	3.096202584881978e-05	3.86676532372235e-08	3.263424592179163e-06	1.6575612885862167e-06	8.60830023432935e-08	4.665824522732053e-08	5.6311577184378624e-05	0.0013883625702098142	4.7135536324999863e-11	1.2569466730539642e-06	8.050328145752486e-11	5.7964421239068e-05	3.37310283132708e-06	6.863026941179318e-05	7.648694848671914e-05	1.3017974443691203e-08	5.3934060250318315e-06	1.2843732448007634e-07	0.0011014684628116466	4.2508387909057994e-08	1.0137075996227895e-07	1.854771621141023e-05	0.021299624338324125	2.9916725318627265e-05	0.0011505913003613509	1.6201129908911436e-08	2.2292803919457078e-07	6.441361776860199e-09	3.263424592179163e-06	2.4737463075043936e-07	1.3119869697030968e-05	5.3934060250318315e-06	8.481752590406224e-06	1.765828711639956e-10	2.431217604165977e-10	1.607592423001231e-10	5.132748101366355e-12	5.025992600685666e-07	4.495794910068136e-06	1.765828711639956e-10	2.3130300539269554e-06	6.969239698729192e-08	8.497452833599062e-05	4.395969727722293e-09	6.614280625117982e-13
[truncated: 187 more columns]
