# Supplementary material for: Functional stratification of cancer drugs through integrated network similarity
Source: NPJ Syst Biol Appl. 2022 Apr 19;8:11. doi: 10.1038/s41540-022-00219-8 (PMC9018743; doi:10.1038/s41540-022-00219-8)
Supplement: Supplementary file 5 — Dataset 4 [file 41540_2022_219_MOESM5_ESM.txt]

SS Threshold	Cell	TP	FP	TN	FN	Precision	Recall	Accuracy	Sensitivity	Specificity	TPR	FPR
-1.0	all	1	8	6009	199	0.1111111111111111	0.005	0.9667041981663181	0.005	0.9986704337709822	0.005	0.001329566229017783
-0.9875	all	2	15	6002	198	0.11764705882352941	0.01	0.965739102460994	0.01	0.9975070633205917	0.01	0.0024929366794083432
-0.9750000000000001	all	5	24	5993	195	0.1724137931034483	0.025	0.9647740067556699	0.025	0.9960113013129467	0.025	0.003988698687053349
-0.9625000000000001	all	11	35	5982	189	0.2391304347826087	0.055	0.9639697603345665	0.055	0.9941831477480472	0.055	0.005816852251952801
-0.9500000000000002	all	22	69	5948	178	0.24175824175824176	0.11	0.9602702267974907	0.11	0.9885324912747216	0.11	0.011467508725278379
-0.9375000000000002	all	32	104	5913	168	0.23529411764705882	0.16	0.9562489946919737	0.16	0.9827156390227688	0.16	0.01728436097723118
-0.9250000000000003	all	45	146	5871	155	0.2356020942408377	0.225	0.9515843654495737	0.225	0.9757354163204255	0.225	0.02426458367957454
-0.9125000000000003	all	54	201	5816	146	0.21176470588235294	0.27	0.9441852983754222	0.27	0.9665946484959282	0.27	0.0334053515040718
-0.9000000000000004	all	61	276	5741	139	0.18100890207715134	0.305	0.9332475470484156	0.305	0.9541299650988865	0.305	0.045870034901113514
-0.8875000000000004	all	66	362	5655	134	0.1542056074766355	0.33	0.9202187550265402	0.33	0.9398371281369453	0.33	0.060162871863054676
-0.8750000000000004	all	75	443	5574	125	0.14478764478764478	0.375	0.9086376065626508	0.375	0.9263752700681402	0.375	0.07362472993185973
-0.8625000000000005	all	83	503	5514	117	0.1416382252559727	0.415	0.9002734437831752	0.415	0.9164035233505069	0.415	0.0835964766494931
-0.8500000000000005	all	88	563	5454	112	0.13517665130568357	0.44	0.8914267331510375	0.44	0.9064317766328736	0.44	0.09356822336712647
-0.8375000000000006	all	92	614	5403	108	0.13031161473087818	0.46	0.8838668167926653	0.46	0.8979557919228851	0.46	0.10204420807711484
-0.8250000000000006	all	96	665	5352	104	0.12614980289093297	0.48	0.876306900434293	0.48	0.8894798072128968	0.48	0.1105201927871032
-0.8125000000000007	all	99	702	5315	101	0.12359550561797752	0.495	0.8708380247707898	0.495	0.8833305634036895	0.495	0.11666943659631045
-0.8000000000000007	all	102	741	5276	98	0.12099644128113879	0.51	0.8650474505388451	0.51	0.8768489280372278	0.51	0.12315107196277214
-0.7875000000000008	all	103	764	5253	97	0.11880046136101499	0.515	0.86150876628599	0.515	0.8730264251288017	0.515	0.12697357487119826
-0.7750000000000008	all	104	789	5228	96	0.11646136618141098	0.52	0.8576483834646936	0.52	0.8688715306631212	0.52	0.13112846933687886
-0.7625000000000008	all	106	808	5209	94	0.11597374179431072	0.53	0.854913945632942	0.53	0.865713810869204	0.53	0.13428618913079607
-0.7500000000000009	all	106	828	5189	94	0.11349036402569593	0.53	0.8516969599485282	0.53	0.8623898952966594	0.53	0.13761010470334054
-0.7375000000000009	all	107	839	5178	93	0.113107822410148	0.535	0.8500884671063214	0.535	0.86056174173176	0.535	0.13943825826824
-0.725000000000001	all	107	861	5156	93	0.11053719008264463	0.535	0.8465497828534663	0.535	0.8569054346019611	0.535	0.1430945653980389
-0.712500000000001	all	108	888	5129	92	0.10843373493975904	0.54	0.8423677014637285	0.54	0.8524181485790261	0.54	0.1475818514209739
-0.7000000000000011	all	108	911	5106	92	0.10598626104023552	0.54	0.8386681679266528	0.54	0.8485956456706	0.54	0.15140435432940003
-0.6875000000000011	all	108	942	5075	92	0.10285714285714286	0.54	0.8336818401158115	0.54	0.843443576533156	0.54	0.15655642346684395
-0.6750000000000012	all	109	975	5042	91	0.10055350553505535	0.545	0.8285346630207495	0.545	0.8379591158384577	0.545	0.1620408841615423
-0.6625000000000012	all	110	1014	5003	90	0.09786476868327403	0.55	0.8224223902203636	0.55	0.831477480471996	0.55	0.16852251952800398
-0.6500000000000012	all	113	1055	4962	87	0.09674657534246575	0.565	0.8163101174199775	0.565	0.8246634535482799	0.565	0.17533654645172012
-0.6375000000000013	all	116	1091	4926	84	0.09610604805302403	0.58	0.8110020910406949	0.58	0.8186804055176998	0.58	0.18131959448230014
-0.6250000000000013	all	119	1133	4884	81	0.0950479233226837	0.595	0.8047289689560881	0.595	0.8117001828153565	0.595	0.1882998171846435
-0.6125000000000014	all	122	1187	4830	78	0.0932009167303285	0.61	0.7965256554608332	0.61	0.8027256107694865	0.61	0.19727438923051355
-0.6000000000000014	all	122	1235	4782	78	0.0899042004421518	0.61	0.7888048898182403	0.61	0.7947482133953797	0.61	0.20525178660462023
-0.5875000000000015	all	122	1283	4734	78	0.08683274021352314	0.61	0.7810841241756474	0.61	0.7867708160212731	0.61	0.21322918397872695
-0.5750000000000015	all	122	1340	4677	78	0.08344733242134063	0.61	0.7719157149750684	0.61	0.7772976566395213	0.61	0.22270234336047864
-0.5625000000000016	all	122	1402	4615	78	0.08005249343832022	0.61	0.7619430593533859	0.61	0.7669935183646336	0.61	0.23300648163536647
-0.5500000000000016	all	123	1461	4556	77	0.07765151515151515	0.615	0.7526138008685861	0.615	0.7571879674256274	0.615	0.24281203257437262
-0.5375000000000016	all	124	1541	4476	76	0.07447447447447447	0.62	0.739906707415152	0.62	0.7438923051354496	0.62	0.25610769486455043
-0.5250000000000017	all	126	1607	4410	74	0.0727062896710906	0.63	0.7296123532250282	0.63	0.7329233837460528	0.63	0.26707661625394713
-0.5125000000000017	all	128	1673	4344	72	0.07107162687395892	0.64	0.7193179990349043	0.64	0.7219544623566562	0.64	0.27804553764334383
-0.5000000000000018	all	130	1761	4256	70	0.06874669487043893	0.65	0.7054849605919253	0.65	0.7073292338374605	0.65	0.29267076616253945
-0.4875000000000018	all	130	1851	4166	70	0.06562342251388188	0.65	0.6910085250120637	0.65	0.6923716137610104	0.65	0.3076283862389895
-0.47500000000000187	all	132	1944	4073	68	0.06358381502890173	0.66	0.6763712401479813	0.66	0.6769154063486787	0.66	0.32308459365132125
-0.4625000000000019	all	133	2048	3969	67	0.06098120128381476	0.665	0.6598037638732508	0.665	0.6596310453714476	0.665	0.34036895462855243
-0.45000000000000195	all	135	2153	3864	65	0.059003496503496504	0.675	0.6432362875985201	0.675	0.6421804886155892	0.675	0.3578195113844108
-0.437500000000002	all	137	2242	3775	63	0.057587221521647754	0.685	0.6292423998713206	0.685	0.6273890643177663	0.685	0.3726109356822337
-0.42500000000000204	all	138	2330	3687	62	0.055915721231766614	0.69	0.6152485121441209	0.69	0.6127638357985707	0.69	0.38723616420142926
-0.4125000000000021	all	139	2434	3583	61	0.05402254178002332	0.695	0.5986810358693904	0.695	0.5954794748213396	0.695	0.40452052517866044
-0.40000000000000213	all	141	2540	3477	59	0.0525923162998881	0.705	0.5819527103104392	0.705	0.5778627222868539	0.705	0.4221372777131461
-0.3875000000000022	all	141	2652	3365	59	0.050483351235230935	0.705	0.5639375904777224	0.705	0.559248795080605	0.705	0.44075120491939507
-0.3750000000000022	all	142	2752	3265	58	0.04906703524533518	0.71	0.5480135113398745	0.71	0.5426292172178827	0.71	0.45737078278211735
-0.36250000000000226	all	143	2877	3140	57	0.04735099337748344	0.715	0.5280682000965096	0.715	0.5218547448894798	0.715	0.4781452551105202
-0.3500000000000023	all	145	3012	3005	55	0.04592968007602154	0.725	0.5066752452951584	0.725	0.4994183147748047	0.725	0.5005816852251953
-0.33750000000000235	all	145	3128	2889	55	0.04430186373357776	0.725	0.4880167283255589	0.725	0.48013960445404685	0.725	0.5198603955459531
-0.3250000000000024	all	147	3243	2774	53	0.04336283185840708	0.735	0.4698407592086215	0.735	0.4610270899119162	0.735	0.5389729100880838
-0.31250000000000244	all	148	3350	2667	52	0.04230989136649514	0.74	0.4527907350812289	0.74	0.4432441415988034	0.74	0.5567558584011966
-0.3000000000000025	all	151	3466	2551	49	0.04174730439590821	0.755	0.43461476596429144	0.755	0.42396543127804553	0.755	0.5760345687219545
-0.28750000000000253	all	151	3570	2447	49	0.04058048911582908	0.755	0.4178864404053402	0.755	0.40668107030081435	0.755	0.5933189296991856
-0.2750000000000026	all	153	3660	2357	47	0.04012588512981904	0.765	0.4037317033939199	0.765	0.3917234502243643	0.765	0.6082765497756357
-0.2625000000000026	all	155	3753	2264	45	0.039662231320368474	0.775	0.38909441852983756	0.775	0.37626724281203255	0.775	0.6237327571879674
-0.25000000000000266	all	156	3831	2186	44	0.03912716328066215	0.78	0.37670902364484476	0.78	0.3633039720791092	0.78	0.6366960279208909
-0.2375000000000027	all	157	3913	2104	43	0.03857493857493857	0.785	0.36368023162296925	0.785	0.34967591823167693	0.785	0.6503240817683231
-0.22500000000000275	all	159	4006	2011	41	0.03817527010804322	0.795	0.3490429467588869	0.795	0.3342197108193452	0.795	0.6657802891806548
-0.2125000000000028	all	164	4104	1913	36	0.038425492033739454	0.82	0.3340839633263632	0.82	0.3179325245138773	0.82	0.6820674754861227
-0.20000000000000284	all	165	4178	1839	35	0.03799217131015427	0.825	0.3223419655782532	0.825	0.30563403689546287	0.825	0.6943659631045371
-0.1875000000000029	all	168	4272	1745	32	0.03783783783783784	0.84	0.30770468071417084	0.84	0.2900116337045039	0.84	0.7099883662954961
-0.17500000000000293	all	170	4348	1669	30	0.03762726870296591	0.85	0.2958018336818401	0.85	0.277380754528835	0.85	0.7226192454711651
-0.16250000000000298	all	176	4434	1583	24	0.03817787418655098	0.88	0.2829338909441853	0.88	0.2630879175668938	0.88	0.7369120824331062
-0.15000000000000302	all	180	4511	1506	20	0.03837134939245364	0.9	0.2711918931960753	0.9	0.25029084261259765	0.9	0.7497091573874024
-0.13750000000000306	all	183	4597	1420	17	0.03828451882845188	0.915	0.2578414026057584	0.915	0.23599800565065648	0.915	0.7640019943493436
-0.1250000000000031	all	187	4657	1360	13	0.038604459124690335	0.935	0.24883384268940004	0.935	0.2260262589330231	0.935	0.7739737410669769
-0.11250000000000315	all	187	4714	1303	13	0.03815547847378086	0.935	0.23966543348882097	0.935	0.2165530995512714	0.935	0.7834469004487286
-0.1000000000000032	all	189	4772	1245	11	0.038097157831082445	0.945	0.2306578735724626	0.945	0.20691374439089247	0.945	0.7930862556091075
-0.08750000000000324	all	190	4817	1200	10	0.037946874375873775	0.95	0.22358050506675245	0.95	0.19943493435266743	0.95	0.8005650656473325
-0.07500000000000329	all	190	4871	1146	10	0.03754198774945663	0.95	0.21489464371883546	0.95	0.19046036230679741	0.95	0.8095396376932026
-0.06250000000000333	all	190	4928	1089	10	0.03712387651426338	0.95	0.2057262345182564	0.95	0.1809872029250457	0.95	0.8190127970749543
-0.050000000000003375	all	192	4982	1035	8	0.03710862002319289	0.96	0.19736207173878076	0.96	0.17201263087917568	0.96	0.8279873691208244
-0.03750000000000342	all	194	5023	994	6	0.03718612229250527	0.97	0.19108894965417403	0.97	0.16519860395545954	0.97	0.8348013960445405
-0.025000000000003464	all	194	5065	952	6	0.03688914242251379	0.97	0.18433327971690525	0.97	0.15821838125311616	0.97	0.8417816187468838
-0.012500000000003508	all	195	5108	909	5	0.036771638695078254	0.975	0.1775776097796365	0.975	0.15107196277214557	0.975	0.8489280372278544
-3.552713678800501e-15	all	195	5140	877	5	0.03655107778819119	0.975	0.17243043268457456	0.975	0.14575369785607445	0.975	0.8542463021439255
0.012499999999996403	all	195	5192	825	5	0.036198255058474106	0.975	0.16406626990509893	0.975	0.13711151736745886	0.975	0.8628884826325411
0.02499999999999636	all	195	5236	781	5	0.03590498987295158	0.975	0.15698890139938879	0.975	0.12979890310786105	0.975	0.870201096892139
0.037499999999996314	all	195	5282	735	5	0.03560343253605989	0.975	0.14958983432523726	0.975	0.12215389729100881	0.975	0.8778461027089912
0.04999999999999627	all	195	5327	690	5	0.03531329228540384	0.975	0.14235161653530642	0.975	0.11467508725278378	0.975	0.8853249127472163
0.062499999999996225	all	195	5367	650	5	0.03505933117583603	0.975	0.135917645166479	0.975	0.10802725610769487	0.975	0.8919727438923052
0.07499999999999618	all	195	5411	606	5	0.03478415982875491	0.975	0.12884027666076886	0.975	0.10071464184809706	0.975	0.8992853581519029
0.08749999999999614	all	197	5450	567	3	0.03488578006020896	0.985	0.1228888531446035	0.985	0.09423300648163536	0.985	0.9057669935183646
0.09999999999999609	all	197	5488	529	3	0.03465259454705365	0.985	0.11677658034421746	0.985	0.0879175668938009	0.985	0.9120824331061991
0.11249999999999605	all	197	5520	497	3	0.03445863214972888	0.985	0.11162940324915555	0.985	0.08259930197772977	0.985	0.9174006980222702
0.124999999999996	all	197	5549	468	3	0.0342847198050818	0.985	0.10696477400675566	0.985	0.0777796243975403	0.985	0.9222203756024597
0.13749999999999596	all	197	5567	450	3	0.03417765440666204	0.985	0.10406948689078334	0.985	0.0747881003822503	0.985	0.9252118996177497
0.14999999999999591	all	198	5594	423	2	0.03418508287292818	0.99	0.09988740550104552	0.99	0.07030081435931528	0.99	0.9296991856406848
0.16249999999999587	all	198	5618	399	2	0.03404401650618982	0.99	0.09602702267974908	0.99	0.06631211567226192	0.99	0.9336878843277381
0.17499999999999583	all	198	5630	387	2	0.03397391901166781	0.99	0.09409683126910086	0.99	0.06431776632873525	0.99	0.9356822336712648
0.18749999999999578	all	198	5645	372	2	0.03388670203662502	0.99	0.09168409200579057	0.99	0.06182482964932691	0.99	0.9381751703506731
0.19999999999999574	all	198	5660	357	2	0.03379993171730966	0.99	0.0892713527424803	0.99	0.059331892969918566	0.99	0.9406681070300814
0.2124999999999957	all	198	5669	348	2	0.03374808249531277	0.99	0.08782370918449413	0.99	0.05783613096227356	0.99	0.9421638690377264
0.22499999999999565	all	198	5681	336	2	0.03367919714237115	0.99	0.0858935177738459	0.99	0.05584178161874689	0.99	0.9441582183812531
0.2374999999999956	all	198	5691	326	2	0.033622007131940905	0.99	0.08428502493163906	0.99	0.054179823832474654	0.99	0.9458201761675253
0.24999999999999556	all	198	5710	307	2	0.03351387948544347	0.99	0.08122888853144604	0.99	0.05102210403855742	0.99	0.9489778959614426
0.2624999999999955	all	198	5731	286	2	0.03339517625231911	0.99	0.07785105356281165	0.99	0.04753199268738574	0.99	0.9524680073126143
0.27499999999999547	all	198	5757	260	2	0.03324937027707808	0.99	0.07366897217307383	0.99	0.043210902443077945	0.99	0.9567890975569221
0.2874999999999954	all	198	5787	230	2	0.03308270676691729	0.99	0.06884349364645327	0.99	0.03822502908426126	0.99	0.9617749709157387
0.2999999999999954	all	198	5803	214	2	0.032994500916513916	0.99	0.0662699050989223	0.99	0.035565896626225696	0.99	0.9644341033737743
0.31249999999999534	all	198	5820	197	2	0.03290129611166501	0.99	0.06353546726717066	0.99	0.03274056838956291	0.99	0.9672594316104371
0.3249999999999953	all	198	5833	184	2	0.0328303763886586	0.99	0.06144442657230175	0.99	0.03058002326740901	0.99	0.969419976732591
0.33749999999999525	all	198	5844	173	2	0.03277060575968222	0.99	0.059675084445874216	0.99	0.028751869702509557	0.99	0.9712481302974905
0.3499999999999952	all	198	5861	156	2	0.03267865984485889	0.99	0.05694064661412257	0.99	0.02592654146584677	0.99	0.9740734585341533
0.36249999999999516	all	199	5863	154	1	0.032827449686572086	0.995	0.056779797329901883	0.995	0.025594149908592323	0.995	0.9744058500914077
0.3749999999999951	all	199	5869	148	1	0.032794990112063285	0.995	0.05581470162457777	0.995	0.024596975236828984	0.995	0.975403024763171
0.38749999999999507	all	199	5870	147	1	0.03278958642280442	0.995	0.055653852340357086	0.995	0.02443077945820176	0.995	0.9755692205417983
0.399999999999995	all	199	5875	142	1	0.032762594665788604	0.995	0.05484960591925366	0.995	0.023599800565065648	0.995	0.9764001994349344
0.412499999999995	all	199	5881	136	1	0.032730263157894735	0.995	0.05388451021392955	0.995	0.022602625893302312	0.995	0.9773973741066977
0.42499999999999494	all	199	5883	134	1	0.0327195001644196	0.995	0.05356281164548818	0.995	0.022270234336047863	0.995	0.9777297656639521
0.4374999999999949	all	199	5885	132	1	0.03270874424720579	0.995	0.053241113077046806	0.995	0.021937842778793418	0.995	0.9780621572212066
0.44999999999999485	all	199	5890	127	1	0.032681885367055345	0.995	0.05243686665594338	0.995	0.021106863885657304	0.995	0.9788931361143427
0.4624999999999948	all	199	5899	118	1	0.03263365037717284	0.995	0.05098922309795721	0.995	0.019611101878012297	0.995	0.9803888981219877
0.47499999999999476	all	199	5911	106	1	0.032569558101472995	0.995	0.04905903168730899	0.995	0.017616752534485625	0.995	0.9823832474655144
0.4874999999999947	all	199	5930	87	1	0.03246859193995758	0.995	0.04600289528711597	0.995	0.01445903274056839	0.995	0.9855409672594316
0.49999999999999467	all	199	5947	70	1	0.03237878294825903	0.995	0.043268457455364326	0.995	0.011633704503905601	0.995	0.9883662954960944
0.5124999999999946	all	199	5964	53	1	0.03228946941424631	0.995	0.04053401962361267	0.995	0.008808376267242813	0.995	0.9911916237327572
0.5249999999999946	all	200	5980	37	0	0.032362459546925564	1.0	0.0381212803603024	1.0	0.006149243809207246	1.0	0.9938507561907928
0.5374999999999945	all	200	5985	32	0	0.03233629749393695	1.0	0.03731703393919897	1.0	0.005318264916071132	1.0	0.9946817350839289
0.5499999999999945	all	200	5986	31	0	0.032331070158422244	1.0	0.03715618465497829	1.0	0.005152069137443909	1.0	0.9948479308625561
0.5624999999999944	all	200	5990	27	0	0.03231017770597738	1.0	0.036512787518095544	1.0	0.004487286022935018	1.0	0.995512713977065
0.5749999999999944	all	200	5992	25	0	0.03229974160206718	1.0	0.03619108894965417	1.0	0.0041548944656805715	1.0	0.9958451055343194
0.5874999999999944	all	200	5992	25	0	0.03229974160206718	1.0	0.03619108894965417	1.0	0.0041548944656805715	1.0	0.9958451055343194
0.5999999999999943	all	200	5995	22	0	0.03228410008071025	1.0	0.03570854109699212	1.0	0.003656307129798903	1.0	0.9963436928702011
0.6124999999999943	all	200	5996	21	0	0.03227888960619755	1.0	0.03554769181277143	1.0	0.0034901113511716804	1.0	0.9965098886488283
0.6249999999999942	all	200	5997	20	0	0.032273680813296755	1.0	0.035386842528550747	1.0	0.0033239155725444574	1.0	0.9966760844274556
0.6374999999999942	all	200	6002	15	0	0.032247662044501774	1.0	0.03458259610744732	1.0	0.0024929366794083432	1.0	0.9975070633205917
0.6499999999999941	all	200	6007	10	0	0.03222168519413565	1.0	0.0337783496863439	1.0	0.0016619577862722287	1.0	0.9983380422137278
0.6624999999999941	all	200	6014	3	0	0.0321853878339234	1.0	0.0326524046967991	1.0	0.0004985873358816686	1.0	0.9995014126641183
0.674999999999994	all	200	6017	0	0	0.03216985684413704	1.0	0.03216985684413704	1.0	0.0	1.0	1.0
0.687499999999994	all	200	6017	0	0	0.03216985684413704	1.0	0.03216985684413704	1.0	0.0	1.0	1.0
0.699999999999994	all	200	6017	0	0	0.03216985684413704	1.0	0.03216985684413704	1.0	0.0	1.0	1.0
0.7124999999999939	all	200	6017	0	0	0.03216985684413704	1.0	0.03216985684413704	1.0	0.0	1.0	1.0
0.7249999999999939	all	200	6017	0	0	0.03216985684413704	1.0	0.03216985684413704	1.0	0.0	1.0	1.0
0.7374999999999938	all	200	6017	0	0	0.03216985684413704	1.0	0.03216985684413704	1.0	0.0	1.0	1.0
0.7499999999999938	all	200	6017	0	0	0.03216985684413704	1.0	0.03216985684413704	1.0	0.0	1.0	1.0
0.7624999999999937	all	200	6017	0	0	0.03216985684413704	1.0	0.03216985684413704	1.0	0.0	1.0	1.0
0.7749999999999937	all	200	6017	0	0	0.03216985684413704	1.0	0.03216985684413704	1.0	0.0	1.0	1.0
0.7874999999999936	all	200	6017	0	0	0.03216985684413704	1.0	0.03216985684413704	1.0	0.0	1.0	1.0
0.7999999999999936	all	200	6017	0	0	0.03216985684413704	1.0	0.03216985684413704	1.0	0.0	1.0	1.0
0.8124999999999936	all	200	6017	0	0	0.03216985684413704	1.0	0.03216985684413704	1.0	0.0	1.0	1.0
0.8249999999999935	all	200	6017	0	0	0.03216985684413704	1.0	0.03216985684413704	1.0	0.0	1.0	1.0
0.8374999999999935	all	200	6017	0	0	0.03216985684413704	1.0	0.03216985684413704	1.0	0.0	1.0	1.0
0.8499999999999934	all	200	6017	0	0	0.03216985684413704	1.0	0.03216985684413704	1.0	0.0	1.0	1.0
0.8624999999999934	all	200	6017	0	0	0.03216985684413704	1.0	0.03216985684413704	1.0	0.0	1.0	1.0
0.8749999999999933	all	200	6017	0	0	0.03216985684413704	1.0	0.03216985684413704	1.0	0.0	1.0	1.0
0.8874999999999933	all	200	6017	0	0	0.03216985684413704	1.0	0.03216985684413704	1.0	0.0	1.0	1.0
0.8999999999999932	all	200	6017	0	0	0.03216985684413704	1.0	0.03216985684413704	1.0	0.0	1.0	1.0
0.9124999999999932	all	200	6017	0	0	0.03216985684413704	1.0	0.03216985684413704	1.0	0.0	1.0	1.0
0.9249999999999932	all	200	6017	0	0	0.03216985684413704	1.0	0.03216985684413704	1.0	0.0	1.0	1.0
0.9374999999999931	all	200	6017	0	0	0.03216985684413704	1.0	0.03216985684413704	1.0	0.0	1.0	1.0
0.9499999999999931	all	200	6017	0	0	0.03216985684413704	1.0	0.03216985684413704	1.0	0.0	1.0	1.0
0.962499999999993	all	200	6017	0	0	0.03216985684413704	1.0	0.03216985684413704	1.0	0.0	1.0	1.0
0.974999999999993	all	200	6017	0	0	0.03216985684413704	1.0	0.03216985684413704	1.0	0.0	1.0	1.0
0.9874999999999929	all	200	6017	0	0	0.03216985684413704	1.0	0.03216985684413704	1.0	0.0	1.0	1.0
0.9999999999999929	all	200	6017	0	0	0.03216985684413704	1.0	0.03216985684413704	1.0	0.0	1.0	1.0
