# Supplementary material for: Functional stratification of cancer drugs through integrated network similarity
Source: NPJ Syst Biol Appl. 2022 Apr 19;8:11. doi: 10.1038/s41540-022-00219-8 (PMC9018743; doi:10.1038/s41540-022-00219-8)
Supplement: Supplementary file 6 — Dataset 5 [file 41540_2022_219_MOESM6_ESM.txt]

Cell	Drug	% Predicted Edge
A375	4,5,6,7-tetrabromobenzotriazole	1.83
A375	alpelisib	0.00
A375	alvocidib	3.45
A375	AR-A014418	0.00
A375	belinostat	3.53
A375	BIX-01294	4.38
A375	BIX-01338	4.83
A375	BMS-345541	10.53
A375	CC-401	1.82
A375	CHIR-99021	2.90
A375	curcumin	4.97
A375	decitabine	2.33
A375	dexamethasone	7.78
A375	dinaciclib	5.46
A375	entinostat	3.69
A375	EPZ-005687	2.36
A375	epz004777	4.53
A375	etoposide	0.77
A375	everolimus	0.93
A375	EX-527	2.85
A375	exifone	4.02
A375	geldanamycin	2.23
A375	ginkgetin	2.63
A375	GSK-J4	2.22
A375	I-BET-151	4.07
A375	I-BET-762	6.31
A375	IKK-inhibitor-X	1.28
A375	IPI-145	0.00
A375	JQ1	1.66
A375	KN-62	5.88
A375	KN-93	2.52
A375	KU-55933	1.43
A375	lenalidomide	2.15
A375	losmapimod	0.00
A375	LY-294002	2.76
A375	methylstat	1.15
A375	niclosamide	6.02
A375	nilotinib	3.70
A375	olaparib	4.69
A375	OSI-027	3.00
A375	palbociclib	0.00
A375	pazopanib	10.71
A375	PD-0325901	3.20
A375	pravastatin	1.37
A375	pyrazolanthrone	3.57
A375	resveratrol	2.55
A375	RG-4733	0.00
A375	RGFP-966	3.10
A375	rolipram	3.08
A375	roscovitine	8.14
A375	ruxolitinib	1.39
A375	salermide	3.99
A375	selumetinib	4.50
A375	semagacestat	2.68
A375	sirolimus	2.16
A375	sotrastaurin	8.89
A375	staurosporine	2.04
A375	tacedinaline	1.98
A375	tacrolimus	3.33
A375	TG-101348	0.81
A375	tofacitinib	1.89
A375	tretinoin	2.67
A375	trichostatin-a	2.01
A375	UNC-0321	2.27
A375	UNC-1215	2.30
A375	VE-822	2.94
A375	vemurafenib	2.44
A375	verteporfin	0.00
A375	vorinostat	0.00
A375	zebularine	1.06
A549	4,5,6,7-tetrabromobenzotriazole	0.83
A549	alpelisib	3.03
A549	alvocidib	3.95
A549	belinostat	4.35
A549	BIX-01294	0.00
A549	BIX-01338	3.23
A549	BMS-345541	9.89
A549	CC-401	10.64
A549	curcumin	9.26
A549	dexamethasone	9.62
A549	dinaciclib	7.59
A549	entinostat	10.29
A549	epz004777	4.00
A549	etoposide	2.70
A549	everolimus	3.70
A549	EX-527	3.03
A549	geldanamycin	6.50
A549	I-BET-151	5.62
A549	I-BET-762	2.24
A549	IPI-145	0.00
A549	JQ1	1.01
A549	KN-62	5.45
A549	lenalidomide	7.50
A549	LY-294002	3.29
A549	methylstat	11.58
A549	niclosamide	7.75
A549	nilotinib	2.08
A549	OSI-027	2.20
A549	palbociclib	2.17
A549	pazopanib	10.74
A549	PD-0325901	1.06
A549	resveratrol	4.42
A549	rolipram	1.67
A549	salermide	3.33
A549	selumetinib	0.00
A549	semagacestat	1.72
A549	sirolimus	1.37
A549	sotrastaurin	1.32
A549	staurosporine	4.07
A549	TG-101348	2.75
A549	tofacitinib	3.48
A549	tretinoin	1.45
A549	trichostatin-a	6.00
A549	UNC-1215	0.84
A549	VE-822	0.00
A549	verteporfin	3.45
MCF7	4,5,6,7-tetrabromobenzotriazole	2.46
MCF7	alvocidib	3.70
MCF7	belinostat	1.48
MCF7	BIX-01294	2.01
MCF7	BIX-01338	1.38
MCF7	CHIR-99021	6.35
MCF7	curcumin	2.80
MCF7	decitabine	1.95
MCF7	dexamethasone	5.32
MCF7	dinaciclib	6.27
MCF7	entinostat	2.03
MCF7	EPZ-005687	1.56
MCF7	epz004777	0.85
MCF7	etoposide	0.00
MCF7	EX-527	0.71
MCF7	geldanamycin	3.32
MCF7	ginkgetin	0.98
MCF7	GSK-J4	2.26
MCF7	I-BET-151	4.33
MCF7	I-BET-762	3.03
MCF7	JQ1	1.48
MCF7	KN-62	3.09
MCF7	KN-93	2.60
MCF7	LY-294002	2.61
MCF7	methylstat	3.38
MCF7	olaparib	0.00
MCF7	OSI-027	1.28
MCF7	resveratrol	2.25
MCF7	RGFP-966	3.12
MCF7	rolipram	2.60
MCF7	ruxolitinib	2.02
MCF7	salermide	3.83
MCF7	semagacestat	1.09
MCF7	sirolimus	0.51
MCF7	sotrastaurin	3.60
MCF7	staurosporine	7.89
MCF7	tacedinaline	2.00
MCF7	TG-101348	5.00
MCF7	tretinoin	2.30
MCF7	trichostatin-a	3.61
MCF7	UNC-0321	3.36
MCF7	UNC-1215	1.90
MCF7	zebularine	4.53
PC3	4,5,6,7-tetrabromobenzotriazole	1.59
PC3	alpelisib	1.87
PC3	alvocidib	1.03
PC3	belinostat	2.76
PC3	BIX-01294	0.55
PC3	BIX-01338	2.30
PC3	BMS-345541	3.57
PC3	CHIR-99021	1.41
PC3	curcumin	11.76
PC3	decitabine	1.61
PC3	dexamethasone	7.84
PC3	dinaciclib	6.71
PC3	entinostat	3.57
PC3	EPZ-005687	3.30
PC3	epz004777	0.64
PC3	etoposide	0.00
PC3	EX-527	3.38
PC3	exifone	2.02
PC3	geldanamycin	0.99
PC3	ginkgetin	1.61
PC3	GSK-J4	1.97
PC3	I-BET-151	0.91
PC3	I-BET-762	0.81
PC3	IKK-inhibitor-X	2.44
PC3	JQ1	1.40
PC3	KN-62	2.84
PC3	KN-93	1.87
PC3	KU-55933	10.00
PC3	lenalidomide	3.09
PC3	losmapimod	0.00
PC3	LY-294002	1.31
PC3	methylstat	1.52
PC3	niclosamide	6.48
PC3	olaparib	4.17
PC3	OSI-027	0.87
PC3	palbociclib	2.63
PC3	pazopanib	4.29
PC3	PD-0325901	3.23
PC3	pyrazolanthrone	2.08
PC3	resveratrol	1.84
PC3	RGFP-966	0.00
PC3	rolipram	2.08
PC3	roscovitine	11.86
PC3	ruxolitinib	7.14
PC3	salermide	3.99
PC3	semagacestat	3.80
PC3	sirolimus	2.31
PC3	sotrastaurin	1.52
PC3	staurosporine	2.96
PC3	tacedinaline	2.03
PC3	tofacitinib	2.27
PC3	tretinoin	1.39
PC3	trichostatin-a	5.51
PC3	UNC-0321	3.11
PC3	UNC-1215	2.88
PC3	VE-822	5.26
PC3	verteporfin	0.89
PC3	vorinostat	9.68
PC3	zebularine	2.83
YAPC	alvocidib	0.00
YAPC	belinostat	1.20
YAPC	curcumin	11.48
YAPC	dinaciclib	1.27
YAPC	entinostat	5.33
YAPC	epz004777	4.81
YAPC	LY-294002	2.46
YAPC	methylstat	0.81
YAPC	OSI-027	1.04
YAPC	palbociclib	2.76
YAPC	PD-0325901	2.99
YAPC	salermide	9.86
YAPC	selumetinib	3.39
YAPC	sirolimus	3.19
YAPC	tacedinaline	3.85
YAPC	tretinoin	0.00
YAPC	UNC-0321	3.37
YAPC	zebularine	1.80
